# Supplementary material for: Antibody-mediated feedback modulates interclonal competition in the germinal center
Source: bioRxiv. 2025 Nov 7:2025.11.06.686519. Preprint. [Version 1] doi: 10.1101/2025.11.06.686519 (PMC12637549; doi:10.1101/2025.11.06.686519)
Supplement: Supplement 1 [file media-1.xlsx]

## Sheet: Figure 2D
			IGH
			IMGT
Sequence ID	Strain	Experiment/Mouse	V	J	D	AA JUNCTION	Sequence
R1_P09_A04	AicdaCreERT2.Prdm1LSL-DTR	Exp2/M2	IGHV1-72*01 F	IGHJ4*01 F	IGHD2-4*01 F	CARYDYFYFYAMDYW	gcagagaggaatgggaattcgaggtgcagctgcaggagtctggggctgagcttgtgaagcctggggcttcagtgaagctgtcttgcaaggcttctggctacaccttcaccagctacttgatgcactgggtgaagcagaggcctggacgaggccttgagtggattggaaggattgatcctaatagtggtggtactaagtacaatgagaagttcaagagcaaggccacactgactgtagacaaaccctccagcacagcctacatgcagctcagcagcctgacatctgaggactctgcggtctattattgtgcaagatatgattacttctatttctatgctatggactactggggtcaaggaacctcagtcaccgtctcctcagagagtcagtccttcccaa…
R1_P09_A05	AicdaCreERT2.Prdm1LSL-DTR	Exp2/M2	IGHV1-72*01 F	IGHJ2*01 F	IGHD1-1*01 F	CARYYYGSTPYFDYW	gcagagacgagggggaattcgaggtgcagctgcaggagtctggggctgagcttgtgaagcctggggcttcagtgaagctgtcctgcaaggcttctggctacaccttcaccaactacttgatgcactgggtgaagcagaggcctggacgaggccttgagtggattggaaggattgatcctaatagtggtggtactaagtacaatgagaagttcaagagcaaggccacactgactgtagacaaaccctccagcacagcctacatgcagctcagcagcctgacatctgaggactctgcggtctattattgtgcaagatattactacggtagtaccccttactttgactactggggccaaggcaccactctcacagtctcctcagccaaaacgacacccccat…
R1_P09_A06	AicdaCreERT2.Prdm1LSL-DTR	Exp2/M2	IGHV1-72*01 F	IGHJ2*01 F	IGHD2-13*01 F	CARGRYGAFHFDYW	gcagagaaggaggggaattcgaggtgcagctgcaggagtctggggctgagcttgtgaagcctggggcttcagtgaagctgtcctgcaaggcttctggctacaccttcaccaactactggatgcactgggtgaagcagaggcctggacgaggccttgagtggattggaaggattgatcctaatagtggtggtactaagtacaatgagaagttcaagagcaaggccacactgactgtagacaaaccctccagcacagcctacatgcagctcagcagcctgacatctgaggactctgcggtctattattgtgcaagagggcgctacggagcctttcactttgactactggggccaaggcaccactctcacagtctcctcagccaaaacgacacccccatctg…
R1_P09_A09	AicdaCreERT2.Prdm1LSL-DTR	Exp2/M2	IGHV1-72*01 F	IGHJ4*01 F	IGHD2-4*01 F	CARYDYFYYYAMDYW	ctactcagtcgggaattcgaggtgcagctgcaggagtctggggctgagcttgtgaagcctggggcttcagtgaagctgtcctgcaaggcttctggctacaccttcaccagctacttgatgcactgggtgaagcagaggcctggacgaggccttgagtggattggaaggattgatcctaatagtggtggtactaagtacaatgagaagttcaagagcaaggccacactgactgtagacaatccctccagcacagcctacatgcagctcagcagcctgacatctgaggactctgcggtctattattgtgcaagatatgattacttctattactatgctatggactactggggtcaaggaacctcagtcaccgtctcctcagccaaaacgacacccccatct…
R1_P09_A10	AicdaCreERT2.Prdm1LSL-DTR	Exp2/M2	IGHV1-72*01 F	IGHJ2*01 F	IGHD1-1*01 F	CARYDYYGSGFDYW	tcgtctgactgggaattcgaggtgcagctgcaggagtctggggctgagcttgtgaagcctggggcttcagtgaagctgtcctgcaaggcttctggctacaccttcaccagctactggatgcactgggtgaaacagaggcctggacgaggccttgagtggattggaaggattgatcctaatagtggtggtactaggtacaatgagaagttcaagagcaaggccacactgactgtagacaaaccctccagcacagcctacatgcagctcagcagcctgacatctgaggactctgcggtctattattgtgcaagatacgattactacggtagtggctttgactactggggccaaggcaccactctcacagtctcctcagccaaaacgacacccccatctgtc…
R1_P09_A11	AicdaCreERT2.Prdm1LSL-DTR	Exp2/M2	IGHV1-72*01 F	IGHJ3*01 F	IGHD1-1*01 F	CASYSYGSSLFAYW	gaacatacgggggaattcgaggtgcagctgcaggagtctggggctgagcttgtgaagcctggggcttcagtgaagctgtcctgcaaggcttctggctacaccttcaccagctacttgatgcactgggtaaaacagaggcctggacgaggccttgagtggattggaaggattgatcctaatagtggtggtactaagtccaatgagaagttcaagagcaaggccacactgactgtagacaaaccctccagcacagcctacatgcagctcagcagcctgacatctgaggactctgcggtctattattgtgcaagttattcctacggtagtagcctttttgcttactggggccaagggactctggtcactgtctctgcagccaaaacgacacccccatctgtc…
R1_P09_A12	AicdaCreERT2.Prdm1LSL-DTR	Exp2/M2	IGHV1-72*01 F	IGHJ4*01 F	IGHD2-4*01 F	CARYDYFYYYAMDYW	cctatgactcgggaattcgaggtgcagctgcaggagtctggggctgagcttgtgaagcctggggcttcagtgaagctgtcctgcaaggcttctggctacaccttcaccaactacttgatgcactgggtgaagcagaggcctggacgaggccttgagtggattggaaggattgatcctaatagtggtggtactaagtacaatgagaagttcaagagcaaggccacactgactgtagacaatccctccagcacagcctacatgcagctcagcagcctgacatctgaggactctgcggtctattattgtgcaagatatgattacttctattactatgctatggactactggggtcaaggaacctcagtcaccgtctcctcagccaaaacgacacccccatct…
R1_P09_B03	AicdaCreERT2.Prdm1LSL-DTR	Exp2/M2	IGHV1-72*01 F	IGHJ2*01 F	IGHD1-1*01 F	CARYYYGSSYFDYW	cggcaatggagggaattcgaggtgcagctgcaggagtctggggctgagcttgtgaagcctggggcttcagtgaagctgtcctgcaaggcttctggctgcaccttcaccagctactggatgcactgggtgcagcagaggcctggacgaggccttgagtggattggaaggattgatcctaatagtggtggtattaagtacaatgagaagttcaagagcaaggccacactgactgtagacaaaccctccagcacagcctacatgcagctcagcagcctgacatctgaggactctgcggtctattattgtgcaagatattactacggtagtagctactttgactactggggccaaggcaccactctcacagtctcctcagagagtcagtccttcccaaatgtc…
R1_P09_B04	AicdaCreERT2.Prdm1LSL-DTR	Exp2/M2	IGHV1-72*01 F	IGHJ1*03 F	IGHD2-12*01 F	CSRYSYYGGWYFDVW	gccgtaaccggggaattcgaggtgcagctgcaggagtctggggctgagcttgtgaagcctggggcttcagtggagctgtcctgcaaggcttctggctacaccttcaccaactactggatgcactgggtgaagcagaggcctggacgaggccttgagtggattggaaggattgatcctaatagtggtggtactaggtacaatgagaagttcaagagcaaggccacactgactgtagacaaaccctccagcacagcctacatgcagctcagcagcctgacatctgaggactctgcggtctattattgttcaagatatagttactacgggggctggtacttcgatgtctggggcacagggaccacggtcaccgtctcctcagccaaaacgacacccccatct…
R1_P09_B05	AicdaCreERT2.Prdm1LSL-DTR	Exp2/M2	IGHV1-72*01 F	IGHJ3*01 F	IGHD1-1*01 F	CARYHYYGGSYGFTNW	aaccattctcgggaattcgaggtgcagctgcaggagtctggggctgagcttgtgaagcctggggcttcagtgaagctgtcctgcaaggcttctggctacaccttcaccagctactggatgcaatgggtgaaacagaggcctggacgaggccttgagtggattggcaggattgatcctaatagtggtggtactaagtacaatgagaagttcaagagcaaggccacactgactgtagacaaaccctccagcacagcctacatgcagctcagcagcctgacatctgaggactctgcggtctattattgtgcaagataccattactacggtggtagctacgggtttactaactggggccaagggactctggtcactgtctctgcagccaaaacgacaccccca…
R1_P09_B06	AicdaCreERT2.Prdm1LSL-DTR	Exp2/M2	IGHV1-72*01 F	IGHJ1*03 F	IGHD1-1*01 F	CARYYYGRYFDVW	ggttgcctctgggaattcgaggtgcagctgcaggagtctggggctgagcttgtgaagcctggggcttcagtgaagctgtcctgcaaggcttctggctacaccttcaccagctacttgatacactgggtgaagcagaggcctggacgaggccttgagtggattggaaggattgatcctaatagtggtggtactaagtacaatgagaaattcaagagcaaggccacactgactgtagacataccctccagcacggcctacatgcacctcagcagcctgacatctgaggactctgcggtctattattgtgcaagatattactacggccggtacttcgatgtctggggcacagggaccacggtcaccgtctcctcagccaaaacgacacccccatctgtctat…
R1_P09_B07	AicdaCreERT2.Prdm1LSL-DTR	Exp2/M2	IGHV1-72*01 F	IGHJ2*01 F	IGHD1-1*01 F	CARYYYGRSFFDYW	ctaatgatgggggaattcgaggtgcagctgcaggagtctggggctgaacttgtgaagcctggggcctcagtgaagctgtcctgcaaggcttctggccacaccttcaccagctactggatgcactgggtgaagcagaggcctggacgaggccttgagtggattggaaggattgatcctaatggtggtggtactaagtacaatgagaagttcaagagcaaggccacactgactgcagacaaaccctccagcacagcctatatgcagctcagcagcctgacatctgaggactctgcggtctattattgtgcaagatactactacggtagaagcttctttgactactggggccaaggcaccactctcacagtctcctcagccaaaacgacacccccatctgtc…
R1_P09_B09	AicdaCreERT2.Prdm1LSL-DTR	Exp2/M2	IGHV1-72*01 F	IGHJ1*03 F	IGHD1-1*01 F	CAGYYYGRSYFDVW	agtcaaccatgggaattcgaggtgcagctgcaggagtctggggctgagcttgttaagcctggggcttcagtgaagctgtcctgcaaggcttctggctacaccttcaccagctactggatgcactgggtgaagcagaggcctggacgaggccttgagtggattggaaggattgatcctaatagtggtggttctaagtacaatgagaagttcaagagcaaggccacactgactgtagacaaaccctccagcacagcctacatgcagctcagcagcctgacatctgaggactctgcggtctattattgtgcaggctattactacgggaggagttacttcgatgtctggggcacagggaccacggtcaccgtctcctcagagagtcagtccttcccaaatgtc…
R1_P09_B10	AicdaCreERT2.Prdm1LSL-DTR	Exp2/M2	IGHV1-72*01 F	IGHJ2*01 F	IGHD2-13*01 F	CARGRYGAFHFDYW	gagcgcaatagggaattcgaggtgcagctgcaggagtctggggctgagcttgtgaagcctggggcttcagtgaggctgtcctgcaaggcttctggctacaccttcaccagctactggatatattgggtgaagcagaggcctggacgaggccttgagtggattggaaggattgatcctaatagtggtggtaccaagtacaatgagaagttcaagagcaaggccacactgactgtagacaaaccctccagcacagcctacatgcagctcagcagcctgacatctgaggactctgcggtctattattgtgcaagagggcgctacggagcctttcactttgactactggggccaaggcaccactctcacagtctcctcagccaaaacgacacccccatctgtc…
R1_P09_B11	AicdaCreERT2.Prdm1LSL-DTR	Exp2/M2	IGHV1-72*01 F	IGHJ1*03 F	IGHD2-3*01 F	CARYAYYGGWYFDVW	aacaaggcgtgggaattcgaggtgcagctgcaggagtctggggctgagcttgtgaagcctggggcttcagtgaagctgtcctgcaaggcttctggcttcaccttcaccagctactggatgcactgggtgaaacagaggcctggacgaggccttgagtggattggaaggattgatcctaatagtggtggttctaggtacaatgagaaattcaagagtaaggccacactgactgtagacaaaccctccagcacagcctacatgcagctcagcagcctgacatctgaggactctgcggtctattattgtgcaagatatgcttactacgggggctggtacttcgatgtctggggcacagggaccacggtcaccgtctcctcagccaaaacgacacccccatct…
R1_P09_B12	AicdaCreERT2.Prdm1LSL-DTR	Exp2/M2	IGHV1-72*01 F	IGHJ2*01 F	IGHD2-1*01 F	CARYLYGNYFDYW	gtatgtagaagggaattcgaggtgcagctgcaggagtctggggctgagcttgtgaagcctggggcttcagtgaagctgtcctgcaaggcttctggctacaccttcaccagctactggatgcactgggtgaagcagaggcctggacgaggccttgagtggattggaaggattgatcctaatagtggtggtactaagtacaatgagaagttcaagagcaaggccacactgactgtagacaaaccctccagcacagcctacatgcagctcagcagcctgacatctgaggactctgcggtctattattgtgcaagatacctctatggtaactactttgactactggggccaaggcaccactctcacagtctcctcagccaaaacgacacccccatctgtctat…
R1_P09_C01	AicdaCreERT2.Prdm1LSL-DTR	Exp2/M2	IGHV1-72*01 F	IGHJ2*01 F	IGHD1-1*01 F	CARYYYGSSFFDYW	atatgagacggggaattcgaggtgcagctgcaggagtctggggctgagcttgtgaagcctggggcttcagtgaagctgtcctgcaaggcttctggctccaccttcaccagctactggatgcactgggtgaagcagaggcctggacgaggccttgagtggattggaaggattgatcctaatagtggtggtactaagtacaatgagaacttcaagagcaaggccacactgactgtagagaaaccctccagcacagcctacatgcagctcagcagcctgacatctgatgactctgcggtctattattgtgcaagatactactacggtagtagcttctttgactactggggccaaggcaccactctcacagtctcctcagccaaaacgacacccccatctgtc…
R1_P09_C02	AicdaCreERT2.Prdm1LSL-DTR	Exp2/M2	IGHV1-72*01 F	IGHJ4*01 F	IGHD2-4*01 F	CARYDYRYYYGMDYW	cctcgcaaccgggaattcgaggtgcagctgcaggagtctggggctgaactggtgaagcctggggcttcagtgaaggtgtcctgcaaggcttctggctacaccttcaccaggtactggatgcactgggtgaagcggaggcctggacgaggccttgagtggattggaaggattgatcctaatagtggtggtactaagtacaatgagaagttcaagagcaaggccacactgactgtagacaaaccctccagcacagcctacatgcagctcagcagcctgacatctgaggactctgcggtctattattgtgcaagatatgattaccgatattactatggtatggactactggggtcaaggaacctcagtcaccgtctcctcagccaaaacgacacccccatct…
R1_P09_C03	AicdaCreERT2.Prdm1LSL-DTR	Exp2/M2	IGHV1-72*01 F	IGHJ2*01 F	IGHD1-1*01 F	CAGYYYGSSYFDYW	tggatgcttagggaattcgaggtgcagctgcaggagtctggggctgagcttgtgaagcctggggcttcagtgaagctgtcctgcaaggcttctggctacatcttcaccagttactggatgcactgggtgaagcagaggcctggacgaggccttgagtggattggaaggattgatcctaatagtggtggtactaagtacaatgagaagttcaagaccaaggccacactgactgtagacaaaccctccagcacagcctacatgcagctcagcagcctgacatctgaggactctgcggtctattattgtgcaggttattactacggtagtagttattttgactactggggccaaggcaccactctcacagtctcctcagccaaaacgacacccccatctgtc…
R1_P09_C04	AicdaCreERT2.Prdm1LSL-DTR	Exp2/M2	IGHV1-72*01 F	IGHJ4*01 F	IGHD2-4*01 F	CARYDYFYYYGMDYW	atgtcgtggtgggaattcgaggtgcagctgcaggagtctggggctgagcttgtgaagcctggggcttcagtgaagctgtcctgcaaggcttctggctacaccttcaccagctacttgatgcactgggtgaagctgaggcctggacgaggccttgagtgggttggaaggattgatcctaatagtggtggtactaagttcaatgagaagttcaagagcaaggccacactgactgtagacaaaccctccagcacagcctacatgcagctcagcagcctgacatctgaggactctgcggtctattattgtgcaagatatgattacttctattactatggtatggactactggggtcaaggaacctcagtcaccgtctcctcagagagtcagtccttcccaaat…
R1_P09_C05	AicdaCreERT2.Prdm1LSL-DTR	Exp2/M2	IGHV1-72*01 F	IGHJ3*01 F	IGHD1-1*01 F	CARYHYYGDSYGFTNW	agagtgcggcgggaattcgaggtgcagctgcaggagtctggggctgagcttgtgaagcctggggcttcagtgaagctgtcctgcaaggcttctggctacaccttcaccagctactggatgcaatgggtgaaacagaggcctggacgaggccttgagtggattggaaggattgatcctaatagtggtggtactaagtacaatgagaagttcaagaccaaggccacactgactgtagacaaaccctccagcacagcctacatgcagctcagcagcctgacatctgaggactctgcggtctattattgtgcaagataccattactacggtgatagctacgggtttactaactggggccaagggactctggtcactgtctctgcagccaaaacgacaccccca…
R1_P09_C06	AicdaCreERT2.Prdm1LSL-DTR	Exp2/M2	IGHV1-72*01 F	IGHJ4*01 F	IGHD1-1*01 F	CARYFYYAMDYW	tgcctggtgggggaattcgaggtgcagctgcaggagtctggggctgagcttgtgaagcctggggcttcagtgaagctgtcctgcaaggcttctggctacaccttcaccagctactggatgcactgggtgaagcagaggcctggacgaggccttgagtggattggaaggattgatcctaatagtggtggtactaagtacaatgagaagttcaagagcaaggccacactgactgtagacaaaccctccagcacagcctacatgcagctcagcagcctgacatctgaggactctgcggtctattattgtgcaagatatttttactatgctatggactactggggtcaaggaacctcagtcaccgtctcctcagagagtcagtccttcccaaatgtcttcccc…
R1_P09_C08	AicdaCreERT2.Prdm1LSL-DTR	Exp2/M2	IGHV1-72*01 F	IGHJ2*01 F	IGHD1-1*01 F	CARYYYGNTPYFDYW	catacactgtgggaattcgaggtgcagctgcaggagtctggggctgagcttgtgaagcctggggcttcagtgaagctgtcctgcaaggcttctggctacaccttcaccagctacttgatgcactgggtgaagcagaggcctggacgaggccttgagtggattggaaggattgatcctaatagtggtggtactaagtacaatgagaagttcaagagcaaggccacactgactgtagacaaaccctccagcacagcctacatgcagctcagcagcctgacatctgaggactctgcggtctatttttgtgcaagatattactacggtaataccccttactttgactactggggccaaggcaccactctcacagtctcctcagccaaaacgacacccccatct…
R1_P09_C09	AicdaCreERT2.Prdm1LSL-DTR	Exp2/M2	IGHV1-72*01 F	IGHJ1*03 F	IGHD1-1*01 F	CAGYYYGRSYFDVW	cgtataatcagggaattcgaggtgcagctgcaggagtctggggctgagcttgttaagcctggggcttcagtgaagctgtcctgcaaggcttctggctacaccttcaccagctactggatgcactgggtgaagcagaggcctggacgaggccttgagtggattggaaggattgatcctaatagtggtggtactaagtacaatgagaagttcaagaacaaggccacactgactgtagacaaaccctccagcacagcctacatgcagctcagcagcctgacatctgaggactctgcggtctattattgtgcaggctattactacgggaggagttacttcgatgtctggggcacagggaccacggtcaccgtctcctcagagagtcagtccttcccaaatgtc…
R1_P09_C10	AicdaCreERT2.Prdm1LSL-DTR	Exp2/M2	IGHV1-72*01 F	IGHJ3*01 F	IGHD1-1*01 F	CARYHYYGGSYGFTHW	tacgcggctggggaattcgaggtgcagctgcaggagtctggggctgagcttgtgaagcctggggcttcagtgaagctgtcctgcaaggcttctggctacaccttcaccagctactggatgcaatgggtgaaacagaggcctggacgaggccttgagtggattggaaggattgatcctaatagtggtggtactaagtacaatgagaagttcaagagcaaggccacactgactgtagacaaaccctccagcacagcctacatgcagctcagcagcctgacatctgaggactctgcggtctattattgtgcaagataccattactacggtggtagctacgggtttactcactggggccaagggactctggtcactgtctctgcagccaaaacgacaccccca…
R1_P09_C11	AicdaCreERT2.Prdm1LSL-DTR	Exp2/M2	IGHV1-72*01 F	IGHJ2*01 F	IGHD1-1*01 F	CARYYYGSSYFDYW	gcgagttaccgggaattcgaggtgcagctgcaggagtctggggctgagcttgtgaagcctggggcttcagtgaagctgtcctgcaaggcttctggctacaccttcaccaactactggatgcactgggtgaagcagaggcctggacgaggccttgagtggattggaaggattgatcctaatagtggtggtactaagtacaatgagaagttcaagagcaaggccacactgactgtagacaaaccctccagcacagcctacatgcagctcagcagcctgacatctgaggactctgcggtctattattgtgcaagatattactacggtagtagctactttgactactggggccaaggcaccactctcacagtctcctcagccaaaacgacacccccatctgtc…
R1_P09_C12	AicdaCreERT2.Prdm1LSL-DTR	Exp2/M2	IGHV1-72*01 F	IGHJ2*01 F	IGHD1-1*01 F	CARYDYYGSGFDYW	tacggccggtgggaattcgaggtgcagctgcaggagtctggggctgagcttgtgaagcctggggcttcagtgaagctgtcctgcaaggcttctggctacaccttcaccagctactggatgcactgggtgaagcagaggcctggacgaggccttgagtggattggaaggattgatcctaatagtggtggtactaggtacaatgagaagttcaagagcaaggccacactgactgtagacaaaccctccagcacagcctacatgcagctcagcagcctgacatctgaggactctgcggtctatttttgtgcaagatacgattactacggtagtggctttgactactggggccaaggcaccactctcacagtctcctcagccaaaacgacacccccatctgtc…
R1_P09_D01	AicdaCreERT2.Prdm1LSL-DTR	Exp2/M2	IGHV1-72*01 F	IGHJ2*01 F	IGHD1-1*01 F	CASYYYGSSSYYFDYW	cttatggaatgggaattcgaggtgcagctgcaggagtctggggctgagcttgtgaagcctggggcttcagtcaagctgtcctgcaaggcttctggctacatcttcaccagctactggatgcactgggtgaagcagaggcctggacgaggccttgagtggattggaaggattgatcctaatagtggtggtactaggtacaatgagaacttcaagagcaaggccacactgactgtagacaaaccctccagcacagcctacatgcagctcagcagcctgacatctgaggactctgcggtctattattgtgcaagttattactacggtagtagctcgtactactttgactactggggccaaggcaccactctcacagtctcctcagagagtcagtccttccca…
R1_P09_D02	AicdaCreERT2.Prdm1LSL-DTR	Exp2/M2	IGHV1-72*01 F	IGHJ2*01 F	IGHD1-1*01 F	CARYDYYGSSFFDYW	ctgtctgcacgggaattcgaggtgcagctgcaggagtctggggctgagcttgtgaagcctggggcttcagtgaagctgtcctgcaaggcttctggctacaccttcaccagctacttgatgcactgggtgaagcagaggcctggacgaggccttgagtggattgggaggattgatcctaatagtggtggtagtaagtacaatgagaagttcaagagcaaggccacactgactgtagacaaaccctccagcacagcctacatgcagctcagcagcctgacatctgaggactctgcggtctattattgtgcaagatatgattactacggtagtagcttctttgactactggggccaaggcaccactctcacagtctcctcagccaaaacgacacccccatct…
R1_P09_D03	AicdaCreERT2.Prdm1LSL-DTR	Exp2/M2	IGHV1-72*01 F	IGHJ4*01 F	IGHD2-4*01 F	CARYDYRYYYGMDYW	cagccgattggggaattcgaggtgcagctgcaggagtctggggctgaactggtgaagcctggggcttcagtgaaggtgtcctgcaaggcttctggctacaccttcaccaggtactggatgcactgggtgaagcagaggcctggacgaggccttgaatggattggaaggattgatcctaatagtggtggtactaagtacaatgagaagttcaagaacaaggccacactgactgtagacaaaccctccagcacagcctacatgcagctcagcagcctgacatctgaggactctgcggtctattattgtgcaagatatgattaccgatattactatggtatggactactggggtcaaggaacctcagtcaccgtctcctcagccaaaacgacacccccatct…
R1_P09_D07	AicdaCreERT2.Prdm1LSL-DTR	Exp2/M2	IGHV1-72*01 F	IGHJ4*01 F	IGHD1-1*01 F	CARYPYYYGSSYAMDYW	ggcgagatgggggaattcgaggtgcagctgcaggagtctggggctgagcttgtgaagcctggggcttcagtgaagctgtcctgcaaggcttctggctacaacttcaccagctactggatgcactgggtgaagcagaggcctggacgaggccttgagtggattggaaggattgatcctaatagtggtggtactaagtacaatgagaagttcaagagcaaggccacactgactgtagacaaaccctccagcacagcctacatgcagctcagcagcctgacatctgaggactctgcggtctattattgtgcaagatacccttattactacggtagtagctatgctatggactactggggtcaaggaacctcagtcaccgtctcctcagccaaaacgacaccc…
R1_P09_D08	AicdaCreERT2.Prdm1LSL-DTR	Exp2/M2	IGHV1-72*01 F	IGHJ2*01 F	IGHD2-1*01 F	CARFLYGNYFDYW	tggctcgcaggggaattcgaggtgcagctgcaggagtctggggctgagcttgtgaagcctggggcttcagtaaagctgtcctgcaaggcttctggctacaccttcaccagctactggatgcactgggtgaagcagaggcctggacgaggccttgagtggattggaaggattgatcctaatagtggtggtactaagtacaatgagaagttcaagagcaaggccacactgactgtagacaaaccctccagcacagcctacatgcagctcagcagcctgacatctgaggactctgcggtctattattgtgcaagattcctctatggtaactactttgactactggggccaaggcaccactctcacagtctcctcagccaaaacgacacccccatctgtctat…
R1_P09_D09	AicdaCreERT2.Prdm1LSL-DTR	Exp2/M2	IGHV1-72*01 F	IGHJ2*01 F	IGHD1-1*01 F	CARYDYYGSNFFDYW	tagaataacggggaattcgaggtgcagctgcaggagtctggggctgagcttgtgaagcctggggcttcagtgaagctgtcctgcaaggcttctggctacaccttcaccagctacttgatgcactgggtgaagcagaggcctggacgaggccttgagtggattgggaggattgatcctaatagtggtgatagtaagtacaatgagaagttcaagagcaaggccacactgactgtagacaaaccctccagcacagcctacatgcagctcagcagcctgacatctgaggactctgcggtctattattgtgcaagatatgattactacggtagtaacttctttgactactggggccaaggcaccactctcacagtctcctcagccaaaacgacacccccatct…
R1_P09_D10	AicdaCreERT2.Prdm1LSL-DTR	Exp2/M2	IGHV1-72*01 F	IGHJ1*03 F	IGHD2-3*01 F	CARYAYYGGWYFDVW	taatggatctgggaattcgaggtgcagctgcaggagtctggggctgagcttgtgaagcctggggcttcagtgaagctgtcctgcaaggcttctggctacaccttcaccagctactggatgcactgggtgaagcagaggcctggacgaggccttgagtggattggaaggattgatcctaatagtggtggtactaggtacaatgagaaattcaagagtaaggccacactgactgtagacaaaccctccagcacagcctacatgcagttcagcagcctgacatctgaggactctgcggtctattattgtgcaagatatgcttactacgggggctggtacttcgatgtctggggcacagggaccacggtcaccgtctcctcagccaaaacgacacccccatct…
R1_P09_E01	AicdaCreERT2.Prdm1LSL-DTR	Exp2/M2	IGHV1-72*01 F	IGHJ2*01 F	IGHD2-1*01 F	CARYLYGNYFDYW	taatctcgtcgggaattcgaggtgcagctgcaggagtctggggctgagcttgtgaagcctggggcttcagtgaagctgtcctgcaaggcttctggctacaccttcaccagctactggatgcactgggtgaagcagaggcctggacgaggccttgagtggattggaaggattgatcctaatagtggtggtactaagtacaatgagaagttcaagagcaaggccacactgactgtagacaaaccctccagcacagcctacatgcagctcagcagcctgacatctgaggactctgcggtctattattgtgcaagatacctctatggtaactactttgactactggggccaaggcaccactctcacagtctcctcagccaaaacgacacccccatctgtctat…
R1_P09_E02	AicdaCreERT2.Prdm1LSL-DTR	Exp2/M2	IGHV1-72*01 F	IGHJ4*01 F	IGHD2-4*01 F	CAKYDYFYYYAMDYW	acatggtgtcgggaattcgaggtgcagctgcaggagtctggggctgagcttgtgaagcctggggcttcagtgaagctgtcctgcaaggcttctggctacaccttcaccagctacttgatgcactgggtgaagcagaggcctggacgaggccttgagtggattggaaggattgatcctaatagtggtggtactaagtacaatgagaagttcaagagcaaggccacactgactgtagacaaaccctccagcacagcctacatgcagctcagcagcctgacatctgaggactctgcggtctattattgtgcaaaatatgattacttctattactatgctatggactactggggtcaaggaacctcagtcaccgtctcctcagccaaaacgacacccccatct…
R1_P09_E03	AicdaCreERT2.Prdm1LSL-DTR	Exp2/M2	IGHV1-72*01 F	IGHJ3*01 F	IGHD1-1*01 F	CARYHYYGSNYGFAYW	gacagacagggggaattcgaggtgcagctgcaggagtctggggctgagcttgtgaagcctggggcttcagtgaagctgtcctgcaaggcttctggctgcaccttcaccggctactggatgcactgggtgaggcagaggcctggacgaggccttgagtggattggaaggattgatcctaatagtggtgttactaagtacaatgagaagttcaagagcaaggccacactgactgtagacaaaccctccagcacagcctacatgcagctcagcagcctgacatctgaggactctgcggtctattattgtgcaagataccattactacggtagtaactacgggtttgcttactggggccaagggactctggtcactgtctctgcagagagtcagtccttccca…
R1_P09_E04	AicdaCreERT2.Prdm1LSL-DTR	Exp2/M2	IGHV1-72*01 F	IGHJ2*01 F	IGHD2-13*01 F	CARGRYGAFHFDYW	tcttacatcagggaattcgaggtgcagctgcaggagtctggggctgagcttgtgaagcctggggcttcagtgaagctgtcctgcaaggcttctggctacaccttcaccagctactggatgcactgggtgaagcagaggcctggacgaggccttgagtggattggaaggattgatcctaatagtggtggtactaagtacaatgagatgttcaagagcaaggccacactgactgttgacaaaccctccagcacagcctacatgcagctcagcagcctgacatctgaggactctgcggtctattattgtgcaagagggcgctacggagcctttcactttgactactggggccaaggcaccactctcacagtctcctcagccaaaacgacacccccatctgtc…
R1_P09_E05	AicdaCreERT2.Prdm1LSL-DTR	Exp2/M2	IGHV1-72*01 F	IGHJ2*01 F	IGHD1-1*01 F	CGRYDYYGSGFDYW	ttacaattccgggaattcgaggtgcagctgcaggagtctggggctgagcttgtgaagcctggggcttcagtgaagctgtcctgcaaggcttctggctacaccttcaccagctactggatgcactgggtgaagcagaggcctggacgaggccttgagtggattggaaggattgatcctaatagtggtggtactagggacaatgagaagttcaagagcaaggccacactgactgtagacaaaccctccagcacagcctacatgcagctcagcagcctgacatctgaggactctgcggtctatttttgtggaagatacgattactacggtagtggctttgactactggggccaaggcaccactctcacagtttcctcagccaaaacgacacccccatctgtc…
R1_P09_E06	AicdaCreERT2.Prdm1LSL-DTR	Exp2/M2	IGHV1-72*01 F	IGHJ2*01 F	IGHD1-1*02 F	CARYYYGGSFDCW	aagcttatgcgggaattcgaggtgcagctgcaggagtctggggctgagcttgtgaagcctggggcttcagtgaagctgtcctgcaaggcttctggctacaccttcaccaactacttgatgcactgggtgaagcagaggcctggacgaggccttgagtggattggaaggattgatcctaatagtggtggtactaagtacaatgagaagttcaagagcaaggccacactgactgtagacaaaccctccagcacagcctacatgcagctcagcagcctgacatctgaggactctgcggtctatttttgtgcaagatattactacggggggtcctttgactgctggggccaaggcaccactctcacagtctcctcagccaaaacgacacccccatctgtctat…
R1_P09_E08	AicdaCreERT2.Prdm1LSL-DTR	Exp2/M2	IGHV1-72*01 F	IGHJ4*01 F	IGHD2-4*01 F	CARYDYFYSYAMDYW	ctcgtgcgttgggaattcgaggtgcagctgcaggagtctggggctgagcttgtgaagcctggggcttcagtgaagctgtcctgcaaggcttctggctacaccttcaccagctacttgatgcactgggtgaagcagaggcctggacgaggccttgagtggattggaaggattgatcccaatagtggtggtactaagtacaatgagaagttcaagagcaaggccacactgactgtagacaaaccctccagcacagcctacatgcagctcagcagcctgacatctgaggactctgcggtctattattgtgcaagatatgattacttctattcctatgctatggactactggggtcaaggaacctcagtcaccgtctcctcagccaaaacgacacccccatct…
R1_P09_E09	AicdaCreERT2.Prdm1LSL-DTR	Exp2/M2	IGHV1-72*01 F	IGHJ2*01 F	IGHD1-1*01 F	CARYYYYRGSYFDYW	ttaggatagagggaattcgaggtgcagctgcaggagtctggggctgagcttgtgaagcctggggcttcagtgaagctgtcctgcaaggcttctggctacaccttcaccagctactggatgcactgggtgaagcagaggcctggacgaggccttgagtggattggaaggattgatcctaatagtggtggtactaagtacaatgagaagttcaagaccaaggccacactgactgtagacaaaccctccagcacagcctacatgcagctcagcagcctgacatctgaggactctgcggtctattattgtgcaagatattactactatagggggtcctactttgactactggggccaaggcaccactctcacagtctcctcagccaaaacgacacccccatct…
R1_P09_E10	AicdaCreERT2.Prdm1LSL-DTR	Exp2/M2	IGHV1-72*01 F	IGHJ2*01 F	IGHD1-1*01 F	CASYYYGSSYFDYW	ccgaagcgaggggaattcgaggtgcagctgcaggagtctggggctgaacttgtgaagcctggggcttcagtgaagctgtcctgcaaggcttctggctacatcttcaccagctactggatgcactgggtgaagcagaggcctggacgaggccttgagtggattggaaggattgatcctaatagtggtggtactaagtacaatgagaagttcaagagcaaggccacactgactgtagacaaaccctccagcacagcctacatgcagctcagcagtctgacatctgaggactctgcggtctattattgtgcaagttattactacggtagtagttactttgactactggggccaaggcaccactctcacagtctcctcagccaaaacgacacccccatctgtc…
R1_P09_E11	AicdaCreERT2.Prdm1LSL-DTR	Exp2/M2	IGHV1-72*01 F	IGHJ2*01 F	IGHD1-1*02 F	CARYYYGGSFDCW	ggaccaacaggggaattcgaggtgcagctgcaggagtctggggctgagcttgtgaagcctggggcttcagtgaagctgtcctgcaaggcttctggctacaccttcaccaactacttgatgcactgggtgaagcagaggcctggacgaggccttgagtggattggaaggattgatcctaatagtggtggtactaagtacagtgagaagttcaagagcaaggccacactgactgtagacaaaccctccagcacagcctacatgcagctcagcagcctgacatctgaggactctgcggtctattattgtgcaagatattactacggggggtcctttgactgctggggccaaggcaccactctcacagtctcctcagccaaaacgacacccccatctgtctat…
R1_P09_E12	AicdaCreERT2.Prdm1LSL-DTR	Exp2/M2	IGHV1-72*01 F	IGHJ2*01 F	IGHD2-1*01 F	CARYLYGNYFDYW	ttccaggtaagggaattcgaggtgcagctgcaggagtctggggctgagcttgtgaagcctggggcttcagtgaagctgtcctgcaaggcttctggctacaccttcaccaactactggattcactgggtgaagcagaggcctggacgaggccttgagtggattggaaggattgatcctaatagtggtggtactaagtacaatgagaagttcaagagcaaggccacactgactgtagacaaaccctccagcacagcctacatgcagctcagcagcctgacatctgaggactctgcggtctattattgtgcaagatacctctatggtaactactttgactactggggccaaggcaccactctcacagtctcctcagccaaaacgacacccccatctgtctat…
R1_P09_F01	AicdaCreERT2.Prdm1LSL-DTR	Exp2/M2	IGHV1-72*01 F	IGHJ2*01 F	IGHD1-1*01 F	CARYYYVRGSYFDYW	gcgcgatgttgggaattcgaggtgcagctgcaggagtctggggctgaccttgtgaagcctggggcttcagtgaagctgtcctgcaaggcttctggctacaccttcaccagctactggatgcactgggtgaagcagaggcctggacgaggccttgagtggattggaaggattgatcctaatagtggtgatactaaatacagtgagaagttcaagagcaaggccacactgactgtagacaaaccctccagcacagcctacatgcagctcgtcagcctgacatctgaggactctgcggtctattattgtgcaagatattactacgttagggggtcctactttgactactggggccaaggcaccactctcacagtctcctcagccaaaacgacacccccatct…
R1_P09_F02	AicdaCreERT2.Prdm1LSL-DTR	Exp2/M2	IGHV1-72*01 F	IGHJ2*01 F	IGHD1-1*01 F	CARYYYGSSFFDYW	taacagtgttgggaattcgaggtgcagctgcaggagtctggggctgagcttgtgaagcctggggcttcagtgaagctgtcctgcaaggcttctggctccaccttcaccagctactggatgcactgggtgaagcagaggcctggacgaggccttgagtggattggaaggattgatcctaatagtggtggtactaagtacaatgagaagttcaagagcaaggccacattgactgtagagaaaccctccagcacagcctacatgcagctcagcagcctgacatctgatgactctgcggtctattattgtgcaagatactactacggtagtagcttctttgactactggggccaaggcaccactctcacagtctcctcagccaaaacgacacccccatctgtc…
R1_P09_F03	AicdaCreERT2.Prdm1LSL-DTR	Exp2/M2	IGHV1-72*01 F	IGHJ2*01 F	IGHD2-13*01 F	CARGRYGAFHFDYW	accgcgcaatgggaattcgaggtgcagctgcaggagtctggggctgagcttgtgaagcctggggcttcagtgaagctgtcctgcaaggcttctggctacaccttcaccagctgctggatgcactgggtgaagcagaggcctggacgaggccttgagtggattggaaggattgatcctaatagtggtggtactaagtacaatgagaagttcaagagcaaggccacactgactgtagacaaaccctccagtacagcctacatgcagctcagcagcctgacatctgaggactctgcggtctattattgtgcaagagggcgctacggagcctttcactttgactactggggccaaggcaccactctcacagtctcctcagccaaaacgacacccccatctgtc…
R1_P09_F04	AicdaCreERT2.Prdm1LSL-DTR	Exp2/M2	IGHV1-72*01 F	IGHJ4*01 F	IGHD2-4*01 F	CARYDYFYYYGMDYW	gttcgcgccagggaattcgaggtgcagctgcaggagtctggggctgaacttgtgaagcctggggcttcagtgaagctgtcctgcaaggcttctggctacaccttcaccatctacttgatgcactgggtgaagcagaggcctggacgaggccttgagtggattggaaggattgatcctgatattggtggtactaagtacaatgagaagttcaagagcaaggccacactgactgtagacaaagcctccagcacagcctacatgcagctcagcagcctgacatctgaggactctgcggtctattattgtgcaagatatgattacttctattactatggtatggactactggggtcaaggaacctcagtcaccgtctcctcagagagtcagtccttcccaaat…
R1_P09_F05	AicdaCreERT2.Prdm1LSL-DTR	Exp2/M2	IGHV1-72*01 F	IGHJ2*01 F	IGHD1-1*01 F	CARYYYGSTPYFDYW	agacacattagggaattcgaggtgcagctgcaggagtctggggctgagcttgtgaagcctggggcttcagtgaagctgtcctgcaaggcttctggctacaccttcaccaactacttgatgcactgggtgaagcagaggcctggacgaggccttgagtggattggaaggattgatcctaatagtggtggtactaaatacaatgagaagttcaagagcaaggccacactgactgtagacaaaccctccagcacagcctacatgcagctcagcagcctgacatctgaggactctgcggtctattattgtgcaagatattactacggtagtaccccttactttgactactggggccaaggcaccactctcacagtctcctcagagagtcagtccttcccaaat…
R1_P09_F06	AicdaCreERT2.Prdm1LSL-DTR	Exp2/M2	IGHV1-72*01 F	IGHJ2*01 F	IGHD1-1*01 F	CARYYYGSSFDYW	gcgttggtatgggaattcgaggtgcagctgcaggagtctggggctgagcttgtgaagcctggggcttcagtgaatctgtcctgcaaggcttctggctacaccttcacctactacttaatgcactgggtgaagcagaggcctggacgaggccttgagtggattggaaggattgatcctaatagtggtggtactaagtacaatgagaagttcaagagcaaggccacactgactgtagacaaaccctccagcacagcctacatgcagctcagcagcctgacatctgaggactctgcggtctattattgtgcaagatattactacggtagtagctttgactactggggccaaggcaccactctcacagtctcctcagccaaaacgacacccccatctgtctat…
R1_P09_F09	AicdaCreERT2.Prdm1LSL-DTR	Exp2/M2	IGHV1-72*01 F	IGHJ2*01 F	IGHD1-1*01 F	CARYYYGRSFFDYW	aagtactccagggaattcgaggtgcagctgcaggagtctggggctgagcttgtgaagcctggggcctcagtgaagctgtcctgcaaggcttctggccacaccttcaccagctactggatgcactgggtgaagcagaggcctggacgaggccttgagtggattggaaggattgatcctaatagaggtgttactaagtacaatgagaagttcaagaacaaggccacactgactgcagacaaaccctccagcacagcctatatgcagctcagcagcctgacatctgaggactctgcggtctattattgtgcaagatactactacggtagaagcttctttgactactggggccaaggcaccactctcacagtctcctcagccaaaacgacacccccatctgtc…
R1_P09_F10	AicdaCreERT2.Prdm1LSL-DTR	Exp2/M2	IGHV1-72*01 F	IGHJ2*01 F	IGHD1-1*01 F	CARYHYYYGSSYFDYW	acgtcaatacgggaattcgaggtgcagctgcaggagtctggggctgagcttgtgaagcctggggcttcagtgaagctgtcctgcaaggcttctggctacaccttcaccagctacttgatgcactgggtgaagcagaggcctggacgaggccttgagtggattggaaggattgatcctaatagtggttttactaagtacaatgagaaattcaagagcaaggccacactgactatagacaaaccctccagcacagcctacatgcagctcagcagcctgacatctgaggactctgcggtctattattgtgcaagataccattattactacggtagtagctactttgactactggggccaaggcaccactctcacagtctcctcagagagtcagtccttccca…
R1_P09_F11	AicdaCreERT2.Prdm1LSL-DTR	Exp2/M2	IGHV1-72*01 F	IGHJ2*01 F, or IGHJ2*02 F	IGHD2-1*01 F	CARYLYGNYFDYW	ggtgtacaaggggaattcgaggtgcagctgcaggagtctggggctgagcttgtgaagcctggggcttcagtgaagctgtcctgcaaggcttctggctacaccttcaccagctactggatgcactgggtgaagcagaggcctggacgaggccttgagtggattggaaggattgatcctaatagtggtggtactaagtacactgagaagttcaagagcaaggccacactgactgtagccaaaccctccagcacagcctacatgcagctcagcagcctgacatctgaggactctgcggtctattattgtgcaagatacctctatggtaactactttgactactggggccaaggctccgctctcacagtctcctcagccaaaacgacacccccatctgtctat…
R1_P09_G02	AicdaCreERT2.Prdm1LSL-DTR	Exp2/M2	IGHV1-72*01 F	IGHJ4*01 F	IGHD1-1*01 F	CARYLITTVRVMDYW	accttatgaagggaattcgaggtgcagctgcaggagtctggggctgagcttgtgaagcctggggcttcagtgaagctgtcctgcaaggcttctggctacaccttcaccagctacttgatgtactgggtgaagcagaggcctggacgaggccttgagtggattggaaggattgatcctaatagtggtggttctaggtacaatgagaagttcaagaacaaggccacactgactgtagacaaaccctccagcacagcctacatgcagctcagcagcctgacatctgaggactctgcggtctattattgtgcaagatacctcattactacggtaagagttatggactactggggtcaaggaacctcagtcaccgtctcctcagccaaaacgacacccccatct…
R1_P09_G03	AicdaCreERT2.Prdm1LSL-DTR	Exp2/M2	IGHV1-72*01 F	IGHJ4*01 F	IGHD2-4*01 F	CARYDYRYYYAMDYW	cgctgcagaggggaattcgaggtgcagctgcaggagtctggggctgagcttgtgaagcctggggcttcagtgaagctgtcctgcaaggcttctggctacaccttcaccagctacttgatgcactgggtgaaacagaggcctggacgaggccttgagtggattggagggattgatcctaatagtggtggtactaagtacaatgagaagttcaagagcaaggccacactgactgtagacaaaccctccagcacagcctacatgcagctcagcagcctgacatctgaggactctgcggtctattattgtgcaagatatgattaccgatattactatgctatggactactggggtcaaggaacctcagtcaccgtctcctcagccaaaacgacacccccatct…
R1_P09_G04	AicdaCreERT2.Prdm1LSL-DTR	Exp2/M2	IGHV1-72*01 F	IGHJ2*01 F	IGHD1-1*01 F	CARYDYYGSGYFDYW	gtagagtcaggggaattcgaggtgcagctgcaggagtctggggctgagcttgtgaagcctggggcttcagtgaagctgtcctgcaaggcttctggctacaccttcaccagctactggatgcactgggtgaagcagaggcctggacgaggccttgagtggattggaaggattgatcctaatagtggtggtattaggtacgttgacaagttcaagagcaaggccacactgactatagacaaaccctccagcacagcctacatgcagctcagcagcctgacatctgaggattctgcggtctattattgtgcaagatatgattactacggtagtggctactttgactactggggccaaggcaccactctcacagtctcctcagagagtcagtccttcccaaat…
R1_P09_G05	AicdaCreERT2.Prdm1LSL-DTR	Exp2/M2	IGHV1-72*01 F	IGHJ4*01 F	IGHD2-4*01 F	CARYDYRYYYAMDYW	ggataccagagggaattcgaggtgcagctgcaggagtctggggctgagcttgtgaggcctggggcttcagtgaggctgtcctgcaaggcttctggctacaccttcaccagctacttgatgcactgggtgaaacagaggcctggacgaggccttgagtggattggaaggattgatcctaatagtggtggtactaagtacaatgagaagttcaagagcaaggccacactgactgtagacaaaccctccagcacagcctacatgcagctcagcagcctgacatctgaggactctgcggtctattattgtgcaagatatgattaccgatattactatgctatggactactggggtcaaggaacctcagtcaccgtctcctcagccaaaacgacacccccatct…
R1_P09_G06	AicdaCreERT2.Prdm1LSL-DTR	Exp2/M2	IGHV1-72*01 F	IGHJ4*01 F	IGHD2-4*01 F	CARYDYFYYYAMDYW	cgcactaatggggaattcgaggtgcagctgcaggagtctggggctgagcttgtgaagcctggggcttcagtgaagctgtcctgcaaggcttctggctacaccttcaccagctacttgatgcactgggtgaagcagaggcctggacgaggccttgagtggattggaaggattgatcctaatagtggtggtactaagtacaatgagaagttcaagagcaaggccacactgactgtcgacaatccctccagcacagcctacatgcagctcagcagcctgacatctgaggactctgcggtctattattgtgcaagatatgattacttctattactatgctatggactactggggtcaaggaacctcagtcaccgtctcctcagccaaaacgacacccccatct…
R1_P09_G07	AicdaCreERT2.Prdm1LSL-DTR	Exp2/M2	IGHV1-72*01 F	IGHJ1*03 F	IGHD1-1*01 F	CAGYYYGRSYFDVW	tcctgaccgtgggaattcgaggtgcagctgcaggagtctggggctgagcttgttaagcctggggcttcagtgaagctgtcctgcaaggcttctggctacaccttcaccagctactggatgcactgggtgaagcagaggcctggacgaggccttgagtggattggaaggattgatcctaatagtggtggtactaagtacaatgagaagttcaagagcaaggccacactgactgtagacaaaccctccagcacagcctacatgcagctccgcagcctgacatctgaggactctgcggtctattattgtgcaggctattactacgggaggagttacttcgatgtctggggcacagggaccacggtcaccgtctcctcagagagtcagtccttcccaaatgtc…
R1_P09_G08	AicdaCreERT2.Prdm1LSL-DTR	Exp2/M2	IGHV1-72*01 F	IGHJ2*01 F	IGHD1-1*01 F	CARYNYGSSYFDYW	ctggcttgccgggaattcgaggtgcagctgcaggagtctggggctgagcttgtgacgcctggggcttcagtgaagctgtcctgcaaggcttctggctacaccttcaccagctacttgatgcactgggtgaagcagaggcctggacgaggccttgagtggattggaaggattgatcctaatagtggtggtactaagtacattgagaagttcaagagcaaggccacactgactgtagacaaaccctccagcacagcctacatgcagctcagcagcctgacatctgaggactctgcggtctattattgtgcaagatataactacggtagtagctactttgactactggggccaaggcaccactctcacagtctcctcagagagtcagtccttcccaaatgtc…
R1_P09_G09	AicdaCreERT2.Prdm1LSL-DTR	Exp2/M2	IGHV1-72*01 F	IGHJ2*01 F	IGHD2-13*01 F	CARGRYGAFHFDYW	accagcgacagggaattcgaggtgcagctgcaggagtctggggctgagcttgtgaagcctggggcttcagtgaagctgtcctgcaaggcttctggctgcaccttcaccagctactggatgcactgggtgaagcagaggcctggacgaggccttgagtggattggaaggattgatcctaatagtggtggtactaagttcaatgagaagttcaagagcaaggccacactgactgtagacaaaccctccagaacagcctacatgcagctcagcagcctgacatctgaggactctgcgatctattattgtgcaagagggcgctacggagcctttcactttgactattggggccaaggcaccactctcacagtctcctcagccaaaacgacacccccatctgtc…
R1_P09_G11	AicdaCreERT2.Prdm1LSL-DTR	Exp2/M2	IGHV1-72*01 F	IGHJ4*01 F	IGHD2-4*01 F	CARYDYRYYYALDYW	gtaaggcatagggaattcgaggtgcagctgcaggagtctggggctgagcttgtgaagcctggggcttcagtgaagctgtcctgcaaggcttctggctacaccttcaccagctacttgatgcactgggtaaaacagaggcctggacgaggccttgagtggattggaaggattgatcctaatagtggtggtagtaagtacattgagaagttcaagagcaaggccacactgactgtagacaaaccctccagcacagcctacatgcagctcagcagcctgacatctgaggactctgcggtctattattgtgcaagatatgattaccgatattactatgctttggactactggggtcaaggaacctcagtcaccgtctcctcagccaaaacgacacccccatct…
R1_P09_G12	AicdaCreERT2.Prdm1LSL-DTR	Exp2/M2	IGHV1-72*01 F	IGHJ3*01 F	IGHD1-1*01 F	CASYYYGRAWFAYW	gtccacttgtgggaattcgaggtgcagctgcaggagtctggggctgagcttgtgaagcctggggcttcagtgaagctgtcctgcaaggcttctggctacaccttcaccaattacttaattcactgggtgaagcagaggcctggacgaggccttgagtggattggaaggattgatccaaatagtggtggtactaagtacaatgagaagttcaggagcaaggccacactgactgtagacaaaccctccagcacagcctacatgcagctcagcagcctgacatctgaggactctgcggtctattattgtgcaagttattactacggtcgggcctggtttgcttactggggccaagggactctggtcactgtctctgcagccaaaacgacacccccatctgtc…
R1_P09_H08	AicdaCreERT2.Prdm1LSL-DTR	Exp2/M2	IGHV1-72*01 F	IGHJ4*01 F	IGHD2-4*01 F	CARYDYFYYYAMDYW	ataccaacgcgggaattcgaggtgcagctgcaggagtctggggctgagcttgtgaagcctggggcttcagtgaagctgtcctgcaaggcttctggctacaccttcaccagctacttgatgcactgggtgaagcagaggcctggacgaggccttgagtggattggaaggattgatcctaatagtggtggtactaagtacaatgagaagttcaagagcaaggccacactgactgtagacaaaccctccagcacagcctacatgcagctcagcagcctgacatctgaggactctgcggtctattattgtgcaagatatgattacttctattattatgctatggactactggggtcaaggaacctcagtcaccgtctcctcagagagtcagtccttcccaaat…
R1_P09_H10	AicdaCreERT2.Prdm1LSL-DTR	Exp2/M2	IGHV1-72*01 F	IGHJ2*01 F	IGHD1-1*01 F	CARYYYGRSFFDYW	caatctatgagggaattcgaggtgcagctgcaggagtctggggctgagcttgtgaagcctggggcctcagtgaagctgtcctgcaaggcttctggccacaccttcaccagctactggatgcactgggtgaagcagaggcctggacgaggccttgagtggattggaaggattgatcctaatagtggtggtactaagtacaatgagaagttcaagagcaaggccacactgactgcagacaaaccctccagcacagcctatatgcagctcagcagcctgacatctgaggactctgcggtctattattgtgcaagatactactacggtagaagcttctttgactactggggccaaggcaccactctcacagtctcctcagccaaaacgacacccccatctgtc…
R1_P09_H11	AicdaCreERT2.Prdm1LSL-DTR	Exp2/M2	IGHV1-72*01 F	IGHJ3*01 F	IGHD1-1*01 F	CASYYYGRAWFAYW	ggtggaatacgggaattcgaggtgcagctgcaggagtctggggctgaccttgtgaagcctggggcttcagtgaagctgtcctgcaaggcttctggctacaccttcaccaattacttaattcactggatgaagcagaggcctggacgaggccttgagtggattggaaggattgatccaaatagtggtggtactaagtacaatgagaagttcaggaacaaggccacactgactgtagacaagccctccagcacagcctacatgcagctcagcagcctgacatctgaggactctgcggtctattattgtgcaagttattactacggtcgggcctggtttgcttactggggccaagggactctggtcactgtctctgcagccaaaacgacacccccatctgtc…
R1_P09_H12	AicdaCreERT2.Prdm1LSL-DTR	Exp2/M2	IGHV1-72*01 F	IGHJ1*03 F	IGHD1-1*01 F	CAGYYYGRSYFDVW	tggacggagggggaattcgaggtgcagctgcaggagtctggggctgagcttattaagcctggggcttcagtgaagctgtcctgcaaggcttctggctacaccttcaccagctactggatgcactgggtgaagcagaggcctggacgaggccttgagtggattggaaggattgatcctaatagtggtgttactaagtacaatgagaagttcaagagcaaggccacactgactgtagacgaaccctccagcacagcctacatgcagctcagcagcctgacatctgaggactctgcggtctattattgtgcaggctattactacgggaggagttacttcgatgtctggggcacagggaccacggtcaccgtctcctcagagagtcagtccttcccaaatgtc…
R1_P13_A01	AicdaCreERT2.Prdm1LSL-DTR	Exp1/M2	IGHV1-72*01 F	IGHJ4*01 F	IGHD4-1*01 F	CARYGLGRSAMDYW	cgctcagttcgggaattcgaggtgcagctgcaggagtctgggactgagcttgtgaagcctggggcttcagtgaagctgtcctgcaaggcttttggctacaccttcaccaactacttgatacactgggtgagacagaggcctggacgaggccttgagtggattggaagggttgatcctaatagtggtggtactaagtacaatgagaagttcaagagcaaggccacactgactgtagacaaaccctccaacacagcctacatgcagctcagcagcctgacatctgaggactctgcggtctattattgtgcaagatatggactgggacgtagcgctatggactactggggtcaaggaacctcagtcaccgtctcctcagagagtcagtccttcccaaatgtc…
R1_P13_A03	AicdaCreERT2.Prdm1LSL-DTR	Exp1/M2	IGHV1-72*01 F	IGHJ4*01 F	IGHD2-12*01 F	CARYLLYYSSMDYW	gcagagactcaggggaattcgaggtgcagctgcaggagtctggggctgagcttgtgaagcctggggcttcagtgaagctgtcctgcaaggcttctggctacaccttcaccagctactggatgcactgggtgaagcagaggcctggacgaggccttgagtggattggaaggattgatcctaatagtggtggtactaagtacaatgagaagttcaagaacaaggccacactgactgttgacaaaccctccagcgcagcctacatgcagctcagcagcctgacatctgaggactctgcggtctattattgtgcacgatacctactatactactcttctatggactactggggtcaaggaacctcagtcaccgtctcctcagccaaaacgacacccccatctg…
R1_P13_A05	AicdaCreERT2.Prdm1LSL-DTR	Exp1/M2	IGHV1-72*01 F	IGHJ2*01 F	IGHD1-1*01 F	CARYDYYGSTYFDYW	gcagagacgagggggaattcgaggtgcagctgcaggagtctggggctgagcttgtgaagcctggggcttcagtgaagctgtcctgcaaggcttctggctacaccttcaccagctacttaatgcactgggtgaagcagaggcctggacgaggccttgagtggattggaaggattgatcctaatagtggtggtactaagtacaatgagaaattcaagagcaaggccacactgactgtagacaaaccctccagcacagcctacatgcagctcagcagcctgacatctgaggactctgcggtctattattgtgcaaggtatgattactacggtagtacctactttgactactggggccaaggcaccactctcacagtctcctcagccaaaacgacacccccat…
R1_P13_A06	AicdaCreERT2.Prdm1LSL-DTR	Exp1/M2	IGHV1-72*01 F	IGHJ4*01 F	IGHD2-12*01 F	CARYLLYYSTMDYW	gcagagaaggaggggaattcgaggtgcagctgcaggagtctggggctgagcttgtgaagcctggggcttcagtgaagctgtcctgcaaggcttctggctacaccttcaccagctactggatgcactgggtgaagcagaggcctggacgaggccttgagtggattggaaggattgatcctaatagtggtggtactaagtacaatgagaagttcaagagcaaggccacactgactgtagacaaaccctccagcacagcctacatgcagctcagcagcctgacatctgaggactctgcggtctattattgtgcaagatacctactatactactctactatggactactggggtcaaggaacctcagtcaccgtctcctcagccaaaacgacacccccatctg…
R1_P13_A10	AicdaCreERT2.Prdm1LSL-DTR	Exp1/M2	IGHV1-72*01 F	IGHJ1*03 F	IGHD2-4*01 F	CARYRYDYGHWYFDVW	tcgtctgactgggaattcgaggtgcagctgcaggagtctggggctgagcttgtgaagcctggggcttcagtgaagctgtcctgcaaggcttctggctacaccttcaccagctactggatgcactgggtgatgcagaggcctggacgaggccttgagtggattggaaggattgatcctgatagtggttatactcggtacaatgagaagttcaagagcaaggccacactgactgtagacaaaccctccagcacaggctacatgcagctcagcagcctgacatctgaggactctgcggtctattgttgtgcaagataccgctatgattacggccactggtacttcgatgtctggggcacagggaccacggtcaccgtctcctcagagagtcagtccttccca…
R1_P13_B01	AicdaCreERT2.Prdm1LSL-DTR	Exp1/M2	IGHV1-72*01 F	IGHJ2*01 F	IGHD1-1*01 F	CARYYYGSSYFDYW	tatctgacctgggaattcgaggtgcagctgcaggagtctggggctgagcttgtgaagcctggggcttcagtgaagctgtcctgcaaggcttctggctacaccttcaccagctacttgatgcactgggtgaagcagaggcctggacgaggccttgagtggattggaaggattgatcctaatagtggtggtactacgtacaatgagaagttcaagaacaaggccacactgactgtagacaaaccctccagcacagcctacatgcagctcagcagcctgacatctgaggactctgcggtctattattgtgcaagatattactacggtagtagctactttgactactggggccaaggcaccactctcacagtctcctcagagagtcagtccttcccaaatgtc…
R1_P13_B04	AicdaCreERT2.Prdm1LSL-DTR	Exp1/M2	IGHV1-72*01 F	IGHJ4*01 F	IGHD2-12*01 F	CARYLLYYSTMDYW	gccgtaaccggggaattcgaggtgcagctgcaggagtctggggctgagtttgtgaagcctggggcttcagtgaagctgtcctgcaaggcttctggctacatcttcaccagctactggatgcactgggtgaagcagaggcctggacgaggccttgagtggattggaaggattgatcctaatagtggtggtactaagtataatgagaagttcaagagcaaggccacactgactgtagacaaaccctccagcacagcctacatgcagctcagcagcctgacatctgaggactctgcggtctattattgtgcaagatacctactatactactctactatggactactggggtcaaggaacctcagtcaccgtctcctcagccaaaacgacacccccatctgtc…
R1_P13_B05	AicdaCreERT2.Prdm1LSL-DTR	Exp1/M2	IGHV1-72*01 F	IGHJ1*03 F	IGHD1-1*01 F	CARYYYGLYFDVW	aaccattctcgggaattcgaggtgcagctgcaggagtctggggctgagcttgtgaagcctggggcttcagtgaagctgtcctgcaaggcttctggctacaccttcaccaactactggatgcactgggtgaagcagaggcctggacgaggccttgagtggattggaaggattgatcctaatcgtggtggtcctaagtacaatgagaagttcaagagcaaggccacactgactgtagacaaaccctccagcacagcctacatgcagctcagcagcctgacatctgaggactctgcggtctattattgtgcaagatattactacggtctgtacttcgatgtctggggcacagggaccacggtcaccgtctcctcagagagtcagtccttcccaaatgtcttc…
R1_P13_B06	AicdaCreERT2.Prdm1LSL-DTR	Exp1/M2	IGHV1-72*01 F	IGHJ2*01 F	IGHD1-1*01 F	CARYDYYGSSYFDYW	ggttgcctctgggaattcgaggtgcagctgcaggagtctggggctgagcttgtgaagcctggggcttcagtgaagctgtcctgcaaggcttctggctacaccttcaccaggtacttaatgcactgggtgaaacagaggcctggacgaggccttgagtggattggaaggattgatcctaatagtggtggtactaagtacaatgagaagttcaagaggaaggccacactgactgtagacaaaccctccagcacagcctacatgcagctcagcagcctgacatctgaggactctgcggtctattattgtgcaagatatgattactacggtagtagctactttgactactggggccaaggcaccattgtcatagtctcctcagccaaaacgacacccccatct…
R1_P13_B07	AicdaCreERT2.Prdm1LSL-DTR	Exp1/M2	IGHV1-72*01 F	IGHJ4*01 F	IGHD4-1*01 F	CARYGLGRSAMDYW	ctaatgatgggggaattcgaggtgcagctgcaggagtctggggctgagcttgtgaagcctggggcttcagtgaagctgtcctgcaaggcttctggctacaccttcaccacctactggatgcactgggtgaagcagaggcctggacgaggccttgagtggattggaaggattgatccttatattggtgatactaagtacaatgagaagttcaagagcaaggccacactgactgtagacaaaccctccagcacagcctacatgcagctcagcagcctgacatctgaggactctgcggtctattattgtgcaagatatggactgggacgtagcgctatggactactggggtcaaggaacctcagtcaccgtctcctcagagagtcagtccttcccaaatgtc…
R1_P13_B09	AicdaCreERT2.Prdm1LSL-DTR	Exp1/M2	IGHV1-72*01 F	IGHJ4*01 F	IGHD4-1*01 F	CARYGLGRSAMDYW	agtcaaccatgggaattcgaggtgcagctgcaggagtctgggactgagcttgtgaagcctggggcttcagtgaggctgtcctgcaaggcttctggctacaccttcaccagctacttgatgcactgggtgaggcagaggcctggacgaggccttgaatggattggaaggattgatcctggtagtggtggtactaagtacaatgagaagttcaagagcaaggccacactgactgtagacaaaccctccagcacagcctacatgcagctcggcagcctgacatctgaggactctgcggtctattattgtgcaagatatggactgggacgtagcgctatggactactggggtcaaggaacctcagtcaccgtctcctcagagagtcagtccttcccaaatgtc…
R1_P13_B10	AicdaCreERT2.Prdm1LSL-DTR	Exp1/M2	IGHV1-72*01 F	IGHJ4*01 F	IGHD2-12*01 F	CARYLLYYSTMDYW	gagcgcaatagggaattcgaggtgcagctgcaggagtctggggctgagcttgtgaagcctggggcttcagtgaagctgtcctgcaaggcttctggctacaccttcaccagctactggatgcactgggtgaagcagaggcctggacgaggccttgagtggattggaaggattgatcctaatagtggtggtactaagtacaatgagaagttcaagagcaaggccacactgactgtagacaaaccctccagcacagcctacatgcagctcagcagcctgacatctgaggactctgcggtctattattgtgcaagatacctactatactactctactatggactactggggtcaaggaacctcagtcaccgtctcctcagccaaaacgacacccccatctgtc…
R1_P13_B11	AicdaCreERT2.Prdm1LSL-DTR	Exp1/M2	IGHV1-72*01 F	IGHJ2*01 F	IGHD1-1*01 F	CARYDYYGSSYFDYW	aacaaggcgtgggaattcgaggtgcagctgcaggagtctggggctgagcttgtgaagcctggggcttcagtgaagctgtcctgcaaggcttctggctacaccttcaccagctacttaatgcactgggtgaagcagaggcctggacgaggccttgagtggattggaaggattgatcctaatagtggtggtactaagtgcaatgagaagttcaagagcaaggccacactgactgtggacaaaccctccagcacagcctacatgcagctcagcagcctgacatctgaggactctgcggtctattattgtgcaagatatgattactacggtagtagctactttgactactggggccaaggcaccactctcacagtctcctcagccaaaacgacacccccatct…
R1_P13_C04	AicdaCreERT2.Prdm1LSL-DTR	Exp1/M2	IGHV1-72*01 F	IGHJ2*01 F	IGHD1-1*01 F	CARYYYGSSYFDYW	atgtcgtggtgggaattcgaggtgcagctgcaggagtctggggctgagcttgtgaagcctggggcttcagtgcagctgtcctgcaaggcttctggctacaccttcaccagctacttgatgcactgggtgaagcagaggcctggacgaggccttgagtggattggaaggattgatcctaatagtggtggtactaagtacaatgagaagttcaagagcaaggccacactgactgttgacacaccctccagcacagcctacatgcagctcagcagcctgacatctgaggactctgcggtctattattgtgcaagatattactacggtagtagctactttgactattggggccaaggcaccactctcacagtctcctcagagagtcagtccttcccaaatgtc…
R1_P13_C05	AicdaCreERT2.Prdm1LSL-DTR	Exp1/M2	IGHV1-72*01 F	IGHJ2*01 F	IGHD1-1*01 F	CARYDYYGSSYFDYW	agagtgcggcgggaattcgaggtgcagctgcaggagtctggggctgagcttgtgaagcctggggcttcagtgaagctgtcctgcaaggcttctggctacaccttcaccacctacttaatgcactgggtgaagcagaggcctggacgaggccttgagtggattggaaggattgatcctaatagtggtggtactaagtacaatgagaagttcaagagcaaggccacactgactgtagacaaaccctccagcacagcctacatgcagctcagcagcctgacatctgaggactctgcggtctattattgtgcaagatatgattactacggtagtagctactttgactactggggccaaggcaccactctcacagtctcctcagccaaaacgacacccccatct…
R1_P13_C08	AicdaCreERT2.Prdm1LSL-DTR	Exp1/M2	IGHV1-72*01 F	IGHJ2*01 F	IGHD1-1*01 F	CARYYYYSLFDYW	catacactgtgggaattcgaggtgcagctgcaggagtctggggctgagcttgtgaagcctggggcttcagtgaagctgtcctgcaaggcttctggctacatcttcaccagttacttgatgcactgggtgaagcagaggcctggacgaggccttgagtggattggaaggattgatcctaatagtggtggtactaagtacaatgagaagttcaagagcaaggccgcactgactgtagacaaaccctccagcacagcctacatgcagctcagcagcctgacatctgaggactctgcggtctattattgtgcacgatattactactatagtctctttgactactggggccaaggcaccactctcacagtctcctcagccaaaacgacacccccatctgtctat…
R1_P13_C10	AicdaCreERT2.Prdm1LSL-DTR	Exp1/M2	IGHV1-72*01 F	IGHJ2*01 F	IGHD1-1*01 F	CARYYYGSSYFDYW	tacgcggctggggaattcgaggtgcagctgcaggagtctggggctgagcttgtgaagcctggggcttcagtgaagctgtcctgcaaggcttctggctacaccttcaccagctacttaatgcactgggtaaaacagaggcctggacgaggccttgagtggattggaaggattgatcctaatagtggtggtactaagtacaatgagaagttcaagagcaaggccacactgactgtagacaaaccctccagcacagcctacatgcagctcagcagcctgacatctgaggactctgcggtctattattgtgcaagatattactacggtagtagctactttgactactggggccaaggcaccactctcacagtctcctcagagagtcagtccttcccaaatgtc…
R1_P13_C11	AicdaCreERT2.Prdm1LSL-DTR	Exp1/M2	IGHV1-72*01 F	IGHJ2*01 F	IGHD1-1*01 F	CARYDYYDSSYFDYW	gcgagttaccgggaattcgaggtgcagctgcaggagtctggggctgagcttgtgaagcctggggcttcagtgaagctgtcctgcaaggcttctggctacaccttcaccagctacttaatgcactgggtgaaacagaggcctggacgaggccttgagtggattggagggattgatcctaatagtggtggtactaagtacaatgagaagttcaagagcaaggccacactgactgtagacaaaccctccagcacagcctacatgcacctcagcagcctgacatctgaggactctgcggtctattattgtgcaagatatgattactacgatagtagctactttgactactggggccaaggcaccactctcacagtctcctcagccaaaacgacacccccatct…
R1_P13_D01	AicdaCreERT2.Prdm1LSL-DTR	Exp1/M2	IGHV1-72*01 F	IGHJ4*01 F	IGHD2-12*01 F	CARYLLYYSTMDYW	cttatggaatgggaattcgaggtgcagctgcaggagtctggggctgagcttgtgaagcctggggcttcagtgaagctgtcctgcaaggcttctggctacaccttcaccaactactggatgcactgggtgaagcagaggcctggacgaggccttgagtggattggaagaattgatcctaatagtggtggtactaaatacaatgagaaattcaagagcaaggccacactgactgtagacaaaccctccagcacagcctacatgcagctcagcagcctgacatctgaggactctgcggtctattattgtgcaagatacctactatactactctactatggactactggggtcaaggaacctcagtcaccgtctcctcagccaaaacgacacccccatctgtc…
R1_P13_D04	AicdaCreERT2.Prdm1LSL-DTR	Exp1/M2	IGHV1-72*01 F	IGHJ2*01 F	IGHD1-1*01 F	CARYDYYGRSYFDYW	tgactacatagggaattcgaggtgcagctgcaggagtctggggctgagcttgtgaagcctggggcttcagtgaagctgtcctgcaaggcttctggctacaccttcaccagctacttaatgcactgggtgaagcagaggcctggacgaggccttgagtggattggaaggattgatcctaatagtggtggtactaagtacaatgagaagttcaagagcaaggccacactgactgtagacaaaccctccagcacagcctacatgcagctcagcagcctgacatctgaggactctgcggtctattattgtgcaagatatgattactacggtaggagctactttgactactggggccaaggcaccactctcacagtctcctcagccaaaacgacacccccatct…
R1_P13_D05	AicdaCreERT2.Prdm1LSL-DTR	Exp1/M2	IGHV1-72*01 F	IGHJ4*01 F	IGHD2-4*01 F	CARYGIYYDYDGRYYAMDYW	attgccgagtgggaattcgaggtgcagctgcaggagtctggggctgaacttgtgaagcctggggcttcagtgaagctgtcctgcaaggcttctggctacaccttcaccagctactggatgcactgggtgaagcagaggcctggacgaggccttgagtggattggaaggattgatcctaatagtggtggtactaggtacaatgagaagttcaagagcaaggtcacactgactgtagacaaaccctccagcacagcctacatgcagctcagcagcctgacatctgaggactctgcggtctattattgtgcaagatatgggatctactatgattacgacggacggtactatgctatggactactggggtcaaggaacctcagtcaccgtctcctcagagagt…
R1_P13_D06	AicdaCreERT2.Prdm1LSL-DTR	Exp1/M2	IGHV1-72*01 F	IGHJ4*01 F	IGHD2-12*01 F	CARYLLYYSTMDYW	gccattagacgggaattcgaggtgcagctgcaggagtctggggctgagcttgtgaagcctggggcttcagtgaagctgtcctgcaaggcttctggctacaccttcaccagctactggatgcactgggtgaagcagaggcctggacgaggccttgagtggattggaaggattgatcctaatagtggtggtactaagtacaatgagaagttcaagagcaaggccacactgactgtagacaaaccctccagcacagcctacatgcagctcagcagcctgacatctgaggactctgcggtctattattgtgcaagatacctactatactactctactatggactactggggtcaaggaacctcagtcaccgtctcctcagagagtcagtccttcccaaatgtc…
R1_P13_D07	AicdaCreERT2.Prdm1LSL-DTR	Exp1/M2	IGHV1-72*01 F	IGHJ2*01 F	IGHD1-1*01 F	CARYYYGSSYFDYW	ggcgagatgggggaattcgaggtgcagctgcaggagtctggggctgagcttgtgaagcctggggcttcagtgaagctgtcctgcaaggcttctggctacaccttcaccagctacttgatgcactgggtgaagcaggggcctggacgaggccttgagtggattggaaggattgatcctaatcgtgttggtactaaatacaatgagaagttcaagagcaaggccacactgactgtagacaaaccctccagcacagcctacatgcagctcagcagcctgacatctgaggactctgcggtctattattgtgcaagatactattacggtagtagctactttgactactggggccaaggcaccactctcacagtctcctcagccaaaacgacacccccatctgtc…
R1_P13_D08	AicdaCreERT2.Prdm1LSL-DTR	Exp1/M2	IGHV1-72*01 F	IGHJ2*01 F	IGHD2-1*01 F	CARGFYGNHFDYW	tggctcgcaggggaattcgaggtgcagctgcaggagtctggggctgagcttgtgaagcctggggcttcagtgaagctgtcctgcaaggcttctggctacaccttcaccagctactggatgcactgggtgaagcagaggcctggacgaggccttgagtggattggaaggattgatcctaatagtggtggtactcagtacaatgagaagttcaagagcaaggccacactgactgtggacaaaccctccagcacagcctacatgcagctcagcagcctgacatctgaggactctgcggtcttttattgtgcaagagggttctatggtaaccactttgactactggggccaaggcaccactctcacagtctcctcagccaaaacgacacccccatctgtctat…
R1_P13_D09	AicdaCreERT2.Prdm1LSL-DTR	Exp1/M2	IGHV1-72*01 F	IGHJ4*01 F	IGHD4-1*01 F	CARYGLGRSAMDYW	tagaataacggggaattcgaggtgcagctgcaggagtctgggactgagcttgtgaagcctggggcttcagtgaagctgtcctgcaaggcttctggctacaccttcaccagctacttgatgcactgggtgaggcagaggcctggacgaggccttgagtggattggaaggattgatcctaatagtggtggtactaagtacaatgagaagttcaagagcaaggccacactgactgtagacaaaccctccagcacagcctacatgcagctcagcagcctgacatctgcggactctgcggtctattattgtgcaagatatggactgggacgtagcgctatggactactggggtcaaggaacctcagtcaccgtctcctcagccaaaacgacacccccatctgtc…
R1_P13_D12	AicdaCreERT2.Prdm1LSL-DTR	Exp1/M2	IGHV1-72*01 F	IGHJ2*01 F	IGHD1-1*01 F	CARYDYYGSSYFDYW	agtgccactggggaattcgaggtgcagctgcaggagtctggggctgagcttgtgaagcctggggcttcagtgaagctgtcctgcaaggcttctggctacaccttcaccagctacttaatgcactgggtgaagcagaggcctggacgaggccctgagtggattggaaggattgatcctaatagtggtggtactaagtacaatgagaagttcaagaccaaggccacactgactgtagacaaaccctccagcacagcctacatgcagctcagcagcctgacatctgaggactctgcggtctattattgtgcaagatatgattactacggtagtagctactttgactactggggccaaggcaccactctcacagtctcctcagccaaaacgacacccccatct…
R1_P13_E03	AicdaCreERT2.Prdm1LSL-DTR	Exp1/M2	IGHV1-72*01 F	IGHJ4*01 F	IGHD2-10*02 F	CARYGAGMGLYYYGMDNW	gacagacagggggaattcgaggtgcagctgcaggagtctggggctgagcttgtgaagcctggggcttcagtgaagctgtcctgcaaggcttctggctacaccttcaccaagtactggatgcactgggtgaggcagaggcctggacgaggccttgagtggattggaaggattgatcctaatagtggtggtactaggtacaatgagaagttcaagatcaaggccacactgactgtagacaaaccctccagcacagcctacatgcagctcagcagcctgacatctgaggactctgcggtctattattgtgcaagatacggggctgggatgggactatattactatggtatggacaactggggtcaaggaacctcagtcaccgtctcctcagagagtcagtcc…
R1_P13_E05	AicdaCreERT2.Prdm1LSL-DTR	Exp1/M2	IGHV1-72*01 F	IGHJ2*01 F	IGHD1-1*01 F	CARYYYGSSYFDYW	ttacaattccgggaattcgaggtgcagctgcaggagtctggggctgagcttgtgaagcctggggcttcagtgaagctgtcctgcaaggcttctggctacaccttcaccagctacttgatgcactggatgaagcagaggcctggacgaggccttgagtggattggaaggattgatcctaatagtagtgttactaagtacagtgagaagttcaagagcaaggccacactgactgtagacaaaccctccagcacagcctacatgcagctcagcagcctgacatctgaggactctgcggtctattattgtgcaagatactactacggtagtagctactttgactactggggccaaggcaccactctcacagtctcctcagccaaaacgacacccccatctgtc…
R1_P13_E06	AicdaCreERT2.Prdm1LSL-DTR	Exp1/M2	IGHV1-72*01 F	IGHJ4*01 F	IGHD2-12*01 F	CARYLLYYSTMDYW	aagcttatgcgggaattcgaggtgcagctgcaggagtctggggctgagcttgtgaagcctggggcttcagtgaagctgtcctgcaaggcttctggctacaccttcaccagctactggatgcactgggtgaagcagaggcctggacgaggccttgagtggattggaaagattgatcctgatagtggtgatactaagtacaatgagaagttcaagagcaaggccacactgactgtagacaaaccctccagcacagcctacatgcagctcagcagcctgacatctgaggactctgcggtctattattgtgcaagatacctactatactactctactatggactactggggtcaaggaacctcagtcaccgtctcctcagagagtcagtccttcccaaatgtc…
R1_P13_E07	AicdaCreERT2.Prdm1LSL-DTR	Exp1/M2	IGHV1-72*01 F	IGHJ2*01 F	IGHD1-1*01 F	CARYYYGRLFDYW	tattcctcaggggaattcgaggtgcagctgcaggagtctggggctgagcttgtgaagcctggggcttcagtgaagctgtcctgcaaggcttctggctacaccttcaccagctactggatgcactgggtgaagcagaggcctggacgaggccttgagtggattggaaggattgatcctaatagtggtggtactaagtacaatgagaaattcaagagcaaggccacactgactgtagacaagtcctccagcacagcctacatgcagctcagcagcctgacatctgaggactctgcggtctattattgtgcaagatattactacggtcgcctctttgactactggggccaaggcaccactctcacagtctcctcagccaaaacgacacccccatctgtctat…
R1_P13_E08	AicdaCreERT2.Prdm1LSL-DTR	Exp1/M2	IGHV1-72*01 F	IGHJ2*01 F	IGHD1-1*01 F	CARYVLLQYQVFDYW	ctcgtgcgttgggaattcgaggtgcagctgcaggagtctggggctgagcttgtgaagcctggggcttcagtgaagctgtcctgcaaggcttctggctacaccttcaccagctactggatgcactgggtgaagcagaggcctggacgaggccttgagtggattggaaggattgatcctaatagtggtggtactaggtacaatgagaagttcaagagtaaggccacactgactgtagacaaaccctccagcacagcctacatgcagctcagcagcctgacaaacgaggactctgcggtctattattgtgctagatacgtattactacagtaccaagtgtttgactactggggccaaggcaccactctcacagtcacctcagccaaaacgacacccccatct…
R1_P13_E09	AicdaCreERT2.Prdm1LSL-DTR	Exp1/M2	IGHV1-72*01 F	IGHJ2*01 F	IGHD1-1*01 F	CARYDYYGSSYFDYW	ttaggatagagggaattcgaggtgcagctgcaggagtctggggctgagcttgtgaagcctggggcttcagtgaagctgtcctgcaaggcttctggctacaccttcaccagctacttaatgcactgggtgaagcagaggcctggacgaggccttgagtggattggaaggattgatcctaatattggtggtactaagtacaatgagaagttcaagagcaaggccacactgactgtagacaaaccctccagcacagcctacatgcagctcagcagcctgacatctgaggactctgcggtctattattgtgcaagatatgattactacggtagtagctactttgactactggggccaaggcaccactctcacagtctcctcagccaaaacgacacccccatct…
R1_P13_E10	AicdaCreERT2.Prdm1LSL-DTR	Exp1/M2	IGHV1-72*01 F	IGHJ4*01 F	IGHD4-1*01 F	CARYGLGRSAMDYW	ccgaagcgaggggaattcgaggtgcagctgcaggagtctgggactgagcttgtgaagcctggggcttcagtgaagctgtcctgcaaggcttctggctacaccttcaccagttacttgatgcactgggtgaggcagaggcctggacgaggccttgagtggattggaaggattgatcctaatagtggtggtactaagtacaatgagaagttcaagagcaaggccacactgactgtagacaaaccctccagcacagcctacatgcagctcagcagcctgacatctgaggactctgcggtctattattgtgcaagatatggactgggacgtagcgctatggactactggggtcaaggaacctcagtcaccgtctcctcagccaaaacgacacccccatctgtc…
R1_P13_E11	AicdaCreERT2.Prdm1LSL-DTR	Exp1/M2	IGHV1-72*01 F	IGHJ3*01 F	IGHD1-1*01 F	CASYYYGRAWFAYW	ggaccaacaggggaattcgaggtgcagctgcaggagtctggggctgagcttgtgaagcctggggcttcagtgaagctgtcctgcaaggcttctggctacaccttcgccaattacttaattcactgggtgaagcagaggcctggacgaggccttgagtggattggaaggattgatccaaatagtggtgctactaagtacaatgagaagttcaggagcaaggccacactgactgtagacaaaccctccagcacagcctacatgcagctcagcagcctgacatctgaggactctgcggtctattattgtgcaagttattactacggtcgggcctggtttgcttattggggccaagggactctggtcactgtctctgcagccaaaacgacacccccatctgtc…
R1_P13_F02	AicdaCreERT2.Prdm1LSL-DTR	Exp1/M2	IGHV1-72*01 F	IGHJ4*01 F	IGHD4-1*01 F	CARYGLGRSAMDYW	taacagtgttgggaattcgaggtgcagctgcaggagtctgggactgagcttgtgaagcctgggacttcagtgaagctgtcctgcaaggcttctggctacaccttcaccagctacttaatgcactgggtgaggcagaggcctggacgaggccttgagtggattggaaggattgatcctaatagtggtggtactaagtacaatgagaagttcaagagcaaggccacactgactgtagacaaaccctccagcacagcctacatgcagctcagcagcctgacatctgaggactctgcggtctattattgtgcaagatatggactgggacgtagcgctatggactactggggtcaaggaacctcagtcaccgtctcctcagagagtcagtccttcccaaatgtc…
R1_P13_F03	AicdaCreERT2.Prdm1LSL-DTR	Exp1/M2	IGHV1-72*01 F	IGHJ2*01 F	IGHD1-1*01 F	CARYDYYGSRYFDYW	accgcgcaatgggaattcgaggtgcagctgcaggagtctggggctgagcttgtgaagcctggggcttcagtgaagctgtcctgcaaggcttctggctacaccttcaccagctacttaatgcactgggtgaagcagaggcctggacgaggccttgagtggattggaaggattgatcctaatagtggtggtactaagtacaatgagaagttcaagagcaaggccacactgactgtagacaaaccctccagcacagcctacatgcagctcagcagcctgacatctgaggactctgcggtctattattgtgcaagatatgattactacggtagtaggtactttgactactggggccaaggcaccactctcacagtctcctcagccaaaacgacacccccatct…
R1_P13_F05	AicdaCreERT2.Prdm1LSL-DTR	Exp1/M2	IGHV1-72*01 F	IGHJ2*01 F	IGHD1-1*01 F	CARYYYGSLFDYW	agacacattagggaattcgaggtgcagctgcaggagtctggggctgaacttgtgaagcctggggcttcagtgcagctgtcctgcaaggcttctggctacaccttcaccagctacttgatgcactgggtgaagcagaggcctggacgaggccttgagtggattggaaggattgatcctaatagtggtggtactaagtacaatgagaagttcaagagcagggccacactgactgtagacaaaccctccagcacagcctacatgcagctcagcagcctgacatctgaggactctgcggtctattattgtgcacgatattactacggtagtctctttgactactggggccaaggcaccactctcacagtctcctcagccaaaacgacacccccatctgtctat…
R1_P13_F07	AicdaCreERT2.Prdm1LSL-DTR	Exp1/M2	IGHV1-72*01 F	IGHJ2*01 F	IGHD2-1*01 F	CARGFYGNHFDYW	agcacatcctgggaattcgaggtgcagctgcaggagtctggggctgagcttgtgaagcctggggcttcagtgaagctgtcctgcaaggcttctggctacaccttcaccagctactggatgcactgggtgaagcagaggcctggacgaggccttgagtggattggaaggattgatcctaatagtggtgttactaagtacaatgagaagttcaagaccaaggccacactgactgtggacaaaccctccagcacagcctacatgcagctcagcagcctgacatctgaggactctgcggtcttttattgtgcaagagggttctatggtaaccactttgactactggggccaaggcaccactctcacagtctcctcagccaaaacgacacccccatctgtctat…
R1_P13_F10	AicdaCreERT2.Prdm1LSL-DTR	Exp1/M2	IGHV1-72*01 F	IGHJ2*01 F	IGHD1-1*01 F	CARYDYYGSNYFDYW	acgtcaatacgggaattcgaggtgcagctgcaggagtctggggctgagcttgtgaagcctggggcttcagtgaagctgtcctgtaaggcttctggctacaccttcatcaggtacttaattcactgggtgaatcagaggcctggacgaggccttgagtggattggaaggattgatcctaatagtggtggtactaagtacaatgagaagttcaagagcaaggccacactgactgtagacaaaccctccagcacagcctacatgcagctcagcagcctgacatctgaggactctgcggtctattattgtgcaagatatgattactacggtagtaactactttgactactggggccaaggcaccactctcacagtctcctcagccaaaacgacacccccatct…
R1_P13_F12	AicdaCreERT2.Prdm1LSL-DTR	Exp1/M2	IGHV1-72*01 F	IGHJ2*01 F	IGHD2-1*01 F	CARGFYGNHFDYW	ccacctgtgtgggaattcgaggtgcagctgcaggagtctggggctgagcttgtgaagcctggggcttcagtgaagctgtcctgcaaggcttctggctacaccttcaccagctactggatgcactgggtgaagcagaggcctggacgaggccttgagtggattggaaggattgatcctaatagtggtggtactaagtacaatgagaagttcaagagcaaggccacactgactgtagacaaaccctccagcacagcctacatgcagctcagcagcctgacatctgaggactctgcggtctattattgtgcaagagggttctatggtaaccactttgactactggggccaaggcaccactctcacagtctcctcagccaaaacgacacccccatctgtctat…
R1_P13_G02	AicdaCreERT2.Prdm1LSL-DTR	Exp1/M2	IGHV1-72*01 F	IGHJ2*01 F	IGHD1-1*01 F	CARYDYYGSSYFDYW	accttatgaagggaattcgaggtgcagctgcaggagtctggggctgagcttgtgaagcctggggcttcagtgaagctgtcctgcaaggcttctggctacaccttcaccagctacttaatgcactgggtgaaacagaggcctggacgaggccttgagtggattggaaggattgatcctaatagtggtggtactaagtacaatgagaagttcaagagcaaggccacactgactgtagacaaaccctccagcacagcctacatgcagctcagcagcctgacatctgaggactctgcggtctattattgtgcaagatatgattactacggtagtagctactttgactactggggccaaggcaccactctcacagtctcctcagccaaaacgacacccccatct…
R1_P13_G04	AicdaCreERT2.Prdm1LSL-DTR	Exp1/M2	IGHV1-72*01 F	IGHJ2*01 F	IGHD2-1*01 F	CARGFYGNHFDYW	gtagagtcaggggaattcgaggtgcagctgcaggagtctggggctgagcttgtgaagcctggggcttcagtgaagctgtcctgcaaggcttctggctacaccttcaccagctactggatgcactgggtgaagcagaggcctggacgaggccttgagtggattggaaggattgatcctaatagtggtggtactaagtacaatgagaagttcaagagcaaggccacactgactgtagacaaaccctccagcacagcctacatgcagctcagcagcctgacatctgaggactctgcggtctattattgtgcaagagggttttatggtaaccactttgactactggggccaaggcaccactctcacagtctcctcagccaaaacgacacccccatctgtctat…
R1_P13_G06	AicdaCreERT2.Prdm1LSL-DTR	Exp1/M2	IGHV1-72*01 F	IGHJ2*01 F	IGHD1-1*01 F	CARYDYYGSSYFDYW	cgcactaatggggaattcgaggtgcagctgcaggagtctggggctgagcttgtgaagcctggggcttcagtgaagctgtcctgcaaggcttctggcttcaccttcaccagctacttaatgcactgggtgaaacagaggcctggacgaggccttgagtggattggaaggattgatcctaatagtggtggtactaagtacaatgagaagttcaagagcaaggccacactgactgtagacaaaccctccagcacagcctacatgcagctcagcagcctgacatctgaggactctgcggtctattattgtgcaagatatgattactacggtagtagctactttgactactggggccaaggcaccactctcacagtctcctcagccaaaacgacacccccatct…
R1_P13_G07	AicdaCreERT2.Prdm1LSL-DTR	Exp1/M2	IGHV1-72*01 F	IGHJ2*01 F	IGHD1-1*01 F	CARYYYGSSYFDYW	tcctgaccgtgggaattcgaggtgcagctgcaggagtctgggactgagcttgtgaagcctggggcttcagtgaagctgtcctgcaaggcttctggctacaccttcatcagctacttaatgcactgggtaaaacagaggcctggacgaggccttgagtggattggaaggattgatcctaatcgtggtggtactaaatacaatgcgaagttcatgagcaaggccacactgactgtagacaaaccctccagcacagcctacatgcagctcagcagcctgacatctgaggactctgcggtctattattgtgcaagatattactacggtagtagctactttgactactggggccaaggcaccactctcacagtctcctcagagagtcagtccttcccaaatgtc…
R1_P13_G12	AicdaCreERT2.Prdm1LSL-DTR	Exp1/M2	IGHV1-72*01 F	IGHJ4*01 F	IGHD4-1*01 F	CARYGLGRSAMDYW	gtccacttgtgggaattcgaggtgcagctgcaggagtctgggactgagcttgtgaagcctggggcttcagtgaagctgtcctgcaaggcttctggctactccttcaccagctacttgatgcactgggtgaggcagaggcctggacgaggccttgagtggattggaaggattgatcctaatagtggtggtactaagtacaatgagaagttcaagagcaaggccacactgactgtagacaaaccctccagcacagccttcatgcagctcagtagcctgtcatctgaggactctgcggtctattattgtgcaagatatggactgggacgtagcgctatggactactggggtcaaggaacctcagtcaccgtctcctcagagagtcagtccttcccaaatgtc…
R1_P13_H05	AicdaCreERT2.Prdm1LSL-DTR	Exp1/M2	IGHV1-72*01 F	IGHJ4*01 F	IGHD5-5*01 ORF	CARYFLGYAMDYW	gcttacggacgggaattcgaggtgcagctgcaggagtctggggctgaacttgtgaagcctggggcttcagtgaagctgtcctgcaaggcttctggctacaccttcaccagctactggatgcactgggtgaagcagaggcctggacgaggccttgagtggattggaaggattgctcctaatagtggtggtactaagtacaatgagaagttcaagagcaaggccacactgactgtagacaaaccctccagcacagcctacatgcagctcagcaccctgacatctgaggactctgcggtctattattgtgcaagatacttcctgggctatgctatggactactggggtcaaggaacctcagtcaccgtctcctcagccaaaacgacacccccatctgtctat…
R1_P13_H09	AicdaCreERT2.Prdm1LSL-DTR	Exp1/M2	IGHV1-72*01 F	IGHJ2*01 F	IGHD1-1*01 F	CARYYYGCSYFDYW	ctggatatgtgggaattcgaggtgcagctgcaggagtctggggctgaccttgtgaagcctggaacttcagtgaagctgtcctgcaaggcttctggctacaccttcaccagctacttaatgcactgggtaaaacagaggcctggacgaggccttgagtggattggaaggattgatcctaatagtggtggtactaagtacaatgagaagttcaagagcaaggccacactgactgtagacaaaccctccagcacagcctacatgcagctcagcagcctgacatctgaggactctgcggtctattattgtgcaagatattactacggttgtagctactttgactactggggccaaggcaccactctcacagtctcctcagagagtcagtccttcccaaatgtc…
R1_P13_H10	AicdaCreERT2.Prdm1LSL-DTR	Exp1/M2	IGHV1-72*01 F	IGHJ2*01 F	IGHD1-1*01 F	CARYDYYGSSYFDYW	caatctatgagggaattcgaggtgcagctgcaggagtctggggctgagcttgtgaagcctggggcttcagtgaagctgtcctgcaaggcttctggctacaccttcaccaactacttaatgcactgggtgaagcagaggcctggacgaggccttgagtggcttggaaggattgatcctaatagtggtggtactaagttcaatgagaagttcaagagcaaggccacactgactgtagacaaaccctccagcacagcctacatgcagctcagcagcctgacatctgaggactctgcggtctattattgtgcaagatatgattactacggtagtagctactttgactactggggccaaggcaccactctcacagtctcctcagccaaaacgacacccccatct…
R1_P07_A02	AicdaCreERT2	Exp1/Ctrl1	IGHV1-72*01 F	IGHJ2*01 F	IGHD1-1*01 F	CARYDYYGFSLFDYW	gcagagatgcacgggaattcgaggtgcagctgcaggagtctggggctgagcttgtgaagcctggggcttcagtgaagctgtcctgcaaggcttctggctacaccttcaccagctacttgatgcactgggtgaagcagaggcctggacgaggccttgagtggattggaaggattgatcctaatagtggtggtactaagtacaatgagaagttcaagagcaaggccacactgactgtagacaatccctccagcacagcctacatgcagctcagcagcctgacatctgaggactctgcggtctattattgtgcaagatacgattactacggttttagcctctttgactactggggccaaggcaccactctcacagtctcctcagccaaaacgacacccccat…
R1_P07_A04	AicdaCreERT2	Exp1/Ctrl1	IGHV1-72*01 F	IGHJ1*03 F	IGHD1-1*01 F	CARYYYGRYFDVW	gcagagaggaatgggaattcgaggtgcagctgcaggagtctggggctgagcttgtgaagcctggggcttcagtgaagctgtcctgcaaggcttctggctacaccttcaccagctacttgatgcactgggtgaagcagaggcctggacgaggccttgagtggattggaaggattgatcctaatagtggtggtactaagtacaatgagaagttcaagaacatggccacactgactgtggacaaaccctccaccacagcctacatgcagctcagcagcctgacaactgaggactctgcggtctattattgtgcaagatattactacggaaggtacttcgatgtctggggcacagggaccacggtcaccgtctcctcagagagtcagtccttcccaaatgtct…
R1_P07_A09	AicdaCreERT2	Exp1/Ctrl1	IGHV1-72*01 F	IGHJ1*03 F	IGHD1-1*01 F	CARYYYGRYFDVW	ctactcagtcgggaattcgaggtgcagctgcaggagtctggggctgagcttgtgaagcctggggcttcagtgaagctgtcctgcgaggcttctggctacaccttcaccagctacttgatgcactgggtgaagcagaggcctggacgaggccttgaatggattggaaggattgatcctaatagtggtggtactaagttcaatgagaagttcaagaccaaggccacactgactgtagacaaaccctccagcacagcctacatgcagctcagcagcctgacatctgaggactctgcggtctattattgtgcaagatattactacggaaggtacttcgatgtctggggcacagggaccacggtcaccgtctcctcagccaaaacgacacccccatctgtctat…
R1_P07_A10	AicdaCreERT2	Exp1/Ctrl1	IGHV1-72*01 F	IGHJ2*01 F	IGHD2-1*01 F	CARGRIYYAIHFDYW	tcgtctgactgggaattcgaggtgcagctgcaggagtctggggctgaacttgtgaagcctggggcttcagtgaagctgtcctgcaaggcttctggctacaccttcaccagctactggatgcactgggtgaagcagaggcctggacgaggccttgagtggattggaaggattgatcctaatagtggtggtactaagtacaatgagaagttcaagagcaaggccacactgactgtagacaaaccctccagcacagcctacatgcagctcagcagcctgacatctgaggactctgcggtctattattgtgcaagagggagaatctactatgctattcactttgactactggggccaaggcaccactctcacagtctcctcagccaaaacgacacccccatct…
R1_P07_A11	AicdaCreERT2	Exp1/Ctrl1	IGHV1-72*01 F	IGHJ3*01 F	IGHD1-1*01 F	CARYYYGSGYGFASW	gaacatacgggggaattcgaggtgcagctgcaggagtctggggctgaacttgtgaagcctggggcttcagtgaagctgtcctgcaaggcttctggctgcaccttcaccagctactggattcagtgggtgaaacagaggcctggacgaggccttgagtggattggaaggattgatcctaatagtggtggaactaagtacaatgagaagttcaagagcaaggccacactgactgtagacaaaccctccagcacagcctacatgcagctcagcagcctgacatctgaggactctgcggtctattattgtgcaagatattactacggtagtggctacgggtttgcttcctggggccaagggactctggtcactgtctctgcagagagtcagtccttcccaaat…
R1_P07_A12	AicdaCreERT2	Exp1/Ctrl1	IGHV1-72*01 F	IGHJ1*03 F	IGHD1-1*01 F	CALYYYGRYFDVW	cctatgactcgggaattcgaggtgcagctgcaggagtctggggctgagcttgtgaagcctggggcttcagtgaagctgtcctgcaaggcttctggctacaccttcaccagctacttgatgcactgggtgaagcagaggcctggacgaggccttgagtggattggaaggattgatcctaatagtggtggtactaagtacaatgagaagttcaagaacatggccacactgactgtggacaaaccctccaccacagcctacatgcagctcagcagcctgacaactgaggactctgcggtctattattgtgcattatattactacggaaggtacttcgatgtctggggcacagggaccacggtcaccgtctcctcagagagtcagtccttcccaaatgtcttc…
R1_P07_B02	AicdaCreERT2	Exp1/Ctrl1	IGHV1-72*01 F	IGHJ2*01 F	IGHD2-1*01 F	CARGGIYYGIHFDYW	gtgccgcttcgggaattcgaggtgcagctgcaggagtctgggactgaacttgtgaagcctggggcttcagtgaagctgtcctgcaaggcttctggctacaccttcaccagctactggatgcactgggtgaagcagaggcctggacgaggccttgagtggattggaaggattgatcctaatagtggtggtactaggtacaatgagaagttcaagaacaaggccacactgactgtagacagaccctccagcacagcctacatgcagctcagcagcctgacatctgaggactctgcggtctattattgtgcaagagggggaatctactatggtattcactttgactactggggccaaggcaccactctcacagtctcctcagccaaaacgacacccccatct…
R1_P07_B03	AicdaCreERT2	Exp1/Ctrl1	IGHV1-72*01 F	IGHJ2*01 F	IGHD2-1*01 F	CARGRIYYGIHFDYW	cggcaatggagggaattcgaggtgcagctgcaggagtctggggctgaacttgtgaagcctggggcttcagtgaagctgtcctgcaaggcttctggctacaccttcaccacctactggatgcactgggtgaagcagaggcctggacgaggccttgagtggattggaaggattgatcctaatagtggtggtactaggtacaatgagaagttcaagagcaaggccacactgactgtagacaaaccctccagcacagccttcatgcagctcagcagcctgacatctgaggactctgcggtctatttttgtgcaagagggagaatctactatggtattcactttgactactggggccaaggcaccactctcacagtctcctcagagagtcagtccttcccaaat…
R1_P07_B06	AicdaCreERT2	Exp1/Ctrl1	IGHV1-72*01 F	IGHJ1*03 F	IGHD1-1*02 F	CARYPYIWSWCFDVW	ggttgcctctgggaattcgaggtgcagctgcaggagtctggggctgagcttgtgaagcctggggcttcagtgaagctgtcctgcaaggcttctggctacaccttcaccacctactggatgcactgggtgaagcagaggcctggacgaggccttgagtggattggaaggattgatcctaatagtggtggtactaagtacaatgagaagttcaagagcaaggccacactgactgtagacaagccctccagcacagcctacatgcagctcagcagcctgacatctgaggactctgcggtctattattgtgcaagatatccctatatctggtcttggtgcttcgatgtctggggcacagggaccacggtcaccgtctcctcagccaaaacgacacccccatct…
R1_P07_B10	AicdaCreERT2	Exp1/Ctrl1	IGHV1-72*01 F	IGHJ1*03 F	IGHD1-1*01 F	CARYYYGRYFNVW	gagcgcaatagggaattcgaggtgcagctgcaggagtctggggctgagcttgtgaagcctggggcttcagtgaagctgtcctgcgaggcttctggctacaccttcaccagctacttgatgcactgggtgaagcagaggcctggacgaggccttgaatggattggaaggattgatcctaatagtggtggtactaagttcaatgagaagttcaagaccaaggccacactgactgtagacaaaccctccagcacagcctacatgcagctcagcagcctgacatctgaggactctgcggtctattattgtgcaagatattactacggaaggtacttcaatgtctggggcacagggaccacggtcaccgtctcctcagccaaaacgacacccccatctgtctat…
R1_P07_B12	AicdaCreERT2	Exp1/Ctrl1	IGHV1-72*01 F	IGHJ1*03 F	IGHD1-1*01 F	CVRYYYGWYFDVW	gtatgtagaagggaattcgaggtgcagctgcaggagtctggggctgagcttgtgaagcctggggcttcagtgaagctgtcctgcaaggcttctggctacaccttcaccagctacttgatgcactgggtgaagcagaggcctggacgaggccttgagtggattggaaggattgatcctgatagtggtggtactgagtacaatgagaagttcaagagcaaggccacactgactgtagacaaaccctccagcacagcctacatgcagctcagcagcctgacatctgaggactctgcggtctattattgtgtaagatattactacggctggtacttcgatgtctggggcacagggaccacggtcaccgtctcctcagccaaaacgacacccccatctgtctat…
R1_P07_C04	AicdaCreERT2	Exp1/Ctrl1	IGHV1-72*01 F	IGHJ2*01 F	IGHD2-1*01 F	CARGEIYYGIHFDYW	atgtcgtggtgggaattcgaggtgcagctgcaggagtctggggctgagcttgtgaagcctggggcttcagtgaagctgtcctgcaaggcttctggctacaccttcaccagctactggatgcactgggtgaagcagaggcctggacgaggccttgagtggattggaaggattgatcctaatagtggtggtactaggtacaatgagaagttcaagagcaaggccacactgactgtagacaaaccctccagcacagcctacatgcagctcagcagcctgacatctgaggagtctgcggtctattattgtgcaagaggggaaatctactatggtattcactttgactactggggccaaggcaccactctcacagtctcctcagccaaaacgacacccccatct…
R1_P07_C06	AicdaCreERT2	Exp1/Ctrl1	IGHV1-72*01 F	IGHJ2*01 F	IGHD2-1*01 F	CARGRIYYGIHFDYW	tgcctggtgggggaattcgaggtgcagctgcaggagtctggggctgagcttgtgaagcctggggcttcagtgaagctgtcctgcaaggcttctggctacaccttcaccagctactggatgcactgggtgaagcagaggcctggacgaggccttgagtggattggaaggattgatcctaatagtggtggttctaagtacaatgagaagttcaagaacaaggccacactgactgtggacaaaccctccagcacagcctacatgcagctcagcagcctgacatctgaggactctgcggtctattattgtgcaagagggagaatctactatggtattcactttgactactggggccaaggcaccactctcacagtctcctcagccaaaacgacacccccatct…
R1_P07_C11	AicdaCreERT2	Exp1/Ctrl1	IGHV1-72*01 F	IGHJ2*01 F	IGHD2-1*01 F	CARGRIYYGIHFDFW	gcgagttaccgggaattcgaggtgcagctgcaggagtctggggctgagcttgtgaagcctggggcttcagtgaagctgtcctgcaaggcttctggctacaccttcaccagctactggatgcactgggtgaagcagaggcctggacgaggccttgagtggattggaaggattgatcctaatagtggtggtactaagtacaatgagaagttcaagagcagggccacactgactgtagacaaaccctccagcacagcctacatgcagctcagcagcctgacatctgaggactctgcggtctattattgtgcaagagggagaatctactatggtattcactttgacttctggggccaaggcaccactctcacagtctcctcagccaaaacgacacccccatct…
R1_P07_D08	AicdaCreERT2	Exp1/Ctrl1	IGHV1-72*01 F	IGHJ1*03 F	IGHD1-1*01 F	CSRYYYGRYFDVW	tggctcgcaggggaattcgaggtgcagctgcaggagtctggggctgagcttgtgaagcctggggcttcagtgaagctgtcctgcgaggcttctggctacaccttcaccagctacttgatgcactgggtgaagcagaggcctggacgaggccttgaatggattggaaggattgatcctaatagtggtggtactaagttcaatgagaagttcaagaccaaggccacactgactgtagacaaaccctccagcacagcctacatgcagctcagcagcctgacatctgaggactctgcggtctattattgttcaagatattactacggaaggtacttcgatgtctggggcacagggaccacggtcaccgtctcctcagccaaaacgacacccccatctgtctat…
R1_P07_D09	AicdaCreERT2	Exp1/Ctrl1	IGHV1-72*01 F	IGHJ1*03 F	IGHD1-1*01 F	CARYYYGRYFDVW	tagaataacggggaattcgaggtgcagctgcaggagtctggggctgagcttgtgaagcctggggcttcagtgcagctgtcctgcaaggcttctggctacaccttcaccaggtactggatgcactgggtgaaacagaggcctggacgaggccttgagtggattggaaggattgatccgaattttggtggtactgagttcaatgagaggttcaagtacaaggccacactgactgtagacaaaccctccagcacagcctacatgcagctcagcagcctgacatctgaggactctgcggtctattattgtgcaagatattactacggaaggtacttcgatgtctggggcacagggaccacggtcaccgtctcctcagccaaaacgacacccccatctgtctat…
R1_P07_D10	AicdaCreERT2	Exp1/Ctrl1	IGHV1-72*01 F	IGHJ2*01 F	IGHD1-1*01 F	CARYNYYDSSLFDFW	taatggatctgggaattcgaggtgcagctgcaggagtctggggctgaacttgtgaagcctggggcttcagtgaagctgtcctgcaaggcttctggctacaccttcaccggctacttgatgcactgggtgaagcagcggcctggacgaggccttgagtggattggaaggattgatcctaatagtggtggtactaagtacaatgaaaagttcaagagcaaggccacactgactgtagacaaaccctccagcacagcctacatgcagctcagcagcctgacatctgaggactctgcggtctattattgtgcaagatacaattactacgatagtagcctctttgacttctggggccaaggcaccactctcacagtctcctcagagagtcagtccttcccaaat…
R1_P07_E01	AicdaCreERT2	Exp1/Ctrl1	IGHV1-72*01 F	IGHJ1*03 F	IGHD1-1*02 F	CARYYYGRYFDVW	taatctcgtcgggaattcgaggtgcagctgcaggagtctggggctgagcttgtgaagcctggggcttcagtgaagctgtcctgcgaggcttctggctacacctttaccagctacttgatgcactgggtgaagcagaggcctggacgaggccttgaatggattggaaggattgatcctaatagtggtggtactaagttcaatgagaagttcaagaccaaggccacactgactgtagacaaaccctccagcacagcctacatgcagctcagcagcctgacatctgaggactctgcggtctattattgtgcaagatattattatggaaggtacttcgatgtctggggcacagggaccacggtcaccgtctcctcagccaaaacgacacccccatctgtctat…
R1_P07_E02	AicdaCreERT2	Exp1/Ctrl1	IGHV1-72*01 F	IGHJ2*01 F	IGHD1-1*01 F	CARYDYYGSCLFDYW	acatggtgtcgggaattcgaggtgcagctgcaggagtctggggctgagcttgtgaagcctggggcttcagtgaagctgtcctgcaaggcttctggctacaccttcaccagctacttgatacactgggtgaagcagaggcctggacgaggccttgagtggattggaaggattgatcctaatagtggtggtactaagtacaatgagaagttcaagagcaaggccacactgactgtaggcaatccctccagcacagcctacatgcagctcagcagcctgacatctgaggactctgcggtctattattgtgcaagatacgattactacggtagttgcctctttgactactggggccaaggcaccactctcacagtctcctcagccaaaacgacacccccatct…
R1_P07_E05	AicdaCreERT2	Exp1/Ctrl1	IGHV1-72*01 F	IGHJ2*01 F	IGHD1-1*01 F	CARYYYGRTLDYW	ttacaattccgggaattcgaggtgcagctgcaggagtctggggctgaagttgtgaagcctggggcttcagtgaagctgtcctgcaaggcctctggctacaccttcaccagctacttgatgcactgggtgaagcagaggcctggacgaggccttgagtggattggaaggattgatcctaatagtggtggtactaagtacaatgagaagttcaagagcaaggccacactgactgtagacaaaccctccagcacagcctacatgcagctcagcagcctgacatctgaggactctgcggtctattattgtgcaagatattactacggtagaacccttgactactggggccaaggcaccactctcacagtctcctcagccaaaacgacacccccatctgtctat…
R1_P07_E07	AicdaCreERT2	Exp1/Ctrl1	IGHV1-72*01 F	IGHJ2*01 F	IGHD2-1*01 F	CARGRIYYGIHFDYW	tattcctcaggggaattcgaggtgcagctgcaggagtctggggctgagcttgtgaagcctggggcttcagtgaagctgtcctgcaaggcttctggctacaccttcaccagctacttgatgcactgggtgaagcagaggcctggacgaggccttgagtggattggaaggattgatcctaatagtggtggtactaagtacaatgagaagtttcagaccaaggccacactgactgtagacaaaccctccagcacagcctacatgcagctcagcagcctgacatctgaggactctgcggtctattattgtgcaagagggagaatctactatggtattcactttgactactggggccaaggcaccactctcacagtctcctcagccaaaacgacacccccatct…
R1_P07_E10	AicdaCreERT2	Exp1/Ctrl1	IGHV1-72*01 F	IGHJ1*03 F	IGHD1-1*01 F	CATYYYGRYFDVW	ccgaagcgaggggaattcgaggtgcagctgcaggagtctggggctgagcttgtgaagcctggggcttcagtgaagctgtcctgcaaggcttctggctacaccttcaccagctactggatgcactgggtgaagcagaggcctggacgaggccttgagtggattggaaggattgttcctaatagtggtggtactaagtacaatgagaagttcaagagcaaggccacactgactgtagacaaaccctccagcacagcctacatgcagctcagcagcctgacatctgaggactctgcggtctattattgtgcaacatattactacggaaggtacttcgatgtctggggcacagggaccacggtcaccgtctcctcagccaaaacgacacccccatctgtctat…
R1_P07_E11	AicdaCreERT2	Exp1/Ctrl1	IGHV1-72*01 F	IGHJ2*01 F	IGHD2-1*01 F	CARGGIYYGIHFDYW	ggaccaacaggggaattcgaggtgcagctgcaggagtctggggctgagcttgtgaagcctggggcttcagtgaagctgtcctgcaaggcttctggctacaccttcaccagctactggatgcactgggtgaagcagaggcctggacgaggccttgagtggattggaaggattgatcctaatagtggtggtactaggtacaatgagaagttcaagagcaaggccacactgactgtagacaaaccctccagcacagcctacatgcagctcagcagcctgacatctgaggacgctgcggtctattattgtgcaagagggggaatctactatggtattcactttgactactggggccaaggcaccactctcacagtctcctcagccaaaacgacacccccatct…
R1_P07_F01	AicdaCreERT2	Exp1/Ctrl1	IGHV1-72*01 F	IGHJ2*01 F	IGHD2-1*01 F	CARYLLWSSYFDYW	gcgcgatgttgggaattcgaggtgcagctgcaggagtctggggctgagcttgtgaagcttggggcttcagtgaagctgtcctgcaagtcttctggctacaccttcaccggctactggatgcactgggtgaagcagaggcctggacgaggccttgagtggattggaaggattgatcctaatagtggtggtactaagtacaatgagaagttcaagagcaaggccacactgactgtagacaaaccctccagcacagcctacatgcagctcagcagcctgacatctgaggactctgcggtctattattgtgcaagatatctactatggtcctcctactttgactactggggccaaggcaccactctcacagtctcctcagccaaaacgacacccccatctgtc…
R1_P07_F02	AicdaCreERT2	Exp1/Ctrl1	IGHV1-72*01 F	IGHJ1*03 F	IGHD1-1*01 F	CARYYYGRYFDVW	taacagtgttgggaattcgaggtgcagctgcaggagtctgggactgagcttgtgaagcctggggcttcagtgaggctgtcctgcaaggcttctggctacaccttcaccagctactggatgcactgggtgaaacagaggcctagacgaggccttgagtggattggaaggattgatcctattagtggtggtactaagtacaatgagaagttcaagaccaaggccacactgactgtagacaaaccctccagcacagcctacatgcagctcagcagcctgacatctgaggactctgcggtctatttttgtgcaagatattactacggaaggtacttcgatgtctggggcacagggaccacggtcaccgtctcctcagccaaaacgacacccccatctgtctat…
R1_P07_F03	AicdaCreERT2	Exp1/Ctrl1	IGHV1-72*01 F	IGHJ1*03 F	IGHD1-1*01 F	CARYYYGRYFDVW	accgcgcaatgggaattcgaggtgcagctgcaggagtctggggctgagcttgtgaagcctggggcttcagtgaagctgtcctgcaaggcttctgcctacaccttcaccagctacttgatgcactgggtgaagcagaggcctggacgaggccttgagtggattggaaggattgatcctaatagtggtgctactaagtacaatgagaagttcaagagcaaggccacactgactgtagacaaaccctccagcacagcctacatgcagctcagcagcctgacatctgaggactctgcggtctattattgtgcaagatattactacggaaggtacttcgatgtctggggcacagggaccacggtcaccgtctcctcagccaaaacgacacccccatctgtctat…
R1_P07_F04	AicdaCreERT2	Exp1/Ctrl1	IGHV1-72*01 F	IGHJ1*03 F	IGHD1-1*01 F	CARYYYGRYFDVW	gttcgcgccagggaattcgaggtgcagctgcaggagtctggggctgaacttgcgaagcctggggcttcagtgaagctgtcctgcaaggcttccacttacaccttcaccagctactggatacactgggtgaagcagaggcctggacgaggccttgagtggattggaaggattgttcctaatggtggtggtactaagtacaatgagaagttcaagagcaaggccacactgactgtagacaaaccctccagcacagcctacatgcagctcagcagcctgacatctgaggactctgcggtctattattgtgcaagatattactacggaaggtacttcgatgtctggggcacagggaccacggtcaccgtctcctcagccaaaacgacacccccatctgtctat…
R1_P07_F07	AicdaCreERT2	Exp1/Ctrl1	IGHV1-72*01 F	IGHJ2*01 F	IGHD2-1*01 F	CARGRIYYGIHFDYW	agcacatcctgggaattcgaggtgcagctgcaggagtctggggctgagcttgtgaagcctggggcttcagtgaagctgtcctgcaaggcttctggctacaccttcaccagctactggttgcactgggtgaagcagaggcctggacgaggccttgagtggattggaaggattgatcctaatagtgatggtactaagtgcaatgagaagttcaagagcaaggccacactgactgtagacaaaccctccagcacagcctacatgcatctcagcagcctgacatctgaggactctgcggtctattattgtgcaagagggagaatctactatggtattcactttgactactggggccaaggcaccactctcacagtctcctcagccaaaacgacacccccatct…
R1_P07_F09	AicdaCreERT2	Exp1/Ctrl1	IGHV1-72*01 F	IGHJ1*03 F	IGHD1-1*01 F	CARYYYGWYFDVW	aagtactccagggaattcgaggtgcagctgcaggagtctggggctgagcttgtgaagcctggggcttcagtgaagctgtcctgcaaggcttctggctacaccttcaccagctacttgatgcactgggtgaggcagaggcctggacgaggccttgagtggattggaaggattgatcctaatagtggtagtactaagtacaatgagaagttcaagagcaaggccacactgactgtagacaaaccctccagcacagcctacatgcagctcagcagcctgacatctgaggactctgcggtctattattgtgcaagatattactacggctggtacttcgatgtctggggcacagggaccacggtcaccgtctcctcagccaaaacgacacccccatctgtctat…
R1_P07_F11	AicdaCreERT2	Exp1/Ctrl1	IGHV1-72*01 F	IGHJ1*03 F	IGHD1-1*01 F	CARYYYGRYFDVW	ggtgtacaaggggaattcgaggtgcagctgcaggagtctggggctgagcttgtgaagcctggggcttcagtgaagctgtcctgcaaggcttctgcctacaccttcaccagctacttgatgcactgggtgaagcagaggcctggacgaggccttgagtggattggaaggattgatcctaatagtggtggtactaagtacaatgagaagttcaagagcaaggccacactgactgtagacaaaccctccagcacagcctacatgcagctcagcagcctgacatctgaggactctgcggtctattattgtgcaagatattactacggaaggtacttcgatgtctggggcacagggaccacggtcaccgtctcctcagccaaaacgacacccccatctgtctat…
R1_P07_G01	AicdaCreERT2	Exp1/Ctrl1	IGHV1-72*01 F	IGHJ2*01 F	IGHD1-1*01 F	CARYDYYASSLFDYW	agagcactaggggaattcgaggtgcagctgcaggagtctggggctgagcttgtgaagcctggggcttcagtgaagctgtcctgcaaggcttctggctacaccttcaccagctccttgatgcactgggtgaagcagaggcctggacgaggccttgagtggattggaaggattgatcctaatagtggtggtactaattacaatgagaagttcaagagcaaggccacactgactgtagacaatccctccagcacagcctacatgcagctcagcagcctgacatctgaggactctgcggtctattattgtgcaagatacgattactacgctagtagcctctttgactactggggccaaggcaccactctcacagtctcctcagccaaaacgacacccccatct…
R1_P07_G02	AicdaCreERT2	Exp1/Ctrl1	IGHV1-72*01 F	IGHJ2*01 F	IGHD2-1*01 F	CARYLLWSSYFDYW	accttatgaagggaattcgaggtgcagctgcaggagtctggggctgagcttgtgaagcctggggcttcagtgaagctgtcctgcaaggcttctggctacaccttcaccagctactggatgcactgggtgaagcagaggcctggacgaggccttgagtggattggaaggattgatcctaatagtggtggtactaagtacaatgagaagttcaagagcaaggccacactgactgtagacaaaccctccagcacagcctacatgcagctcagcagcctgacatctgaggactctgcggtctattattgtgcaagatatctactatggtcctcctactttgactactggggccaaggcaccactctcacagtctcctcagccaaaacgacacccccatctgtc…
R1_P07_G03	AicdaCreERT2	Exp1/Ctrl1	IGHV1-72*01 F	IGHJ2*01 F	IGHD2-1*01 F	CARGRIYYAIHFDYW	cgctgcagaggggaattcgaggtgcagctgcaggagtctggggctgagcttgtgaagcctggggcttcagtgaagctgtcctgcaaggcttctggctacaccttcaccagctactggatgcactgggtgaagcagaggcctggacgaggccttgagtggattggaaggattgatcctaatagtggtggtactaagtacaatgagaagttcaagagcaaggccacactgactgtagacaaaccctccagcacagcctacatgcagctcagcagcctgacatctgaggactctgcggtctattattgtgcaagagggagaatctactatgctattcactttgactactggggccaaggcaccactctcacagtctcctcagccaaaacgacacccccatct…
R1_P07_G04	AicdaCreERT2	Exp1/Ctrl1	IGHV1-72*01 F	IGHJ1*03 F	IGHD1-1*01 F	CARYYYGRYFDVW	gtagagtcaggggaattcgaggtgcagctgcaggagtctggggctgagcttgtgaagcctgggtcttcagtgaagctgtcctgcacggcttctggctacaccttcaccagctacttgatgcactgggtgcagcagaggcctggacgaggccttaagtggattggaaggattgatcctaatagtggtggtactaagtacaatgagaagttcaagagcaaggccacactgactgtagacaaaccctccagcacagcctacatgcaactcagcagcctgacatctgaggactctgcggtctattattgtgcaagatattactacggaaggtacttcgatgtctggggcacagggaccacggtcaccgtctcctcagccaaaacgacacccccatctgtctat…
R1_P07_G05	AicdaCreERT2	Exp1/Ctrl1	IGHV1-72*01 F	IGHJ2*01 F	IGHD2-1*01 F	CARYLLWSSYFDYW	ggataccagagggaattcgaggtgcagctgcaggagtctggggctgagcttgtgaagcctggggcttcagtgaagctgtcctgcaaggcttctggctacaccttcaccagctactggatgcactgggtgaagcagaggcctggacgaggccttgagtggattggaaggattgatcctaatagtggtggtactaagtacaatgagaagttcaagagcaaggccacactgactgtagacaaaccctccagcacagcctacatgcagctcagcagcctgacatctgaggactctgcggtctattattgtgcaagatatctactatggtcctcctactttgactactggggccaaggcaccactctcacagtctcctcagccaaaacgacacccccatctgtc…
R1_P07_G07	AicdaCreERT2	Exp1/Ctrl1	IGHV1-72*01 F	IGHJ1*03 F	IGHD1-1*01 F	CARYYYGRYFDVW	tcctgaccgtgggaattcgaggtgcagctgcaggagtctggggctgagcttgtgaagcctggggcttcagtgaagctgtcctgcaaggcttctgcctacaccttcaccagctacttgatgcactgggtgaagcagaggcctggacgaggccttgagtggattggaaggattgatccttatagtggtggtactcagtacaatgagaagttcaagaacaaggccacactgactgtagacaaaccctccagcacagcctacatgcagctcagcagcctgacatctgaggactctgcggtctattattgtgcaagatattactacggaaggtacttcgatgtctggggcacagggaccacggtcaccgtctcctcagccaaaacgacacccccatctgtctat…
R1_P07_G08	AicdaCreERT2	Exp1/Ctrl1	IGHV1-72*01 F	IGHJ1*03 F	IGHD1-1*01 F	CARYYYGWYFDVW	ctggcttgccgggaattcgaggtgcagctgcaggagtctggggctgagcttgtgaagcctggggcttcagtgaagctgtcctgcaaggcttctggctacaccttcaccagctatttgatgcactgggtgaggcagaggcctggacgaggccttgagtggattggaaggattgatcctaatagtggtggtactaagtacaatgagaagttcaagagcaaggccacactgactgtagacaaaccctccagcacagcctacatgcagctcagcagcctgacatctgaggactctgcggtctattattgtgcaagatattactacggctggtacttcgatgtctggggcacagggaccacggtcaccgtctcctcagccaaaacgacacccccatctgtctat…
R1_P07_G09	AicdaCreERT2	Exp1/Ctrl1	IGHV1-72*01 F	IGHJ2*01 F	IGHD2-1*01 F	CARGRIYYGIHFDYW	accagcgacagggaattcgaggtgcagctgcaggagtctggggctgagcttgtgaagcctggggcttcagtgaagctgtcctgcaaggcttctggctacaccttcaccagctactggatgcactgggtgaagcagaggcctggacgaggccttgagtggattggaaggattgatcctaatagtggtggtactaagtacaatgagaagttcaagagcaaggccacactgactgtagacaaaccctccagcacagcctacatgcagctcagcagcctgacatctgaggactctgcggtctattattgtgcaagagggagaatctactatggtattcactttgactactggggccaaggcaccactctcacagtctcctcagccaaaacgacacccccatct…
R1_P07_G10	AicdaCreERT2	Exp1/Ctrl1	IGHV1-72*01 F	IGHJ4*01 F	IGHD1-1*01 F	CARYGYYGSSYAMDYW	ttgtaacggtgggaattcgaggtgcagctgcaggagtctggggctgagcttgtgaagcctggggcttcagtgaggctgtcctgcagggcttctggctacaccttcaccagcttcttgatgcactgggtgaagcagaggcctggacgaggccttgagtggattggaaggattgatcctaagagtggtggtagtaagtacaatgagaagttcaagagcaaggccacactgactgtagacaaaccctccagcacagcctacatgcagctcagcagcctgacatctgaggactctgcggtctattattgtgcaagatacgggtactacggtagtagttatgctatggactactggggtcaaggaacctcagtcaccgtctcctcagccaaaacgacaccccca…
R1_P07_G11	AicdaCreERT2	Exp1/Ctrl1	IGHV1-72*01 F	IGHJ2*01 F	IGHD1-1*01 F	CARYDYYGSSLFDYW	gtaaggcatagggaattcgaggtgcagctgcaggagtctggggctgagcttgtgaagcctggggcttcagtgaagctgtcctgcaaggcttctggctacaccttcaccaactacttgatgcactgggtgaagcagaggcctggacgaggccttgagtggattggaaggattgatcctaatagtggtggtactaagtacaatgagaagttcaagagcaaggccacactgactgtagacaatccctccagcacagcctacatgcagctcagcagcctgacatctgaggactctgcggtctattattgtgcaagatacgattactacggtagtagcctctttgactactggggccaaggcaccactctcacagtctcctcagccaaaacgacacccccatct…
R1_P07_G12	AicdaCreERT2	Exp1/Ctrl1	IGHV1-72*01 F	IGHJ1*03 F	IGHD1-1*01 F	CARYYYGRNFDVW	gtccacttgtgggaattcgaggtgcagctgcaggagtctggggctgagcttgtgaagcctggggcttcagtgaagctgtcatgcaaggcttctggctacaccttcaccacctactggatgcactgggtgaagcagaggcctggacgaggccttgagtggattggaaggattgatcctaatagtggtggtactaagttcaatgagaagttcaagagcaaggccacactgactgtagacaaaccctccagcacagcctacatgcagctcagcagcctgacatctgaggacactgcggtctattattgtgcaagatattactacggaaggaacttcgatgtctggggcacagggaccacggtcaccgtctcctcagccaaaacgacacccccatctgtctat…
R1_P07_H01	AicdaCreERT2	Exp1/Ctrl1	IGHV1-72*01 F	IGHJ4*01 F	IGHD1-1*01 F	CARYGYYGSSYAMDYW	ttaggtaccagggaattcgaggtgcagctgcaggagtctggggctgagcttgtgaagcctggggcttcagtgaggctgtcctgcaaggcttctggctacaccttcaccagctacttgatgcactgggtgaagcagaggcctggacgaggccttgagtggattggaaggattgatcctaatagtggtggtagtaagtacaatgagaagttcaagagcaaggccacactgactgtagacaaaacctccagcacagcctacatgcagctcagcagcctgacatctgaggactctgcggtctattattgtgcaagatacgggtactacggtagtagttatgctatggactactggggtcaaggaacctcagtcaccgtctcctcagccaaaacgacaccccca…
R1_P07_H02	AicdaCreERT2	Exp1/Ctrl1	IGHV1-72*01 F	IGHJ1*03 F	IGHD1-1*01 F	CARYYYGRYFDVW	ggaattccaagggaattcgaggtgcagctgcaggagtctggggctgagcttgtgaagcctggggcttcagtgaagctgtcctgcaaggcttctgcctacaccttcaccagctacttgatgcactgggtgaagcagaggcctggacgaggccttgagtggattggaaggattgatcctaatagtggtggtactaagtacaatgagaagttcaagagcaaggccacactgactgtagacaaaccctccagcacagcctacatgcaactcagcagcctgacatctgaggactctgcggtctattattgtgcaagatattactacggaaggtacttcgatgtctggggcacagggaccacggtcaccgtctcctcagccaaaacgacacccccatctgtctat…
R1_P07_H05	AicdaCreERT2	Exp1/Ctrl1	IGHV1-72*01 F	IGHJ1*03 F	IGHD1-1*01 F	CARYYYGRYFDVW	gcttacggacgggaattcgaggtgcagctgcaggagtctggggctgagcttgtgaagcctggggcttcagtgaagctgtcctgcgaggcttctggctacaccttcaccagctacttgatgcactgggtgaagcagaggcctggacgaggccttgaatggattggaaggattgatcctaatagtggtggtactaagttcaatgagaagttcaagaccaaggccacactgactgtagacaaaccctccagcacagcctacatgcagctcagcagcctgacatctgaggactctgcggtctattattgtgcaagatattactacggaagatacttcgatgtctggggcacagggaccacggtcaccgtctcctcagagagtcagtccttcccaaatgtcttc…
R1_P07_H06	AicdaCreERT2	Exp1/Ctrl1	IGHV1-72*01 F	IGHJ2*01 F	IGHD2-1*01 F	CARGRIYYGIHFDYW	cgcttgaagtgggaattcgaggtgcagctgcaggagtctggggctgagcttgtgaagcctggggcttcagtgaagctgtcctgcaaggcttctggctacaccttcaccacctactggatgcactgggtgaagcagaggcctgggcgaggccttgagtggattggaaggattgatcctaatagtggtggtactaagttcaatgagaaattcaagaccagggccacactgactgtagacaaaccctccagcacagcctacatgcagctcagcagcctgacatctgaggactctgcggtctattattgtgcaagagggagaatctactatggtattcactttgactactggggccaaggcaccactctcacagtctcctcagccaaaacgacacccccatct…
R1_P07_H07	AicdaCreERT2	Exp1/Ctrl1	IGHV1-72*01 F	IGHJ1*03 F	IGHD1-1*01 F	CARYYYGWYFDVW	cgccttctgagggaattcgaggtgcagctgcaggagtctggggctgagcttgtgaagcctggggcttcagtgaagctgtcctgcaaggcttctggctacaccttcaccagctacttgatgcactgggtgaagcagaggcctggacgaggccttgagtggattggaaggattgatcctaatagtggtggtactaagtacaatgagaagttcaagagcaaggccacactgactgtagacaaaccctccagcacagcctacatgcagctcagcagcctgacatctgaggactctgcggtctatcattgtgcaagatattactacggctggtacttcgatgtctggggcacagggaccacggtcaccgtctcctcagccaaaacgacacccccatctgtctat…
R1_P07_H09	AicdaCreERT2	Exp1/Ctrl1	IGHV1-72*01 F	IGHJ4*01 F	IGHD2-1*01 F	CARYGRGYYAMDYW	ctggatatgtgggaattcgaggtgcagctgcaggagtctggggctgaacttgtgaagcctggggcttcagtgaagctgtcctgcaaggcttctggctacaccttcaccagctgctggatgcactgggtgaagcagaggcctggacgcggccttgagtggattggaaggattgatcctaatagtggtgctagtaagtacaatgagaagttcaagagcaaggccacactgactgtagacaaaccctccagcacagcctacatgcagctcagcagcctgacatctgaggactctgcggtctattattgtgcaagatatggtaggggttactatgctatggactactggggtcaaggaacctcagtcaccgtctcctcagccaaaacgacacccccatctgtc…
R1_P07_H10	AicdaCreERT2	Exp1/Ctrl1	IGHV1-72*01 F	IGHJ2*01 F	IGHD2-1*01 F	CARYLLWSSYFDYW	caatctatgagggaattcgaggtgcagctgcaggagtctggggctgagcttgtgaagcctggggcttcagtgaagctgtcctgcaaggcttctggctacaccttcaccagctactggatgcactgggtgaagcagaggcctggacgaggccttgagtggattggaaggattgatcctaatagtggtggtactaagtacaatgagaaattcaagagcaaggccacactgactgtagacaaaccctccagcacagcctacatgcagctcagcagcctgacatctgaggactctgcggtctattattgtgcaagatatctactatggtcctcctactttgactactggggccaaggcaccactctcacagtctcctcagccaaaacgacacccccatctgtc…
R1_P07_H11	AicdaCreERT2	Exp1/Ctrl1	IGHV1-72*01 F	IGHJ2*01 F	IGHD1-1*01 F	CARYRYYGSSYFDYW	ggtggaatacgggaattcgaggtgcagctgcaggagtctggggctgaacttgtgaagcctggggcttcagtgaagctgtcctgcaaggcttctggctacaccttcaccagctactggctgcactgggtgaggcagaggcctggacgaggccttgagtggattggaaggattgatcctaatagtggtgatactaagtacagtgagaagttcaagagcacggccacactgactgtagacaaaccctccagcacagcctacatgcagctcagcagcctgacatctgaggactctgcggtctattattgtgcaagataccgttactacggtagtagctactttgactactggggccgaggcaccactctcacagtctcctcagccaaaacgacacccccatct…
R1_P07_H12	AicdaCreERT2	Exp1/Ctrl1	IGHV1-72*01 F	IGHJ1*03 F	IGHD1-1*01 F	CARYYYGRYFDVW	tggacggagggggaattcgaggtgcagctgcaggagtctggggctgagcttgtgaagcctgggacttcagtgaagctgtcctgcaaggcttctggcttcaccttcaccagctacttgatgcactgggtgaagcagaggcctggacgaggccttgagtggattggaaggattgatcctaatagtggtgatactaagtacaatgagaagttcaagaccaaggccacactgactgtagccaaaccctccagcacagcctacatgcagctcagcagcctgacatctgaggactctgcggtctattattgtgcaagatattactacggaaggtacttcgatgtctggggcacagggaccacggtcaccgtctcctcagccaaaacgacacccccatctgtctat…
R2_P13_A01	AicdaCreERT2.Prdm1LSL-DTR	Exp2/M3	IGHV1-72*01 F	IGHJ4*01 F	IGHD1-1*01 F	CTRYLLPYYSAMDYW	cgctcagttcgggaattcgaggtgcagctgcaggagtctggggctgagcttgtgaagcctggggcttcagtgaagctgtcctgcaaggcttctggctacaccttcaccatctactggatacactgggtgaagcagaggcctggacgaggccttgagtgggttggaaggattgatcctgatagtggtggtactaagtacaatgagaagttcaagagcaaggccacactgactgtagacaaaccctccagcacagcctacatgcagctcagcagcctgacatctgaggactctgcggtctattattgtacaagatatttattaccctattactctgctatggactactggggtcaaggaacctcagtcaccgtctcctcagccaaaacgacacccccatct…
R2_P13_A04	AicdaCreERT2.Prdm1LSL-DTR	Exp2/M3	IGHV1-72*01 F	IGHJ2*01 F	IGHD2-2*01 F	CARYYFGSYFDYW	gcagagaggaatgggaattcgaggtgcagctgcaggagtctggggctgagcttgtgaagcctggggcttcagtgaagctgtcctgcaaggcttctggctacaccttcaccagctacttgatgcactgggtgaagcagaggcctggacgaggccttgagtggattggaatgattgatcctaatagtggtggtaccaagtacaatgagaagttcaagagaaaggccacactgactgtagacaaaccctccagcacagcctacatgcagctcagcagcctgacatctgaggactctgcggtctattattgtgcaagatactactttggttcctactttgactactggggccaaggcaccactctcacagtctcctcagccaaaacgacacccccatctgtct…
R2_P13_A05	AicdaCreERT2.Prdm1LSL-DTR	Exp2/M3	IGHV1-72*01 F	IGHJ2*01 F	IGHD1-1*01 F	CARYYYGRLFDYW	gcagagacgagggggaattcgaggtgcagctgcaggagtctggggctgagcttgtgaagcctggggcttcagtgaagctgtcctgcaaggcttctggctacaccttcaccacctacttgatgcactgggtgaagcagaggcctggacgaggccttgagtggattggaaggattgatcctaatagtggtggtactaagtacaatgagaagttcaagaacaaggccacactgactgtagacaaaccctccagcacagcctacatgcagctcagcagcctgacatctgaggactctgcggtctattattgtgcaagatattactacggtcgtctctttgactactggggccaaggcaccactctcacagtctcctcagccaaaacgacacccccatctgtct…
R2_P13_A06	AicdaCreERT2.Prdm1LSL-DTR	Exp2/M3	IGHV1-72*01 F	IGHJ2*01 F	IGHD2-2*01 F	CARYYYGSYFDYW	gcagagaaggaggggaattcgaggtgcagctgcaggagtctggggctgagcttgtgaagcctggggcttcagtgaagctgtcctgcaaggcttctggctacaccttcaccagctacttgatgcactgggtgaagcagaggcctggacgaggccttgagtggattggaaggattgatcctaatagtggtggtactaagtacaatgagaagttcaagagcaaggccacactgactgtagacaaaccctccagcacagcctacatgcagctcagcagcctgacatctgaggactctgcggtctattattgtgcaagatactactatggttcctactttgactactggggccaaggcaccactctcacagtctcctcagccaaaacgacacccccatctgtct…
R2_P13_A07	AicdaCreERT2.Prdm1LSL-DTR	Exp2/M3	IGHV1-72*01 F	IGHJ4*01 F	IGHD1-1*01 F	CARYSYYGTFAMDCW	gcagagatgttggggaattcgaggtgcagctgcaggagtctggggctgagcttgtgaagcctggggcttcagtgaagctgtcctgcaaggcttctggctacaccttcaccagctacttgattcactgggtgaagcagaggcctggacgaggccttgagtggattggaaggattgatcctaatagtggtggtactaagtacaatgagaagttcaagagcaaggccacactgactgtagacaaaccctccagcacagcctacatgcagctcagcagcctgacatctgaggactctgcggtctattattgtgcaagatattcttactacggtacttttgctatggactgctggggtcaaggaacctcagtcaccgtctcctcagagagtcagtccttcccaa…
R2_P13_A08	AicdaCreERT2.Prdm1LSL-DTR	Exp2/M3	IGHV1-72*01 F	IGHJ2*01 F	IGHD1-1*01 F	CARYYYGSLFDYW	tgccttgatcgggaattcgaggtgcagctgcaggagtctggggctgagcttgtgaagcctggggcttcagtgaagctgtcctgcaaggcttctggctacaccttcaccagctacttgatgcactgggtgaagcagaggcctggacgaggccttgagtggattggaaggattggtcctaatagtggtggtactaagtacaatgagaagttcaagaacaaggccatactgactgttgacaaaccctccagcacagcctacatgcagctcagcagcctgacatctgaggactctgcggtctattattgtgcaagatattactacggtagtctttttgactactggggccaaggcaccactctcacagtctcctcagccaaaacgacacccccatctgtctat…
R2_P13_A09	AicdaCreERT2.Prdm1LSL-DTR	Exp2/M3	IGHV1-72*01 F	IGHJ4*01 F	IGHD1-1*01 F	CARYLLPYYSAMDYW	ctactcagtcgggaattcgaggtgcagctgcaggagtctggggctgagcttgtgaagcctggggcttcagtgaagctgtcctgcaaggcttctggctacaccttcaccatctactggatgaactgggtgaagcagaggcctggacgaggccttgagtggattggaaggattgatcctaatagtggtggtactaagtacaatgagaagttcaagagcagggccacactgactgtagacaaaccctccagcacagcctacatgcagctcagcagcctgacatctgaggactctgcggtctattattgtgcaagatatttattaccctattactctgctatggactactggggtcaaggaacctcagtcaccgtctcctcagccaaaacgacacccccatct…
R2_P13_A10	AicdaCreERT2.Prdm1LSL-DTR	Exp2/M3	IGHV1-72*01 F	IGHJ2*01 F	IGHD1-1*02 F	CARYPAGFYFDYW	tcgtctgactgggaattcgaggtgcagctgcaggagtctggggctgagcttgtgaagcctggggcttcagtgaagctgtcctgcaaggcttctggctacaccttcaccagctactggatgcactgggtgaagcagaggcctggacgaggccttgagtggattggaaggattgatcctaatagtggtggtactaagtacaatgagaagttcaagagcaaggccacactgactgtagacaaaccctccagcacagcctacatgcagctcagcagcctgacatctgaggactctgcggtctattattgtgcaagataccctgctgggttctactttgactactggggccaaggcaccactctcacagtctcctcagagagtcagtccttcccaaatgtcttc…
R2_P13_A11	AicdaCreERT2.Prdm1LSL-DTR	Exp2/M3	IGHV1-72*01 F	IGHJ4*01 F	IGHD1-1*01 F	CARYLLPYYSAMDYW	gaacatacgggggaattcgaggtgcagctgcaggagtctggggctgagcttgtgaagcctggggcttcagtgaagctgtcctgcaaggcttctggctacaccttcaccatctactggatgcactgggtgaagcagaggcctggacgaggccttgagtggattggaaggattgatcctaatagtggtggtactaagtacaatgagaagttcaagagcaaggccacactgactgtagacaaaccctccagcacagcctacatgcagctcagcagcctgacatctgaggactctgcggtctattattgtgcaagatatttattaccctattactctgctatggactactggggtcaaggaacctcagtcaccgtctcctcagccaaaacgacacccccatct…
R2_P13_A12	AicdaCreERT2.Prdm1LSL-DTR	Exp2/M3	IGHV1-72*01 F	IGHJ2*01 F	IGHD1-1*01 F	CARYYYGRGYFDYW	cctatgactcgggaattcgaggtgcagctgcaggagtctggggctgagcttgtgaagcctggggcttcagtgaagctgtcctgcaaggcttctggctacaccttcaccagctactggatgcactgggtgaagcagaggcctggacgaggccttgagtggattggaaggattgatcctaatagtggtggtactaagtacaatgagaagttcaagagcaaggccacactgactgtagacaaaccctccagcacagcctacatgcagctcagcagcctgacatctgaggactctgcggtctattattgtgcaagatattactacggtaggggatactttgactactggggccaaggcaccactctcacagtctcctcagagagtcagtccttcccaaatgtc…
R2_P13_B01	AicdaCreERT2.Prdm1LSL-DTR	Exp2/M3	IGHV1-72*01 F	IGHJ2*01 F	IGHD1-1*01 F	CARYYYGSLFDYW	tatctgacctgggaattcgaggtgcagctgcaggagtctggggctgagcttgtgaagcctggggcttcagtgaagctgtcctgcaaggcttctgcctacaccttcaccagctgcttgatgcactgggtgaagcagaggcctggacgaggccttgagtggattggaaggattgatcctaatagtggtggtactaagtacaatgagaagttcaagagcaaggccacactgactgtagacaaaccctccagcacagcctacatgcagctcagcaacctgacatctgaggactctgcggtctattattgtgcaagatattactacggtagtctctttgactactggggccaaggcaccactctcacagtctcctcagccaaaacgacacccccatctgtctat…
R2_P13_B02	AicdaCreERT2.Prdm1LSL-DTR	Exp2/M3	IGHV1-72*01 F	IGHJ4*01 F	IGHD1-1*01 F	CARYLLPYYSAMDYW	gtgccgcttcgggaattcgaggtgcagctgcaggagtctggggctgagcttgtgaagcctggggcttcagtgaagctgtcctgcaaggcttctggctacaccttcaccaactactggatgcactgggtgaagcagaggcctgggcgaggccttgagtggattggaaggattgatcctaatagtggtggtactaagtacaatgagaagttcaagagcaaggccacactgactgtagacaaaccctccagcacagcccacatgcagctcagcagcctgacatctgaggactctgcggtctattattgtgcgagatatttgttaccctattactctgctatggactattggggtcaaggaacctcagtcaccgtctcctcagccaaaacgacacccccatct…
R2_P13_B03	AicdaCreERT2.Prdm1LSL-DTR	Exp2/M3	IGHV1-72*01 F	IGHJ4*01 F	IGHD1-1*01 F	CARYLLPYYSAMDYW	cggcaatggagggaattcgaggtgcagctgcaggagtctggggctgagcttgtgaagcctggggcttcagtgaagctgtcctgcaaggcttctggctacaccttcaccaactactggatgcactggatgaagcagaggcctgggcgaggccttgagtggattggaaggattgatcctaatagtggtggtactaagtacaatgagaagttcaagagcaaggccacactgactgtagacaaaccctccagcacagcctacatgcagctcagcagcctgacatctgaggactctgcggtctattattgtgcaagatatttattaccctattactctgctatggactactggggtcaaggaacctcagtcaccgtctcctcagccaaaacgacacccccatct…
R2_P13_B04	AicdaCreERT2.Prdm1LSL-DTR	Exp2/M3	IGHV1-72*01 F	IGHJ4*01 F	IGHD1-1*01 F	CARYLLPYYSAMDYW	gccgtaaccggggaattcgaggtgcagctgcaggagtctggggctgagcttgtgaagcctggggcttcagtgaagctgtcctgcaaggcttctggctacaccttcaccatctactggatgcactgggtgaagcagaggcctggacgaggccttgagtggattggaaggattgatcctaatagtggtggtactaagtacaatgagaagttcaagagcaaggccacactgactgtagacaaaccctccagcacagcctacatgcagctcagcagcctgacatctgaggactctgcggtctattattgtgcaagatatttattaccctattactctgctatggactactggggtcaaggaacctcagtcaccgtctcctcagccaaaacgacacccccatct…
R2_P13_B05	AicdaCreERT2.Prdm1LSL-DTR	Exp2/M3	IGHV1-72*01 F	IGHJ4*01 F	IGHD1-1*01 F	CARYFLPFYSAMDYW	aaccattctcgggaattcgaggtgcagctgcaggagtctggggctgagcttgtgaagcctggggcttcagtgaagctgtcctgcaaggcttctggctacaccttcaccatctactggatgcactgggtgaagcagaggcctggacgaggccttgagtggattggaaggattgatcctaatagtggtggtactaagtacaatgagaagttcaagaccaaggccacactgactgtagacaaaccctccagcacagcctacatgcagctcagcagcctgacatctgaggactctgcggtctattattgtgcaagatattttttacccttttactctgctatggactactggggtcaaggaacctcagtcaccgtctcctcagccaaaacgacacccccatct…
R2_P13_B07	AicdaCreERT2.Prdm1LSL-DTR	Exp2/M3	IGHV1-72*01 F	IGHJ1*03 F	IGHD1-1*01 F	CARYYYASSLDVW	ctaatgatgggggaattcgaggtgcagctgcaggagtctggggctgagcttgtgaagcctggggcttcagtgaagctgtcctgccaggcttctggctacaccttcaccagctacttgatgcactgggtgaggcagaggcctggacgaggccttgagtggattggaaggattgatcctaatagtggtggtactaagtacaatgagaagttcaagagcaaggccacactgactgtagacaaaccctccagcacagcctacatgcagctcagcagcctgacatctgaggactctgcggtctattattgtgcaagatattactacgctagtagcctcgatgtctggggcacagggaccacggtcaccgtctcctcagagagtcagtccttcccaaatgtcttc…
R2_P13_B08	AicdaCreERT2.Prdm1LSL-DTR	Exp2/M3	IGHV1-72*01 F	IGHJ4*01 F	IGHD1-1*01 F	CARYLLPYYSAMDYW	tcggcctatcgggaattcgaggtgcagctgcaggagtctggggctgagcttgtgaagcctggggcttcagtgaagctgtcctgcaaggcttctggctacaccttcaccatctactggatgcactgggtgaagcagaggcctggacgaggccttgagtggattggaaggattgatcctaatagtggtggtactaagtacaatgagaagttcaagagcaaggccacactgactgtagacaaaccctccagcacagcctacatgcagctcagcagcctgacatctgaggactctgcggtctattattgtgcaagatatttattaccctattactctgctatggactactggggtcaaggaacctcagtcaccgtctcctcagccaaaacgacacccccatct…
R2_P13_B09	AicdaCreERT2.Prdm1LSL-DTR	Exp2/M3	IGHV1-72*01 F	IGHJ4*01 F	IGHD1-1*01 F	CARYLLPYYSAMDYW	agtcaaccatgggaattcgaggtgcagctgcaggagtctggggctgagcttgtgaagcctggggcttcagtgaagctgtcctgcaaggcttctggctacaccttcaccatctactggatgcactgggtgaagcagaggcctggacgaggccttgagtggattggaaggattgatcctaatagtggtggtactaagtacaatgagaagttcaagagcaaggccacactgactgtagacaaaccctccagcacagcctacatgcagctcagcagcctgacatctgaggactctgcggtctattattgtgcaagatatttattaccctattactctgctatggactactggggtcaaggaacctcagtcaccgtctcctcagccaaaacgacacccccatct…
R2_P13_B12	AicdaCreERT2.Prdm1LSL-DTR	Exp2/M3	IGHV1-72*01 F	IGHJ2*01 F	IGHD1-1*01 F	CARYYYGSLFDYW	gtatgtagaagggaattcgaggtgcagctgcaggagtctggggctgaccttgtgaagcctggggcttcagtgaagctgtcctgcaaggcttctggctacaccttcaccaggtacttgatgcactgggtgaagcagaggcctggacgaggccttgagtggattggaaggattgatcctaatagtggtggtactaagtacaatgagaagttcaagagcaaggccaccctgactgtagacaaaccctccagcacagcctacatgcagctcagcagcctgacatctgaggactctgcggtctactattgtgcaagatattactacggtagtctctttgactactggggccaaggcaccactctcacagtctcctcagccaaaacgacacccccatctgtctat…
R2_P13_C01	AicdaCreERT2.Prdm1LSL-DTR	Exp2/M3	IGHV1-72*01 F	IGHJ2*01 F	IGHD1-1*01 F	CARYYYGSLFDYW	atatgagacggggaattcgaggtgcagctgcaggagtctggggctgagcttgtgaagcctggggcttcagtgaaactgtcctgcaaggcttctggctacaccttcaccaactacttgatgcactgggtgaagcagaggcctggacgaggccttgagtggattggaaggattgatcctaatagtggtggtactaagtacaatgagaagttcaagagcaaggccacactgactgtagacaaaccctccagcacagcctacatgcagctcagcagcctgacatctgaggactctgcggtctattattgtgcaagatattactacggtagtctctttgactactggggccaaggcaccactctcacagtctcctcagccaaaacgacacccccatctgtctat…
R2_P13_C04	AicdaCreERT2.Prdm1LSL-DTR	Exp2/M3	IGHV1-72*01 F	IGHJ4*01 F	IGHD1-1*01 F	CARYLLPYYSAMDYW	atgtcgtggtgggaattcgaggtgcagctgcaggagtctggggctgagcttgtgaagcctggggcttcagtgaagctgtcctgcaaggcttctggctacaccttcaccatctactggatgcactgggtgaagcagaggcctggacgaggccttgagtggattggaaggattgatcctaatagtggtggtactaagtacaatgagaagttcaagaacagggccacactgactgtagacaaaccctccagcacagcctacatgcagctcagcagcctgacatctgaggactctgcggtctattattgtgcaagatatttattaccctattactctgctatggactactggggtcaaggaacctcagtcaccgtctcctcagccaaaacgacacccccatct…
R2_P13_C05	AicdaCreERT2.Prdm1LSL-DTR	Exp2/M3	IGHV1-72*01 F	IGHJ2*01 F	IGHD2-2*01 F	CARYYYGSCFDYW	agagtgcggcgggaattcgaggtgcagctgcaggagtctggggctgagcttgtgaagcctggggcttcagtgaagctgtcctgcaaggcttctggctacaccttcaccagctacttgatgcactgggtgaagcagaggcctggacgaggccttgagtggattggaaggattgatcctaatagtggtggtactaagtacaatgagaaattcaggagcaaggccacactgactgtagacaaaccctccaccacagcctacatgcagctcagcagcctgacatctgaggactctgcggtctattattgtgcaagatactactatggttcctgctttgactactggggccaaggcaccactctcacagtctcctcagccaaaacgacacccccatctgtctat…
R2_P13_C06	AicdaCreERT2.Prdm1LSL-DTR	Exp2/M3	IGHV1-72*01 F	IGHJ2*01 F	IGHD2-2*01 F	CARYYYGSYFDYW	tgcctggtgggggaattcgaggtgcagctgcaggagtctggggctgagcttgtgaagcctggggcttcagtgaagctgtcctgcaaggcttctggctacaccttcaccagctacttgatgcactgggtgaagcagaggcctggacgaggccttgagtggattggaaggattgatcctaatagtggtggttctaagtacaatgagaagttcaagagcaaggccacactgactgtagacaaaccctccagcacagcctacatgcagctcagcagcctgacatctgaggactctgcggtctatttttgtgcaagatactactatggttcctactttgactactggggccaaggcaccactctcacagtctcctcagccaaaacgacacccccatctgtctat…
R2_P13_C09	AicdaCreERT2.Prdm1LSL-DTR	Exp2/M3	IGHV1-72*01 F	IGHJ2*01 F	IGHD3-2*02 F	CARYRLAGVFDYW	cgtataatcagggaattcgaggtgcagctgcaggagtctggggctgaggttgtgaagcctggggcttcagtgaagctgtcctgcaaggcttctggctacaccttcattacctactggatgcactgggtgaggcagaggcctggacgaggccttgagtggattggagggattgatcctaatagtggtggtactaagtacaatgagaagttcaagagcaaggccatactgactgtagacaaaccctccggcacagcctacatgcagctcagcagcctgacatctgaggactctgcggtctatttttgtgcaagatacaggttagcgggagtttttgactactggggccaaggcaccactctcacagtctcctcagccaaaacgacacccccatctgtctat…
R2_P13_C10	AicdaCreERT2.Prdm1LSL-DTR	Exp2/M3	IGHV1-72*01 F	IGHJ4*01 F	IGHD1-1*01 F	CARYLLPYYSAMDYW	tacgcggctggggaattcgaggtgcagctgcaggagtctggggctgagcttgtgaagcctggggcttcagtgaagctgtcctgcaaggcttctggctacaccttcaccatctactggatgcactgggtgaagcagaggcctggacgaggccttgagtggattggaaggattgatcctaatagtggtggtactaagtacaatgagaagttcaagagcaaggccacactgactgtagacaaaccctccagcacagcctacatgcagctcagcagcctgacatctgaggactctgcggtctattattgtgcaagatatttattaccctattactctgctatggactactggggtcaaggaacctcagtcaccgtctcctcagccaaaacgacacccccatct…
R2_P13_C11	AicdaCreERT2.Prdm1LSL-DTR	Exp2/M3	IGHV1-72*01 F	IGHJ2*01 F	IGHD1-1*01 F	CARYPYYYGTSYFDYW	gcgagttaccgggaattcgaggtgcagctgcaggagtctggggctgagcttgtgaagcctggggcttcagtgaagctgtcctgcaaggcttctggctacatattcaccagctactggatacactgggtgaagcagaggcctggacgaggccttgagtggattggaaggattgatcctaatagtggtggtactaagtacaatgaggagttcaagagtaaggccacactgactgtagacaaaccctccagcacagcctacatgcagctcagcagcctgacatctgaggactctgcggtctattattgtgcaagatacccttattactacggtacttcctactttgactactggggccaaggcaccactctcacagtctcctcagccaaaacgacaccccca…
R2_P13_C12	AicdaCreERT2.Prdm1LSL-DTR	Exp2/M3	IGHV1-72*01 F	IGHJ2*01 F	IGHD1-1*01 F	CARYYYGSIFFDYW	tacggccggtgggaattcgaggtgcagctgcaggagtctggggctgagcttgtgaagcctggggcttcagtgaagctgtcctgcaaggcttctggctacaccttcaccagctactggatgcactgggtgaagcagaggcctggacgaggccttgagtggattggaaggattgatcctaatagtggtggtactaagtacaatgagaagttcaagagcaaggccacactgactgtagacaaaccctccagcacagcctacatgcagctcagcagcctgacatctgaggactctgcggtctattattgtgcacggtattactacggtagtatcttctttgactactggggccaaggcaccactctcacagtctcctcagccaaaacgacacccccatctgtc…
R2_P13_D01	AicdaCreERT2.Prdm1LSL-DTR	Exp2/M3	IGHV1-72*01 F	IGHJ4*01 F	IGHD1-1*01 F	CARYSYYGTYAMDYW	cttatggaatgggaattcgaggtgcagctgcaggagtctgggactgagcttgtgcagcctggggcttcagtgaagctgtcctgcaaggcttctggctacaccttcaccagctacttgatgcactgggtgaagcagaggcctggacgaggccttgagtggattggaaggattgatcctaatagtggtggtactaagtacaatgagaagttcaagaacaaggccacactgactgtagacaaaccctccagcacagcctacatgcagctcagcagcctgacatctgaggactctgcggtctattattgtgcaagatattcttactacggtacttatgctatggactactggggtcaaggaacctcagtcaccgtctcctcagagagtcagtccttcccaaat…
R2_P13_D02	AicdaCreERT2.Prdm1LSL-DTR	Exp2/M3	IGHV1-72*01 F	IGHJ4*01 F	IGHD1-1*01 F	CARYSYYGSYAMDYW	ctgtctgcacgggaattcgaggtgcagctgcaggagtctggggctgagcttgtgaagcctggggcttcagtgaagctgtcctgcaaggcttctggctacaccttcagcacctacttgattcactgggtgaatcagaggcctggacgaggccttgagtggattggaaggattgatcctaatagtggtggttctaagtacaatgagaagttcaagagcaaggccacactgactgtagacaaaccctccagcacagcctacatgcagctcagcagcctgacatctgaggactctgcggtctattattgtgcaagatattcttactacggttcttatgctatggactactggggtcaaggaacctcagtcaccgtctcctcagccaaaacgacacccccatct…
R2_P13_D04	AicdaCreERT2.Prdm1LSL-DTR	Exp2/M3	IGHV1-72*01 F	IGHJ2*01 F	IGHD1-1*01 F	CARYPYYYGSSYFDYW	tgactacatagggaattcgaggtgcagctgcaggagtctggggctgagcttgtgaagcctggggcttcagtgaagctgtcctgcaaggcttctggctacatattcaccagctactggatacactgggtgaagcagaggcctggacgaggccttgagtggattggaaggattgatcctaatagtggtggtactaagtacaatgaggagttcaagagcaaggtcacactgactgtagacaaaccctccagcacagcctatatgcagttcagcagcctgacatctgaggactctgcggtctattattgtgcaagatacccttattactacggtagttcctactttgactactggggccaaggcaccactctcacagtctcctcagccaaaacgacaccccca…
R2_P13_D07	AicdaCreERT2.Prdm1LSL-DTR	Exp2/M3	IGHV1-72*01 F	IGHJ4*01 F	IGHD1-1*01 F	CARYLLPFYSAMDNW	ggcgagatgggggaattcgaggtgcagctgcaggagtctggggctgagcttgtgaagcctggggcttcagtgaagctgtcctgcaaggcttctggctacaccttcaccaactactggatgcactgggtgaagcagaggcctgggcgaggccttgagtggattggaaggattgatcctaatagtggtggtactaagtacaatgagaagttcaagagcaaggccacactgactgtagacaaaccctccagcacagcctacatgcagctcagcagcctgacatctgaggactctgcggtctattattgtgcaagatatttattacccttttactctgctatggacaactggggtcaaggaacctcagtcaccgtctcctcagccaaaacgacacccccatct…
R2_P13_D08	AicdaCreERT2.Prdm1LSL-DTR	Exp2/M3	IGHV1-72*01 F	IGHJ2*01 F	IGHD1-1*01 F	CARGYYYGSSHFDYW	tggctcgcaggggaattcgaggtgcagctgcaggagtctggggctgagcttgtgaagcctggggcttcagtgaagctgtcctgcaaggcttctggctacaccttcaccagctactggatgcactgggtgaaacagaggcctggacgaggccttgagtggattggaaggattgatcctaatagtggtggtactaagtacaatgagaagttcaagagcaaggccacactgactgtagacaaaccctccagcacagcctacatgcagctcagcagcctgacatctgaggactctgcggtctattattgtgcaagaggttattactacggtagtagccactttgactactggggccaaggcaccactctcacagtctcctcagagagtcagtccttcccaaat…
R2_P13_D09	AicdaCreERT2.Prdm1LSL-DTR	Exp2/M3	IGHV1-72*01 F	IGHJ4*01 F	IGHD1-1*01 F	CARYLLPYYSAMDYW	tagaataacggggaattcgaggtgcagctgcaggagtctggggctgagcttgtgaagcctggggcttcagtgaagctgtcctgcaaggcttctggctacaccttcaccaactactggatgcactgggtgaagcagaggcctgggcgaggccttgagtggattggaaggattgatcctaatagtggtggtactaagtacaatgagaagttcaagagcaaggccacactgactgtagacaaaccctccagcacagcctacatgcagctcaacagcctgacatctgaggactctgcggtctattattgtgcaagatatttattaccctattactctgctatggactactggggtcaaggaacctcagtcaccgtctcctcagccaaaacgacacccccatct…
R2_P13_D11	AicdaCreERT2.Prdm1LSL-DTR	Exp2/M3	IGHV1-72*01 F	IGHJ2*01 F	IGHD3-2*02 F	CARYRLAGVFDYW	tatccaggacgggaattcgaggtgcagctgcaggagtctggggctgagcttgtgaagcctggggcttcagtgaagctgtcctgcaaggcttctgactacaccttcaccagctactggatgcactgggtgaagcagaggcctggacgaggccttgagtggattggaaggattgatcctaatagtggtggtactaagtacaatgagaagttcaagaccaaggccacactgactgtagacaaaccctccagcacagcctacatgcagctcagcagcctgacatctgaggactctgcggtctattattgtgcaagatacaggttagcgggagtttttgactactggggccaaggcaccactctcacagtctcctcagccaaaacgacacccccatctgtctat…
R2_P13_D12	AicdaCreERT2.Prdm1LSL-DTR	Exp2/M3	IGHV1-72*01 F	IGHJ4*01 F	IGHD6-5*01 ORF	CARYLFPYYSAMDYW	agtgccactggggaattcgaggtgcagctgcaggagtctggggctgagcttgtgaagcctggggcttcagtgaagctgtcctgcaaggcttctggctacaccttcaccaactactggatgcactgggtgaagcagaggcctgggcgaggccttgagtggattggaaggattgatcctaatagtggtggtactaagtacaatgagaagttcaagagcaaggccacactgactgtagacaaaccctccagcacagcctacatgaagctcagcagcctgacatctgaggactctgcggtctattattgtgcaagatatttattcccctattactctgctatggactactggggtcaaggaacctcagtcaccgtctcctcagccaaaacgacacccccatct…
R2_P13_E01	AicdaCreERT2.Prdm1LSL-DTR	Exp2/M3	IGHV1-72*01 F	IGHJ4*01 F	IGHD1-1*01 F	CARYLLPYYSAMDYW	taatctcgtcgggaattcgaggtgcagctgcaggagtctggggctgagcttgtgaagcctggggcttcagtgaagctgtcctgcaaggcttctggctacaccttcaccaactactggatgcactgggtgaagcagaggcctgggcgaggccttgagtggattggaaggattgatcctaatagtggtggtactaagtacaatgagaagttcaagagcaaggccacactgactgtagacaaatcctccagcacagcctacatgcagctcagcagcctgacatctgaggactctgcggtctattattgtgcaagatatttattaccctattactctgctatggactactggggtcaaggaacctcagtcaccgtctcctcagccaaaacgacacccccatct…
R2_P13_E04	AicdaCreERT2.Prdm1LSL-DTR	Exp2/M3	IGHV1-72*01 F	IGHJ2*01 F	IGHD1-1*01 F	CARYGYYYGSIFDYW	tcttacatcagggaattcgaggtgcagctgcaggagtctggggctgagcttgtgaagcctggggcttcagtgaagctgtcctgcaaggcttctggctacaccttcaccagctactggatgcactgggtgaagcagaggcctggacgaggccttgagtggattggaaggattgatcctaatcgtggtggtactaagtacaatgagaacttcaagagcaaggccacactgactgtagacaaaccctccagcacagcctacatgcagctcagcagcctgtcatctgaggactctgcggtctattattgtgcaagatatgggtattactacggtagtatctttgactactggggccaaggcaccactctcacagtctcctcagccaaaacgacacccccatct…
R2_P13_E05	AicdaCreERT2.Prdm1LSL-DTR	Exp2/M3	IGHV1-72*01 F	IGHJ2*01 F	IGHD1-1*01 F	CARYYYGSSFFDYW	ttacaattccgggaattcgaggtgcagctgcaggagtctggggctgagcttgtgaagcctggggcttcagtgaagctgtcctgcaaggcttctggctacaccttcaccagctactggatgcactgggtgaagcagaggcctcgacgaggccttgagtggattggaaggattgatcctaatagtggtggtactaagtacactgagaagttcaagaacaaggccacactgactgtagacaaaccctccagcacagcctacatgcagctcagcagcctgacatctgaggactctgcggtctattattgtgcacggtattactacggtagtagcttctttgactactggggccaaggcaccactctcacagtctcctcagccaaaacgacacccccatctgtc…
R2_P13_E06	AicdaCreERT2.Prdm1LSL-DTR	Exp2/M3	IGHV1-72*01 F	IGHJ2*01 F	IGHD1-1*01 F	CARYPYYYGTSYFDYW	aagcttatgcgggaattcgaggtgcagctgcaggagtctggggctgagcttgtgaagcctggggcttcagtgaagctgtcctgcaaggcttctgcctacaccttcaccggctactggatgcactgggtgaagcagaggcctggacgaggccttgagtggattggaaggattgatcctaatagtggtggtactaagtacaatgagaagttcaagagcaaggccacactgactgtagacaaaccctccagcacagcctacatgcagctcagcagcctgacatctgaggactctgcggtctattattgtgcaagatacccttattactacggtacttcctactttgactactggggccaaggcaccactctcacagtctcctcagagagtcagtccttccca…
R2_P13_E07	AicdaCreERT2.Prdm1LSL-DTR	Exp2/M3	IGHV1-72*01 F	IGHJ2*01 F	IGHD1-1*01 F	CARYYHGSSFFDYW	tattcctcaggggaattcgaggtgcagctgcaggagtctggggctgagcttgtgaagcctggggcttcagtgaagctgtcctgcaaggcttctggctacaccttcaccagctacttgatgcactgggtgaagcagaggcctggacgaggccttgagtggattggaaggattgatcctaatagtggtggtactaagtacaatgagaatttcaagaccaaggccactctgactgtagacaaaccctccagcacagcctacatgcagctcagcagcctgacatctgaggactctgcggtctattattgtgcacggtattatcacggtagtagcttctttgactactggggccaaggcaccactctcacagtcacctcagagagtcagtccttcccaaatgtc…
R2_P13_E08	AicdaCreERT2.Prdm1LSL-DTR	Exp2/M3	IGHV1-72*01 F	IGHJ4*01 F	IGHD1-1*01 F	CARYLLPYYSAMDYW	ctcgtgcgttgggaattcgaggtgcagctgcaggagtctggggctgagcttgtgaagcctggggcttcagtgaagctgtcctgcaaggcttctggctacaccttcaccatctactggatgcactgggtgaagcagaggcctggacgaggccttgagtggattggaaggattgatcctaatagtggtgttactaagtacaatgagaagttcaagagcaaggccacactgactgttgacaaaccctccagcacagcctacatgcagctcagcagcctgacatctgaggactctgcggtctattattgtgcaagatatttattaccctattactctgctatggactactggggtcaaggaacctcagtcaccgtctcctcagccaaaacgacacccccatct…
R2_P13_E09	AicdaCreERT2.Prdm1LSL-DTR	Exp2/M3	IGHV1-72*01 F	IGHJ4*01 F	IGHD1-1*01 F	CARYLLPYYSAMDYW	ttaggatagagggaattcgaggtgcagctgcaggagtctggggctgagcttgtgaagcctggggcttcagtgaagctgtcctgcaaggcttctggctacaccttcaccatctactggatgcactgggtgaagcagaggcctggacgaggccttgagtggattggaaggattgatcctaatagtggtggtactaagtacaatgagaagttcaagagcaaggccacactgactgtagacaaaccctccagcacagcctacatgcagctcagcagcctgacatctgaggactctgcggtctattattgtgcaagatatttattaccctattactctgctatggactactggggtcaaggaacctcagtcaccgtctcctcagccaaaacgacacccccatct…
R2_P13_E10	AicdaCreERT2.Prdm1LSL-DTR	Exp2/M3	IGHV1-72*01 F	IGHJ4*01 F	IGHD1-1*01 F	CARYSYYGTSAMDYW	ccgaagcgaggggaattcgaggtgcagctgcaggagtctggggctgagcttgtgaagcctggggcttcagtgaagctgtcctgcaaggcttctggctacaccttcaccagctacttgattcactgggtgaagcagaggcctggacgaggccttgagtggattggaaggattgatcctaatagtggtggtactaaatacaatgagaagttcaagaccaaggccacactgactgtagacaaaccctccaacacagcctacatgcacctcagcagcctgacatctgaggactctgcggtctattattgtgcaagatattcttactacggtacttctgctatggactactggggtcaaggaacctcagtcaccgtctcctcagagagtcagtccttcccaaat…
R2_P13_E11	AicdaCreERT2.Prdm1LSL-DTR	Exp2/M3	IGHV1-72*01 F	IGHJ2*01 F	IGHD1-1*01 F	CARYPYYYGSSYFDYW	ggaccaacaggggaattcgaggtgcagctgcaggagtctggggctgaacttgtgaagcctggggcttcagtgaagctgtcctgcaaggcttctggctacatattcaccagctactggatacactgggtgaagcagaggcctggacgaggccttgagtggattggaaggattgatcctaatagtggtactactaagtacaatgcggagttcaagagcaaggccacactgactgtagacaaaccctccagcacagcctacatgcagctcagcagcctgacatctgaggactctgcggcctattattgtgcaagatacccttattactacggtagttcctactttgactactggggccaaggcaccactctcacagtctcctcagccaaaacgacaccccca…
R2_P13_E12	AicdaCreERT2.Prdm1LSL-DTR	Exp2/M3	IGHV1-72*01 F	IGHJ4*01 F	IGHD1-1*01 F	CARYSYYGTYAMDYW	ttccaggtaagggaattcgaggtgcagctgcaggagtctggggctgagcttgtgcagcctggggcttcagtgaagctgtcctgcaaggcttctggctacaccttcaccagctacttgatgcactgggtgaagcagaggcctggacgaggccttgagtggattggaaggattgatcctaatagtggtggtactaagtacaatgagaagttcaagagcaaggccacactgactgtagacaaaccctccaccacagcctacatgcagctcagcagcctgacatctgaggactctgcggtctattattgtgcaagatattcttactacggtacttatgctatggactactggggtcaaggaacctcagtcaccgtctcctcagagagtcagtccttcccaaat…
R2_P13_F01	AicdaCreERT2.Prdm1LSL-DTR	Exp2/M3	IGHV1-72*01 F	IGHJ2*01 F	IGHD1-1*01 F	CARYYYGRLFDYW	gcgcgatgttgggaattcgaggtgcagctgcaggagtctggggctgagcttgtgaagcctggggcttcagtgaagctgtcctgcaaggcttctggctacaccttcaccacctacttgatgcactgggtgaagcagaggcctggacgaggccttgagtggattggaaggattgatcctaatagtggtggtactaagtacaatgagaagttcaagaacaaggccacactgactgtagacaaaccctccagcacagcctacatgcagctcagcagcctgacatctgaggactctgcggtctattattgtgcaagatattactacggtcgtctctttgactactggggccaaggcaccactctcacagtctcctcagccaaaacgacacccccatctgtctat…
R2_P13_F02	AicdaCreERT2.Prdm1LSL-DTR	Exp2/M3	IGHV1-72*01 F	IGHJ2*01 F	IGHD1-1*01 F	CARYYYGSLFDYW	taacagtgttgggaattcgaggtgcagctgcaggagtctggggctgagcttgtgaagcctggggcttcagtgaagctgtcctgcaaggcttctggctacaccttcaccagctacttgatgcactgggtgaagcagaggcctggacgaggccttgagtggattggaaggattgatcctaatagtggtggtactaagtacaatgagaagttcaagagcaaggccacactgactgtagacaaaccctccggcacagcctacatgcagctcagcagcctgacatctgaggactctgcggtctattattgtgcaagatattactacggtagtctctttgactactggggccaaggcaccactctcacagtctcctcagccaaaacgacacccccatctgtctat…
R2_P13_F03	AicdaCreERT2.Prdm1LSL-DTR	Exp2/M3	IGHV1-72*01 F	IGHJ4*01 F	IGHD1-1*01 F	CARYLLPYYSAMDYW	accgcgcaatgggaattcgaggtgcagctgcaggagtctggggctgagcttgtgaagcctggggcttcagtgaagctgtcctgcaaggcttctggctacaccttcaccatctactggatgcactgggtgaagcagaggcctggacgaggccttgaatggattggaaggattgatcctaatagtggtggtactaagtacaatgagaagttcaagagcaaggccacactgactgtagacaaaccctccagcacagcctacatgcagctcagcagcctgacatctgaggactctgcggtctattattgtgcaagatatttattaccctattactctgctatggactactggggtcaaggaacctcagtcaccgtctcctcagccaaaacgacacccccatct…
R2_P13_F04	AicdaCreERT2.Prdm1LSL-DTR	Exp2/M3	IGHV1-72*01 F	IGHJ4*01 F	IGHD1-1*01 F	CARYSCYGTYAMDCW	gttcgcgccagggaattcgaggtgcagctgcaggagtctggggctgagcttgtgaagcctggggcttcagtgaagctgtcctgcaaggcttctggctacaccttcaccagctacttgattcactgggtgaagcagaggcctggacgaggccttgagtggattggaggggttgatcctaatagtggtggtaataaatacaatgagaagttcaagagcaaggccacactgactgtagacaaaccctccagcacagcctacatgcagctcagcaggctgacatctgaggactctgcggtctattattgtgcaagatattcttgctacggtacttatgctatggactgctggggtcaaggaacctcagtcaccgtctcctcagagagtcagtccttcccaaat…
R2_P13_F05	AicdaCreERT2.Prdm1LSL-DTR	Exp2/M3	IGHV1-72*01 F	IGHJ4*01 F	IGHD1-1*01 F	CARYSYYGTYAMDCW	agacacattagggaattcgaggtgcagctgcaggagtctggggctgagcttgtgaagcctggggcttcagtgaagctgtcctgcaaggcttctggctacaccttcaccagctacttgattcactgggtgaagcagaggcctggacgaggccttgagtggattggaaggattgatcctaatagtggtggtactaagtacaatgagaagttcaagagcaaggccacactgactgtagacaaaccctccagcacagcctacatgcagctcagcagcctgacatctgaggactctgcggtctattattgtgcaagatattcttactacggtacttatgctatggactgctggggtcaaggaacctcagtcaccgtctcctcagccaaaacgacacccccatct…
R2_P13_F06	AicdaCreERT2.Prdm1LSL-DTR	Exp2/M3	IGHV1-72*01 F	IGHJ4*01 F	IGHD1-1*01 F	CTRYSYYGTYAMDCW	gcgttggtatgggaattcgaggtgcagctgcaggagtctggggctgagcttgtgaagcctggggcttcagtgaagctgtcctgcaaggcttctggctacaccttcaccaactacttgattcactgggtgaagcagaggcctggacgaggccttgagtggattggaaggattgatcctaatagtggtggtactaagtacaatgagaagttcaagagcaaggccacactgactgtagacaaaccctccagcacagcctacatgcagctcagcagcctgacatctgaggactctgcggtctattattgtacaagatattcttactacggtacttatgctatggactgctggggtcaaggaacctcagtcaccgtctcctcagccaaaacgacacccccatct…
R2_P13_F10	AicdaCreERT2.Prdm1LSL-DTR	Exp2/M3	IGHV1-72*01 F	IGHJ2*01 F	IGHD1-1*01 F	CARYPYYYGSSYFDYW	acgtcaatacgggaattcgaggtgcagctgcaggagtctggggctgagcttgtgaagcctggggcttcagtgaagctgtcctgcaaggcttctggctacaccttcaccagctactggatgcactgggtgaagcagaggcctggacgaggccttgagtggattggaagggttgatcctaatagtggtggtactaagtacaatgagaagttcaagagcaaggccacactgactgtagacaaaccctccagcacagcctacatgcaactcagcagcctgacatctgaggactctgcggtctattattgtgcaagatacccttattactacggtagttcctactttgactactggggccaaggcaccactctcacagtctcctcagccaaaacgacaccccca…
R2_P13_F11	AicdaCreERT2.Prdm1LSL-DTR	Exp2/M3	IGHV1-72*01 F	IGHJ4*01 F	IGHD1-1*01 F	CARYLLPYYSAMDYW	ggtgtacaaggggaattcgaggtgcagctgcaggagtctgggcctgagcttgtgaagcctggggcttcagtgaagctgtcctgcaaggcttctggctacaccttcaccatcttctggatgcactgggtgaagcagaggcctggacgaggccttgagtggattggaaggattgatcctaatagtggtggtactaagtacaatgagaagttcaagagcaaggccacactgactgtagacaaaccctccagcacagcctacatgcagctcagcagcctgacatctgaggactctgcggtctattattgtgcaagatatttattaccctattactctgctatggactactggggtcaaggaacctcagtcaccgtctcctcagccaaaacgacacccccatct…
R2_P13_G01	AicdaCreERT2.Prdm1LSL-DTR	Exp2/M3	IGHV1-72*01 F	IGHJ2*01 F	IGHD1-1*01 F	CARYYYGGLFDYW	agagcactaggggaattcgaggtgcagctgcaggagtctggggctgagcttgtgaagcctggggcttcagtaaagctgtcctgcaaggcttctggctacaccttcaccaactacttgatgcactgggtgaagcagaggcctggacgaggccttgagtggattggaaggattgatcctaatagtggtggtactaagtacaatgagaagttcaagagcaaggccacactgactgtggacaaaccctccagcacagcctacatgcagctcagcagcctgacatctgaggactctgcggtctattattgtgcaagatattactacggtggtctctttgactactggggccaaggcaccactctcacagtctcctcagagagtcagtccttcccaaatgtcttc…
R2_P13_G02	AicdaCreERT2.Prdm1LSL-DTR	Exp2/M3	IGHV1-72*01 F	IGHJ2*01 F	IGHD1-1*01 F	CARYYYGRLFDYW	accttatgaagggaattcgaggtgcagctgcaggagtctggggctgaccttgtgaagcctggggcttcagtgaagctgtcctgcaaggcttctggctacaccttcaccagctacttgatgcactgggtgaagcagaggcctggacgaggccttgagtggattggaaggattgatcctaatagtggtggtactaagtacaatgagaagttcaagagcaaggccacactgactgtagacaaaccctccagcacagcctacatgcagctcagcagcctgacatctgaggactctgcggtctattattgtgcaagatattattacggtaggctctttgactactggggccaaggcaccactctcacagtctcctcagccaaaacgacacccccatctgtctat…
R2_P13_G04	AicdaCreERT2.Prdm1LSL-DTR	Exp2/M3	IGHV1-72*01 F	IGHJ4*01 F	IGHD1-1*01 F	CARYSYYGTHAMDYW	gtagagtcaggggaattcgaggtgcagctgcaggagtctggggctgagcttgtgaagcctggggcttcagtgaagctgtcctgcaaggcttctggctacaccttcaccagcaacttgattcactgggtgaagcagaggcctggacgaggccttgagtggattggaaggattgatcctaatagtggaggtactaagtacaatgagaagttcaagagcaaggccacactgactgtagacaaaccctccagcacagcctacatgcagctcagcagcctgacatctgaggactctgcggtctattattgtgcaagatattcttactacggtactcatgctatggactactggggtcaaggaacctcagtcatcgtctcctcagagagtcagtccttcccaaat…
R2_P13_G05	AicdaCreERT2.Prdm1LSL-DTR	Exp2/M3	IGHV1-72*01 F	IGHJ2*01 F	IGHD1-1*01 F	CARYSYGRLFDYW	ggataccagagggaattcgaggtgcagctgcaggagtctggggctgagcttgtgaagcctggggcttcagtgaagctgtcctgcaaggcttctggctacaccttcaccagctacttgatgcactgggtgaagcagaggcctggacgaggccttgagtggattggaaggattgatcctaatagtggtggtactaagtacaacgagaagttcaagaacagggccacactgactgtagacaaaccctccagcacagcctacatgcagctcagcagcctgacatctgaggactctgcggtctattattgtgcaagatattcctacggtaggctctttgactactggggccaaggcaccactctcacagtctcctcagccaaaacgacacccccatctgtctat…
R2_P13_G07	AicdaCreERT2.Prdm1LSL-DTR	Exp2/M3	IGHV1-72*01 F	IGHJ2*01 F	IGHD2-2*01 F	CARYYYGSYFDYW	tcctgaccgtgggaattcgaggtgcagctgcaggagtctggggctgagcttgtgaagcctggggcttcagtgaagctgtcctgcacggcttctggctacaccttcaccagctacttgatgcactgggtgaagcagaggcctggacgaggccttgagtggattggaaggattgatcctaatagtggtggtactaagtacaatgagaagttcatgaacaaggccacactgactgtagacaaaccctccagcacagcctacatgcagctcagcagcctgacatctgaggactctgcggtctattattgtgcaagatactactatggttcctactttgactactggggccaaggcaccactctcacagtctcctcagccaaaacgacacccccatctgtctat…
R2_P13_G08	AicdaCreERT2.Prdm1LSL-DTR	Exp2/M3	IGHV1-72*01 F	IGHJ2*01 F	IGHD1-1*01 F	CARYPYYYGSSYFDYW	ctggcttgccgggaattcgaggtgcagctgcaggagtctggggctgagcttgtgaagcctgggacttcagtgaagctgtcctgcaaggcttctggctacaccttcaccagctactggatgcactgggtgaagcagaggcctggacgaggccttgagtggattggaaggattgatcctaatagtggtggtactaagtacaatgagaagttcaagagcaaggccacactgactgtagacaaaccctccagcacagccttcatgcagctcagcagcctgacatctgaggactctgcggtctattattgtgcaagatacccttattactacggtagttcctactttgactactggggccaaggcaccactctcacagtctcctcagagagtcagtccttccca…
R2_P13_G09	AicdaCreERT2.Prdm1LSL-DTR	Exp2/M3	IGHV1-72*01 F	IGHJ2*01 F	IGHD1-1*01 F	CARYYYGRLFDYW	accagcgacagggaattcgaggtgcagctgcaggagtctggggctgaccttgtgaagcctggggcttcagtgaagctgtcctgcaaggcttctggctacaccttcaccagctacttgatgcactgggtgaagcagaggcctggacgaggccttgagtggattggaaggattgatcctaatagtggtggtactaagtacaatgaggagttcaagagcaaggccacactgactgtagacaaaccctccagcacagcctacatgcagctcagcagcctgacatctgaggactctgcggtctattattgtgcaagatattattacggtcgtctctttgactactggggccaaggcaccactctcacagtctcctcagccaaaacgacacccccatctgtctat…
R2_P13_G10	AicdaCreERT2.Prdm1LSL-DTR	Exp2/M3	IGHV1-72*01 F	IGHJ4*01 F	IGHD1-1*01 F	CARYLLPYYSAMDYW	ttgtaacggtgggaattcgaggtgcagctgcaggagtctggggctgagcttgtgaagcctggggcttcagtgaagctgtcctgcaaggcttctggctacaccttcaccatctactggatgcactgggtgaagcagaggcctggacgaggccttgagtggattggaaggattgatcctaatagtggtggtactaagtacaatgagaaattcaagagcaaggccacactgactgtagacaaaccctccagcacagccttcatgcagctcagcagcctgacatctgaggactctgcggtctattattgtgcaagatatttattaccctattactctgctatggactactggggtcaaggaacctcagtcaccgtctcctcagccaaaacgacacccccatct…
R2_P13_G11	AicdaCreERT2.Prdm1LSL-DTR	Exp2/M3	IGHV1-72*01 F	IGHJ2*01 F	IGHD1-1*01 F	CARYPFYYGSSYFDYW	gtaaggcatagggaattcgaggtgcagctgcaggagtctggggctgagcttgtgaagcctggggcttcagtgaagctgtcctgcaaggcttctggctacaccttcaccagctactggatacactgggtgaagcagaggcctggacgaggccttgagtggattggaaggattgatcctaatagtggtgttactaagtacaatgagaagttcaagatcaaggccacactgactgtagacaaaccctccagcacagcctacatgcagctcagcagcctgacatctgaggactctgcggtctattattgtgcaagataccctttttattacggtagttcctactttgactactggggccaaggcaccactctcacagtctcctcagagagtcagtccttccca…
R2_P13_H01	AicdaCreERT2.Prdm1LSL-DTR	Exp2/M3	IGHV1-72*01 F	IGHJ2*01 F	IGHD1-1*01 F	CARYYYGRLFDYW	ttaggtaccagggaattcgaggtgcagctgcaggagtctggggctgagcttgtgaagcctggggcttcagtgaagctgtcctgcaaggcttctggctacaccttcaccacctacttgatgcactgggtgaagcagaggcctggacgaggccttgagtggattggaaggattgatcctaatagtgatggtactaagtacaatgagaagttcaagaacaaggccacactgactgtagacaaaccctccagcacagcctacatgcagctcagcagcctgacatctgaggactctgcggtctattattgtgcaagatattactacggtcgtctctttgactactggggccaaggcaccactctcacagtctcctcagccaaaacgacacccccatctgtctat…
R2_P13_H02	AicdaCreERT2.Prdm1LSL-DTR	Exp2/M3	IGHV1-72*01 F	IGHJ4*01 F	IGHD1-1*01 F	CARYLLPYYSAMDYW	ggaattccaagggaattcgaggtgcagctgcaggagtctggggctgagcttgtgaagcctggggcttcagtgaagctgtcctgcaaggcttctggctacaccttcaccaactactggatgcactgggtgaagcagaggcctgggcgaggccttgagtggattggaaggattgatcctaatagtggtggtactaagtacaatgagaagttcaagagcaaggccacactgactgtagacaaaccctccagcacagcctacatgcagctcagcagcctgacatctgaggactctgcggtctattattgtgcaagatatttattaccctattactctgctatggactactggggtcaaggaacctcagtcaccgtctcctcagccaaaacgacacccccatct…
R2_P13_H03	AicdaCreERT2.Prdm1LSL-DTR	Exp2/M3	IGHV1-72*01 F	IGHJ2*01 F	IGHD1-1*01 F	CARYYYGSFFDYW	catgtagagggggaattcgaggtgcagctgcaggagtctggggctgaccttgtgaagcctggggcttcagtgaagctgtcctgcaaggcttctggctacaccttcaccagttacttgatgcactgggtgaagcagaggcctggacgaggccttgagtggattggaaggattgatcctaatagtggtggtactaagtacaatgagaagttcaagagcaaggccacactgactgtagacaaagcctccagcacagcctacatgcagctcagcagcctgacatctgaggactctgcggtctattattgtgcaagatattactacggtagtttctttgactactggggccaaggcaccactctcacagtctcctcagccaaaacgacacccccatctgtctat…
R2_P13_H04	AicdaCreERT2.Prdm1LSL-DTR	Exp2/M3	IGHV1-72*01 F	IGHJ4*01 F	IGHD1-1*01 F	CARYLLPYYSAMDYW	tacacgctccgggaattcgaggtgcagctgcaggagtctggggctgagcttgtgaagcctggggcttcagtgaagctgtcctgcaaggcttctggctacaccttcaccatctactggatgcactgggtgaagcagaggcctggacgaggccttgagtggattggaaggattgatcctaatagtggtggtactaagtacaatgagaagttcaagagcaaggccacactgactgtagacaaaccctccagcacagcctacatgcagctcagcagcctgacatctgaggactctgcggtctattattgtgcaagatacttattaccctattactctgctatggactactggggtcaaggaacctcagtcaccgtctcctcagccaaaacgacacccccatct…
R2_P13_H05	AicdaCreERT2.Prdm1LSL-DTR	Exp2/M3	IGHV1-72*01 F	IGHJ4*01 F	IGHD1-1*01 F	CARYSYYGTYAMDYW	gcttacggacgggaattcgaggtgcagctgcaggagtctgggactgagcttgtgaagcctggggcttcagtgaagctgtcctgcaaggcttctggctacaccttcaccaactacttgattcactgggtgaagcagaggcctggacgaggccttgagtggattggaaggattgatcctaatagtggtggtactaagtacaatgagaagttcaagagcaaggccacactgactgtagacaaaccctccagcacagcctacatgcagctcagcagcctgacatctgaggactctgcggtctattattgtgcaagatattcttattacggtacttatgctatggactactggggtcaaggaacctcagtcaccgtctcctcagagagtcagtccttcccaaat…
R2_P13_H06	AicdaCreERT2.Prdm1LSL-DTR	Exp2/M3	IGHV1-72*01 F	IGHJ4*01 F	IGHD1-1*01 F	CARYSYYGTYAMDYW	cgcttgaagtgggaattcgaggtgcagctgcaggagtctggggctgagcttgtgaagcctggggcttcagtgaagctgtcctgcaaggcttctggctgcaccttcaccaactacttgattcactgggtgaagcagaggcctggacgaggccttgagtggattggaaggattgatcctaatagtggtggtactaagtacagtgagaagttcaagaccaaggccacactgactgtagacaaaccctccagcacagcctacatgcagctcagcagcctgacatctgaggactctgcggtctattattgtgcaagatattcttattacggtacttatgctatggactactggggtcaaggaacctcagtcaccgtctcctcagccaaaacgacacccccatct…
R2_P13_H07	AicdaCreERT2.Prdm1LSL-DTR	Exp2/M3	IGHV1-72*01 F	IGHJ4*01 F	IGHD1-1*01 F	CARYLLPYYSAMDYW	cgccttctgagggaattcgaggtgcagctgcaggagtctggggctgagcttgtgaagcctggggcttccgtgaagctgtcctgcaaggcttctggctacaccttcaccaactacttgatgcactgggtgaagcagaggcctgggcgaggccttgagtggattggaaggattgatcctaatagtggtggtactaagtacaatgagaagttcaagagcaaggccacactgactgtagacaaaccctccagcacagcctacatgcagctcagcagcctgacatctgaggactctgcggtctattattgtgcaagatatttattaccctattactctgctatggactactggggtcaaggaacctcagtcaccgtctcctcagccaaaacgacacccccatct…
R2_P13_H08	AicdaCreERT2.Prdm1LSL-DTR	Exp2/M3	IGHV1-72*01 F	IGHJ2*01 F	IGHD1-1*01 F	CARYYYGRLFDYW	ataccaacgcgggaattcgaggtgcagctgcaggagtctggggctgagcttgtgaagcctggggcttcagtgaagctgtcctgcaaggcttctggctacaccttcaccagctacttgatgcactgggtgaagcagaggcctggacgaggccttgagtggattggaaggattgatcctaatagtggtggtactaagtacaacgagaaattcaagaacaaggccacactgactgtagacgaaccctccagcacagcctacgtgcagctcagcagcctgacatctgaggactctgcggtctattattgtgcaagatattactacggtaggctctttgactactggggccaaggcaccactctcacagtctcctcagccaaaacgacacccccatctgtctat…
R2_P13_H09	AicdaCreERT2.Prdm1LSL-DTR	Exp2/M3	IGHV1-72*01 F	IGHJ2*01 F	IGHD1-1*01 F	CARYYYGGLFDYW	ctggatatgtgggaattcgaggtgcagctgcaggagtctggggctgaccttgtgaagcctggggcttcagtgaagctgtcctgcaaggcttctggctacaccttcaccagctacttgatgcactgggtgaaacagaggcctggacgaggccttgagtggattggaaggattgatcctaatagtggtggtactaagttcaatgagaagttcaagagcaaggccacactgactgtagacaaaccctccagcacagcctacatgcagctcagcagcctgacatctgaggactctgcggtctattattgtgcaagatattactacggtggtctctttgactactggggccaaggcaccactctcacagtctcctcagccaaaacgacacccccatctgtctat…
R2_P13_H10	AicdaCreERT2.Prdm1LSL-DTR	Exp2/M3	IGHV1-72*01 F	IGHJ4*01 F	IGHD1-1*01 F	CARYSYYGTSAMDYW	caatctatgagggaattcgaggtgcagctgcaggagtctggggctgagcttgtgaagcctggggcttcagtgaagctgtcctgcaaggcttctggctacaccttcaccagctactggatgcactgggtgaagcagaggcctggacgaggccttgagtggattggaaggattgatcctaatagtggtgatactaggtacagtgagaagttcaagagcaaggccacactgactgtagacaaaccctccagcacagcctacatgcagctcaacagcctgacatctgaggactctgcggtctattattgtgcaagatattcttactacggtacttctgctatggactactggggtcaaggaacctcagtcaccgtctcctcagagagtcagtccttcccaaat…
R2_P13_H11	AicdaCreERT2.Prdm1LSL-DTR	Exp2/M3	IGHV1-72*01 F	IGHJ2*01 F	IGHD1-1*01 F	CAGYYFGSSSFDYW	ggtggaatacgggaattcgaggtgcagctgcaggagtctggggctgagcttgtgaagcctggggcttcagtgaagctgtcctgcaaggcttctggctacaccttcaccagctacttgatgcactgggtgaagcagaggcctggacgaggccttgagtggattggaaggattgatcctaatagtggtggtactaagtacaatgagaagttcaagagcaaggccacactgactgtagacaaaccctccagcacagcctacatgcagctcagcagcctgacatctgaggactctgcggtctattattgtgcaggatattacttcggtagtagctcctttgactactggggccaaggcaccactctcacagtctcctcagagagtcagtccttcccaaatgtc…
R2_P13_H12	AicdaCreERT2.Prdm1LSL-DTR	Exp2/M3	IGHV1-72*01 F	IGHJ2*01 F	IGHD1-1*01 F	CARYDYYGSSYFDYW	tggacggagggggaattcgaggtgcagctgcaggagtctggggctgagcttgtgaagcctggggcttcagtgaagctgtcctgcaaggcttcttactacaccttcaccagctactggatgcactgggtgaagcagaggcctggacgaggccttgagtggattggaaggattgatcctaatagaggtggtattaagtacaatgagaagttcaagagcaaggccacactgactgtagacaaaccctccagcacagcctacatgcagctcaacagcctgacatctgaggactctgcggtctattattgtgcaagatacgattactacggtagtagctactttgactactggggccaaggcaccactctcacagtctcctcagagagtcagtccttcccaaat…
R2_P10_A01	AicdaCreERT2.Prdm1LSL-DTR	Exp2/M2	IGHV1-72*01 F	IGHJ2*01 F	IGHD1-1*01 F	CVRYDYYGSGFDYW	cgctcagttcgggaattcgaggtgcagctgcaggagtctggggctgagcttgtgaagcctggggcttcagtgaagctgtcctgcaaggcttctgtctacaccttcaccagctactggatgcactgggtgaagcagaggcctggacgaggccttgagtggattggaaggattgatcctaatagtggtgggactatgtacaatgagaagttcaagagcaaggccacactgactgtagacaaaccctccagcacagcctacatgcagctcagcagcctgacatctgaggactctgcggtctattattgtgtaagatacgattactacggtagtggctttgactactggggccaaggcaccactctcacagtctcctcagagagtcagtccttcccaaatgtc…
R2_P10_A02	AicdaCreERT2.Prdm1LSL-DTR	Exp2/M2	IGHV1-72*01 F	IGHJ2*01 F	IGHD1-1*01 F	CARYYYGSSFFDYW	gcagagatgcacgggaattcgaggtgcagctgcaggagtctggggctgagcttgtgaagcctggggcttcagtgaggctgtcctgcaaggcttctggctacaccttcaccagctacttgatgcactgggtgaagcagaggcctggacgaggccttgagtggattggaaggattgatcctaatagtggtggtactaagtacaatgagaagttcaagaccaaggccacactgactgtagacaaaccctccaacacagcctacatgcagctcagcagcctgacatctgaggactctgcggtctattattgtgcaagatactactacggtagtagcttctttgactactggggccaaggcaccactctcacagtctcctcagccaaaacgacacccccatctg…
R2_P10_A03	AicdaCreERT2.Prdm1LSL-DTR	Exp2/M2	IGHV1-72*01 F	IGHJ4*01 F	IGHD2-12*01 F	CARYNYLYYYGMDYW	gcagagactcaggggaattcgaggtgcagctgcaggagtctggggctgagcttgtgaagcctggggcttcagtgaagctgtcctgcaaggcttctggctacaccttcaccaactactggatgcactgggtgaagcagaggcctggacgaggccttgagtggattggaaggattgatcctaatagtggtggtactaagtacaatgagaagttcaagagcaaggccacactgactgtagtcaaaccctccagcacagcctacatgcagctcagcagcctgacatctgaggactctgcggtctattattgtgcaagatataattacctctattactatggtatggactactggggtcaaggaacctcagtcaccgtctcctcagagagtcagtccttcccaa…
R2_P10_A04	AicdaCreERT2.Prdm1LSL-DTR	Exp2/M2	IGHV1-72*01 F	IGHJ2*01 F	IGHD1-1*02 F	CARYYYGGSFDCW	gcagagaggaatgggaattcgaggtgcagctgcaggagtctggggctgagcttgtgaagcctggggcttcagtgaagctgtcctgcaaggcttctggctacaccttcaccaactacttgatgcactgggtgaagcagaggcctggacgaggccttgagtggattggaaggattgatcctaatagtggtggtactaagtacaatgagaagttcaagagcaaggccacactgactgtagacaaaccctccagcacagcctacatgcagctcagcagcctgacatctgaggactctgcggtctattattgtgcaagatattactacggggggtcctttgactgctggggccaaggcaccactctcacagtctcctcagccaaaacgacacccccatctgtct…
R2_P10_A05	AicdaCreERT2.Prdm1LSL-DTR	Exp2/M2	IGHV1-72*01 F	IGHJ2*01 F	IGHD1-1*01 F	CARYYYGSSFFDYW	gcagagacgagggggaattcgaggtgcagctgcaggagtctggggctgaacttgtgaagcctggggcttcagtgaagctgtcctgcaaggcttctggctacaccttcaccgcctactggatgcactgggtgaagcagaggcctggacgaggccttgagtggattggaaggattgatcctagtagtggtggtactaagtacaatgagaagttcaagtgcaaggccactctgactgtagacaaaccctccagcacagcctacatgcagctcagcagcctgacatctgaggactctgcggtctattattgtgcaagatactactacggtagtagcttctttgactactggggccaaggcaccactctcacagtctcctcagccaaaacgacacccccatctg…
R2_P10_A06	AicdaCreERT2.Prdm1LSL-DTR	Exp2/M2	IGHV1-72*01 F	IGHJ2*01 F	IGHD1-1*01 F	CARYDYYGSGFDYW	gcagagaaggaggggaattcgaggtgcagctgcaggagtctggggctgagcttgtgaagcctggggcttcagtgaagctgtcctgcaaggcttctggctacaccttcaccagctactggatgcactgggtgaaactgaggcctggacgaggccttgagtggattggaaggattgatcctaatagtggtggtactaggtacaatgagaagttcaagagcaaggccacactgactgtagacaaaccctccagcacagcctacatgcagctcagcagcctgacatctgaggactctgcggtctattattgtgcaagatacgattactacggtagtggctttgactactggggccaaggcaccactctcacagtctcctcagagagtcagtccttcccaaatg…
R2_P10_A08	AicdaCreERT2.Prdm1LSL-DTR	Exp2/M2	IGHV1-72*01 F	IGHJ2*01 F	IGHD1-1*01 F	CARYYYGCTPYFDYW	tgccttgatcgggaattcgaggtgcagctgcaggagtctggggctgagcttgtgaagcctggggcttcagtgaagctgtcctgcaaggcttctggctacaccttcaccaactacttgatgcattgggtgaagcagaggcctggacgaggccttgagtggattggaaggattgatcctaatagtggtggtactaagtacaatgagaagttcaagagcaaggccacactgactgtagacaaaccctccagcacagcctacatgcagctcagcagcctgacatctgaggactctgcggtctattattgtgcaagatattactacggttgtaccccttactttgactactggggccaaggcaccactctcacagtctcctcagccaaaacgacacccccatct…
R2_P10_A09	AicdaCreERT2.Prdm1LSL-DTR	Exp2/M2	IGHV1-72*01 F	IGHJ2*01 F	IGHD1-1*01 F	CARYDYYGSGFDYW	ctactcagtcgggaattcgaggtgcagctgcaggagtctggggctgagcttgtgaagcctggggcttcagtgaagctgtcctgcaaggcttctggctacaccttcaccagctactggatgcactgggtgaagcagaggcctggacgaggccttgagtggattggaaggattgatcctaatagtggtggtactaggtacaatgagaagttcaagaacaaggccacactgactgttgacaaaccctccagcacagcctacatgcagctcagcagcctgacatctgaggactctgcggtctatttttgtgcaagatacgattactacggtagtggctttgactactggggccaaggcaccactctcacagtctcctcagccaaaacgacacccccatctgtc…
R2_P10_A10	AicdaCreERT2.Prdm1LSL-DTR	Exp2/M2	IGHV1-72*01 F	IGHJ4*01 F	IGHD2-12*01 F	CARYNYLYYYGMDYW	tcgtctgactgggaattcgaggtgcagctgcaggagtctggggctgagcttgtgaagcctggggcttcagtgaagctgtcctgcaaggcttctggctacaccttcaccaattactggatgcactgggtgaggcagaggcctggacgaggccttgagtggattggaaggattgatcctaatagtggtggtactaagtacaatgagaagttcaagagcaaggccacactgactgtagacaaaccctccagcacagcctacatgcagctcagcagcctgacatctgaggactctgcggtctattattgtgcaagatataattacctctattactatggtatggactactggggtcaaggaacctcagtcaccgtctcctcagccaaaacgacacccccatct…
R2_P10_A11	AicdaCreERT2.Prdm1LSL-DTR	Exp2/M2	IGHV1-72*01 F	IGHJ2*01 F	IGHD2-13*01 F	CARGRYGAFHFDYW	gaacatacgggggaattcgaggtgcagctgcaggagtctggggctgagcttgtgaagcctggggcttcagtgaagctgtcctgcaaggcttctggctacgccttcaccaactactggatgcactgggtgaagcagaggcctggacgaggccttgagtggattggaaggattgatcctaatagtggtggtactaggtacaatgagaagttcaagagcaaggccacactggctgtagacaaaccctccagcacagcctacatgcagctcagcagcctgacatctgaggactctgcggtctattattgtgcaagagggcgctacggagcctttcactttgactactggggccaaggcaccactctcacagtctcctcagccaaaacgacacccccatctgtc…
R2_P10_A12	AicdaCreERT2.Prdm1LSL-DTR	Exp2/M2	IGHV1-72*01 F	IGHJ2*01 F	IGHD1-1*01 F	CARYNYGSSYFDYW	cctatgactcgggaattcgaggtgcagctgcaggagtctggggctgagcttgtgacgcctggggcttcagtgaagctgtcctgtaaggcttctggctacaccttcaccagctacttgatgcactgggtgaagcagaggcctggacgaggccttgagtggattggaaggattgatcctaatagtggtggtataaagtacaatgagaagttcaagaacaaggccacactgactgtagacaaaccctccagcacagcctacatgcagctcagcagcctgacatctgaaaactctgcggtctattattgtgcaagatataactacggtagtagctactttgactactggggccaaggcaccactctcacagtctcctcagagagtcagtccttcccaaatgtc…
R2_P10_B01	AicdaCreERT2.Prdm1LSL-DTR	Exp2/M2	IGHV1-72*01 F	IGHJ4*01 F	IGHD2-4*01 F	CARYDYRYYYAMDYW	tatctgacctgggaattcgaggtgcagctgcaggagtctggggctgagcttgtgaagcctggggcttcagtgaagctgtcctgcaaggcttctggctacaccttcaccagctacttgatgcactgggtgaaacagaggcctggacgaggccttgagtggattggaaggattgatcctaatagtggtggtactaagtacaatgagaagttcaagagcaaggccacactgactgtagacaaaccctccagcacagcctacatgcagctcagcagcctgacatctgaggactctgcggtctattattgtgcaagatatgattaccgatattactatgctatggactactggggtcaaggaacctcagtcaccgtctcctcagccaaaacgacacccccatct…
R2_P10_B02	AicdaCreERT2.Prdm1LSL-DTR	Exp2/M2	IGHV1-72*01 F	IGHJ1*03 F	IGHD2-12*01 F	CARYSYYGGWYFDVW	gtgccgcttcgggaattcgaggtgcagctgcaggagtctggggctgagcttgtgaagcctggggcttcagtgaagctgtcctgcaaggcttctggctacaccttcaccagctactggatgcactgggtgaagcagaggcctggacgaggccttgagtggattggaaggattgatcctaatagtggtggtactaggtacaatgagaagttcaagagcaaggccacactgactgtagacaaaccctccagcacagcctacatgcagctcagcagcctgacatctgaggactctgcggtctattattgtgcaagatatagttactacgggggctggtacttcgatgtctggggcacagggaccacggtcaccgtctcctcagccaaaacgacacccccatct…
R2_P10_B03	AicdaCreERT2.Prdm1LSL-DTR	Exp2/M2	IGHV1-72*01 F	IGHJ4*01 F	IGHD2-4*01 F	CARYDYRYYYAMDYW	cggcaatggagggaattcgaggtgcagctgcaggagtctggggctgagcttgtgaagcctggggcttcagtgaagctgtcctgcaaggcttctggctacaccttcaccagctacttgatgcactgggtgaaacagaggcctggacgaggccttgagtggattggaaggattgatcctaatagtggtggtactaagtacaatgagaagttcaagaacaaggccacactgactgtagacaaaccctccagcacagcctacatgcagctcagcagcctgacatctgaggactctgcggtctattattgtgcaagatatgattaccgatattactatgctatggactactggggtcaaggaacctcagtcaccgtctcctcagccaaaacgacacccccatct…
R2_P10_B04	AicdaCreERT2.Prdm1LSL-DTR	Exp2/M2	IGHV1-72*01 F	IGHJ2*01 F	IGHD1-1*01 F	CARYYYYVSSLLDYW	gccgtaaccggggaattcgaggtgcagctgcaggagtctggggctgagcttgtgaagcccggggcttcagtgaaactgtcctgcaaggcttctggctacaccttctccacctactggatgcactgggtgaggcagaggcctggacgaggccttgagtggattggaaggattgatcctaatagtggtggtactaactacaatgagaagttcaagagcaaggccacactgactgtagacaaaccctccagcacagcctacatgcagctcagcagcctgacatctgaggactctgcggtctattattgtgcaagatactattactacgttagtagccttcttgactactggggccaaggcaccactctcacagtctcctcagagagtcagtccttcccaaat…
R2_P10_B05	AicdaCreERT2.Prdm1LSL-DTR	Exp2/M2	IGHV1-72*01 F	IGHJ2*01 F	IGHD1-1*01 F	CARYYYGTLFDYW	aaccattctcgggaattcgaggtgcagctgcaggagtctggggctgagcttgtgaagcctggggcttcagtgaagctgtcctgcaaggcttctggctacaccttcaccagctacttgatgcactgggtgaagcagaggcctggacgaggccttgagtggattggaaggattgatcctaaaagtggtggttctaagtacaatgagaagttcaagaggaaggccacactgactgtagacaaaccctccagcacagcctacatgcagctcagcagcctgacatctgaggactctgcggtctattattgtgcaagatactactacggtaccctctttgactactggggccaaggcaccactctcacagtctcctcagccaaaacgacacccccatctgtctat…
R2_P10_B06	AicdaCreERT2.Prdm1LSL-DTR	Exp2/M2	IGHV1-72*01 F	IGHJ4*01 F	IGHD2-4*01 F	CARYDYFYYYAMDYW	ggttgcctctgggaattcgaggtgcagctgcaggagtctggggctgagcttgtgaagcctggggcttcagtgaagctgtcctgcaaggcttctggctacaccttcaccaactacttgatgcactgggtgaagcagaggcctggacgaggccttgagtggattggaaggattgatcctaatagtggtggtactaagtacaatgagaagttcaagagcaaggccacactgactgtagacaatccctccagcacagcctacatgcagctcagcagcctgacatctgaggactctgcggtctattattgtgcaagatatgattacttctattactatgctatggactactggggtcaaggaacctcagtcaccgtctcctcagccaaaacgacacccccatct…
R2_P10_B07	AicdaCreERT2.Prdm1LSL-DTR	Exp2/M2	IGHV1-72*01 F	IGHJ2*01 F	IGHD1-1*01 F	CARYDYNGTNYFDYW	ctaatgatgggggaattcgaggtgcagctgcaggagtctggggctgagcttgtgaagcctggggcttcagtgaagctgtcctgcaaggcttctggctacaccttcaccacctacttgatgcactgggtgaagcagaggcctggacgaggccttgagtggattggaaggattgatcctaatagttgtactactaagtacaatgagaagttcaagaccaaggccacactgactgtagacaaaccctccagcacagcctacatgcagctcagcagtctgacatctgaggactctgcggtctattattgtgcaagatatgattacaacggtactaactactttgactactggggccaaggcaccactctcacagtctcctcagagagtcagtccttcccaaat…
R2_P10_B08	AicdaCreERT2.Prdm1LSL-DTR	Exp2/M2	IGHV1-72*01 F	IGHJ4*01 F	IGHD2-2*01 F	CARYGYFFYYAMDYW	tcggcctatcgggaattcgaggtgcagctgcaggagtctggggctgagcttgtgaagcctggggcttcagtgaagctgtcctgcaaggcttctggctacaccttcaccagctacttgatgcactgggtgaagcagaggcctggacgaggccttgagtggattggaaggattgatcctaatagtggtggtactaagtacaatgagaagttcaagagcaaggccacactgactgtagacaaaccctccagcacagcctacatgcagctcagcagcctgacatctgaggactctgcggtctattattgtgcaagatatggttacttcttttactatgctatggactactggggtcaaggaacctcagtcaccgtctcctcagagagtcagtccttcccaaat…
R2_P10_B09	AicdaCreERT2.Prdm1LSL-DTR	Exp2/M2	IGHV1-72*01 F	IGHJ2*01 F	IGHD1-1*01 F	CARYYYGSSFFDYW	agtcaaccatgggaattcgaggtgcagctgcaggagtctggggctgagcttgtgaagactggggcttcagtgaagctgtcctgcaaggcttctggcctggatgcactgggtgaagcagaggcctggacgaggccttgagtggattggaaggattgatcctaatagtggtggtactaagtacaatgagaagttcaagagcaaggccacactgactgtagacaaaccctccagcacagcctacatgcagctcagcagcctgacatctgaggactctgcggtctattattgtgcaagatactactacggtagtagcttctttgactactggggccaaggcaccactctcacagtctcctcagccaaaacgacacccccatctgtctatccactggcccctgg…
R2_P10_B10	AicdaCreERT2.Prdm1LSL-DTR	Exp2/M2	IGHV1-72*01 F	IGHJ4*01 F	IGHD2-4*01 F	CARYDYFYYSAMDYW	gagcgcaatagggaattcgaggtgcagctgcaggagtctggggctgagcttgtgaagcctggggcttcagtgaagctgtcctgcaaggcttctggctacaccttcaccagctacttgatgcactgggtgaagcagaggcctggacgaggccttgagtggattggaaggattgatcccaatagtggtggtactaagtacaatgagaagatcaagagcaaggccacactgactgtagacaaaccctccagcacagcctacatgcacctcagcagcctgacatctgaggactctgcggtctattattgtgcaagatatgattacttctattactctgctatggactactggggtcaaggaacctcagtcaccgtctcctcagccaaaacgacacccccatct…
R2_P10_B11	AicdaCreERT2.Prdm1LSL-DTR	Exp2/M2	IGHV1-72*01 F	IGHJ2*01 F	IGHD1-1*01 F	CARFDYYGSGFDYW	aacaaggcgtgggaattcgaggtgcagctgcaggagtctggggctgagcttgtgaagcctggggcttcagtgaagctgtcctgcaaggcttctggctacaccttcaccagctactggatgcactgggtgaaacagaggcctggacgaggccttgagtggattggaaggattgatcctaatagtggtgatactaggtacaatgagaagttcaagagcaaggccacactgactgtagacaaaccctccagcacagcctacatgcagctcagcagcctgacatctgaggactctgcggtctattattgtgcaagattcgattactacggtagtggctttgactactggggccaaggcaccactctcacagtctcctcagccaaaacgacacccccatctgtc…
R2_P10_C01	AicdaCreERT2.Prdm1LSL-DTR	Exp2/M2	IGHV1-72*01 F	IGHJ2*01 F	IGHD1-1*02 F	CARYYYGGYFDYW	atatgagacggggaattcgaggtgcagctgcaggagtctggggctgcgcttgtgaagcctggggcttcagtgaagctgtcctgcaaggcttctggctacaccttcaccagctacttgatgcactgggtgaagcagaggcctggacgaggccttgagtggattgggaggattgatcctaatagtggtggtactaagtacaatgagaggttcaagaacaaggccacactgactgtagacaaaccctccagcacagcctacatgcagctcagcagcctgacatctgaggactctgcggtctatttttgtgcaagatattactacggggggtactttgactactggggccaaggcaccactctcacagtctcctcagccaaaacgacacccccatctgtctat…
R2_P10_C03	AicdaCreERT2.Prdm1LSL-DTR	Exp2/M2	IGHV1-72*01 F	IGHJ3*01 F	IGHD1-1*01 F	CARYHYYVINYGFAYW	tggatgcttagggaattcgaggtgcagctgcaggagtctggggctgagcttgtgaagcctggggcttcagtgaagctgtcctgcaaggcttctggctacaccttcaccaactactggatgcactgggtgaagcagaggcctggacgaggccttgagtggattggaaggattgatcctaatagtggtggtactaaatacaatgagaagttcaagagcaaggccacactgactgtagacaaaccctccagcacagcctccatgcagctcagcagcctgacatctgaggactctgcggtctattattgtgcaagataccattactacgttattaactacgggtttgcttactggggccaagggactctggtcactgtctctgcagccaaaacgacaccccca…
R2_P10_C06	AicdaCreERT2.Prdm1LSL-DTR	Exp2/M2	IGHV1-72*01 F	IGHJ4*01 F	IGHD2-4*01 F	CARYDYFYYYAMDYW	tgcctggtgggggaattcgaggtgcagctgcaggagtctggggctgagcttgtgaagcctggggcttcagtgaaactgtcctgcaaggcttctggctacaccttcaccagctacttgatgcactgggtgaagcagaggcctggacgaggccttgagtggattggaaggattgatcctaatagtggtggtactaagtacaatgagaagttcaagagcaaggccacactgactgtagacaaaccctccagcacagcctacatgcagctcagcagcctgacatctgaggactctgcggtctattattgtgcaagatatgattacttctattactatgctatggactactggggtcaaggaacctcagtcaccgtctcctcagccaaaacgacacccccatct…
R2_P10_C07	AicdaCreERT2.Prdm1LSL-DTR	Exp2/M2	IGHV1-72*01 F	IGHJ1*03 F	IGHD1-1*01 F	CARYFYGRYFDVW	tgcgtgtcacgggaattcgaggtgcagctgcaggagtctggggctgagcttgtgaagcctggggcttcagtgaggttgtcctgcaaggcttctggcttcaccttcaccagctacttgatgcactgggtgaagcagaggcctggacgaggccttgagtggattggaaggattgatcctaatagtggtggtgctaagtacactgagatgttcaagagcaaggccacactgactgtcgacagaccctccagcacagcctacatgcagctcagcagcctgacatctgaggactctgcggtctattattgtgcaagatatttctacggccggtacttcgatgtctggggcacagggaccacggtcaccgtctcctcagccaaaacgacacccccatctgtctat…
R2_P10_C08	AicdaCreERT2.Prdm1LSL-DTR	Exp2/M2	IGHV1-72*01 F	IGHJ1*03 F	IGHD2-12*01 F	CARYSYYGGWYFDVW	catacactgtgggaattcgaggtgcagctgcaggagtctggggctgagcttgtgaagcctggggcttcagtgaagctgtcctgcaaggcttctggctacaccttcaccagctactggatgcactgggtgaagcagaggcctggacgaggccttgagtggattggaaggattgatcctaatagtggtggtactaggtacaatgagaagttcaagagcaaggccacactgactgtagacaaaccctccagcacagcctacatgcagctcagcagcctgacatctgaggactctgcggtctattattgtgcaagatatagttactacgggggctggtacttcgatgtctggggcacagggaccacggtcaccgtctcctcagccaaaacgacacccccatct…
R2_P10_C09	AicdaCreERT2.Prdm1LSL-DTR	Exp2/M2	IGHV1-72*01 F	IGHJ2*01 F	IGHD1-1*01 F	CARYYYGSTPYFDYW	cgtataatcagggaattcgaggtgcagctgcaggagtctggggctgagcttgtgaagcctggggcttcagtgaagctgtcctgcaaggcttctggctacaccttcaccaactacttgatgcactgggtgaagcagaggcctggacgaggccttgagtggattggaaggattgatcctaatagtggtggtactaagtacaatgagaagttcaagagcaaggccacactgactgtagtcaaaccctccagcacagcctacatgcagctcagcagcctgacatctgaggactctgcggtctattattgtgcaagatattactacggtagtaccccttactttgactactggggccaaggcaccactctcacagtctcctcagccaaaacgacacccccatct…
R2_P10_C10	AicdaCreERT2.Prdm1LSL-DTR	Exp2/M2	IGHV1-72*01 F	IGHJ2*01 F	IGHD1-1*01 F	CSRYYYGSSPYFDYW	tacgcggctggggaattcgaggtgcagctgcaggagtctggggctgagcttgtgaagcctggggcttcagtgaagctgtcctgcaaggcttctggctacaccttcaccaactacttgatgcactgggtgaagcagaggcctggacgaggccttgagtggattggaaggattgatcctaatagtggtggtactaagtacaatgagaagttcaagagcaaggccacactgactgtagacaaaccctccagcacagcctacatgcagctcagcagcctgacatctgaggactctgcggtctattattgttcaagatattactacggtagttccccttactttgactactggggccaaggcaccactctcacagtctcctcagagagtcagtccttcccaaat…
R2_P10_C11	AicdaCreERT2.Prdm1LSL-DTR	Exp2/M2	IGHV1-72*01 F	IGHJ1*03 F	IGHD1-1*01 F	CAGYFYGRSYFDVW	gcgagttaccgggaattcgaggtgcagctgcaggagtctggggctgagcttgttaagcctggggcttcagtgaagctgtcctgcaaggcttctggctacaccttcaccagctactggatgcactgggtgaagcagaggcctggacgaggccttgagtggattggaaggattgatcctaatagtggtggtactaagtacaatgagaagttcaagagcaaggccacactgactgtagacaaaccctccagcacggcctacatgcagctcagcagcctgacatctgaggactctgcggtctattattgtgcaggctatttctacgggaggagttacttcgatgtctggggcacagggaccacggtcaccgtctcctcagagagtcagtccttcccaaatgtc…
R2_P10_C12	AicdaCreERT2.Prdm1LSL-DTR	Exp2/M2	IGHV1-72*01 F	IGHJ2*01 F	IGHD1-1*01 F	CARYYYGCSFDYW	tacggccggtgggaattcgaggtgcagctgcaggagtctggggctgagcttgtgaagcctggggcttcagtgaagctgtcctgcaaggcttctgactacaccttcaccagctactggatgcactgggtgaagcagaggcctggacgaggccttgagtggattggaaggattgatcctcatagtggtggtactaagtacaatgagaagttcaagagcaaggccacactgactgtagacaaaccctccagcacagcctacatgcagctcagcagcctgacatctgaggactctgcggtctattattgtgcaagatactactacggttgtagttttgactactggggccaaggcaccactctcacagtctcctcagagagtcagtccttcccaaatgtcttc…
R2_P10_D01	AicdaCreERT2.Prdm1LSL-DTR	Exp2/M2	IGHV1-72*01 F	IGHJ2*01 F	IGHD1-1*01 F	CARYDYYGSSYFDYW	cttatggaatgggaattcgaggtgcagctgcaggagtctggggctgagcttgtgaagcctggggcttcagtgaagctgtcctgcaaggcttctggctacaccttcaccagctacttgatgcactgggtgaagcagaggcctggacgaggccttgagtggattggaaggattgatcctaatagtggtggtactaagtacaatgagaacttcaagagcacggccacactgactgtagacaaaccctccagcacagcctacatgcagctcagcagcctgacatctgaggactctgcggtctattattgtgcaagatatgattactacggtagtagctactttgactactggggccaaggcaccactctcacagtctcctcagccaaaacgacacccccatct…
R2_P10_D02	AicdaCreERT2.Prdm1LSL-DTR	Exp2/M2	IGHV1-72*01 F	IGHJ2*01 F	IGHD1-1*01 F	CAKYFYGTLFDYW	ctgtctgcacgggaattcgaggtgcagctgcaggagtctggggctgagcttgtgaagcctggggcttcagtgaagctgtcctgcaaggcttctggctacgccttcactagttactggatgcactgggtgaagcagaggcctggacgaggccttgagtggattggaaggattgatcctaatagtggtggtactaagtacaatgagaagttcaagagcaaggccacactgactgtagacaaaccctccagcacggcctacatgcagctcagcagcctgacatctgaggactctgcggtctattattgtgcaaaatacttctacggtaccctctttgactactggggccaaggcaccactctcacagtctcctcagagagtcagtccttcccaaatgtcttc…
R2_P10_D03	AicdaCreERT2.Prdm1LSL-DTR	Exp2/M2	IGHV1-72*01 F	IGHJ2*01 F	IGHD1-1*01 F	CARYYYGITPYFDYW	cagccgattggggaattcgaggtgcagctgcaggagtctggggctgagcttgtgaagcctggggcttcagtgaagctgtcctgcaaggcttctggctacaccttcaccagctacttgatgcactgggtgaagcagaggcctggacgaggccttgagtggattggaaggattgatcctaatagtggtggtactaagtacaatgaggagttcaagagcaaggccacactgagtatagacaaaccctccagcacagcctacatgcagctcagcagcctgacatctggggactctgcggtctatttttgtgcaagatattattacggtattaccccttactttgactactggggccaaggcaccactctcacagtctcctcagccaaaacgacacccccatct…
R2_P10_D04	AicdaCreERT2.Prdm1LSL-DTR	Exp2/M2	IGHV1-72*01 F	IGHJ2*01 F	IGHD1-1*01 F	CAGYYYGSYYFDYW	tgactacatagggaattcgaggtgcagctgcaggagtctggggctgagcttgtgaagcctggggcttcagtgaagctgtcctgcaaggcttctggctacaccttcaccagctactggctgcactgggtgaagcagaggcctggacgaggccttgagtggattggaaggattgatcctaatagtggtggtactaagtacaatgagaaattcaagagcacggccacactgactgtagacaaaccctccagcacagcctacatgcacctcagcagcctgacatctgaggactctgcggtctattattgtgcaggctattactacggtagttactactttgactactggggccaaggcaccactctcacagtctcctcagccaaaacgacacccccatctgtc…
R2_P10_D05	AicdaCreERT2.Prdm1LSL-DTR	Exp2/M2	IGHV1-72*01 F	IGHJ2*01 F	IGHD1-1*02 F	CARYYYGGYFDYW	attgccgagtgggaattcgaggtgcagctgcaggagtctggggctgcgcttgtgaagcctggggcttcagtgaagctgtcctgcaaggcttctggctacaccttcaccagctacttgatgcactgggtgaagcagaggcctggacgaggccttgagtggattgggaggattgatcctaatagtggtggtactaagtacaatgagaggttcaagagcaaggccacactgactgtagacaaaccctccagcacagcctacatgcagctcagcagcctgacatctgaggactctgcggtctattattgtgcaagatattactacggggggtactttgactactggggccaaggcaccactctcacagtctcctcagccaaaacgacacccccatctgtctat…
R2_P10_D06	AicdaCreERT2.Prdm1LSL-DTR	Exp2/M2	IGHV1-72*01 F	IGHJ2*01 F	IGHD1-1*01 F	CARYDYYGSGFDYW	gccattagacgggaattcgaggtgcagctgcaggagtctggggctgagcttgtgaagcctggggcttcagtgaagctgtcctgcaaggcttctggctacaccttcaccaactactggatgcactgggtgaagcagaggcctggacgaggccttgagtggattggaaggattgatcctaagagtggtggtattaggtacaatgagaagttcacgagcaaggccacactgactgtagacagaccctccagcacagcctacatgcagctcagcagcctgacatctgaggactctgcggtctattattgtgcaagatacgattactacggtagtggctttgactactggggccaaggcaccactctcacagtctcctcagagagtcagtccttcccaaatgtc…
R2_P10_D08	AicdaCreERT2.Prdm1LSL-DTR	Exp2/M2	IGHV1-72*01 F	IGHJ4*01 F	IGHD2-4*01 F	CARYDYRYYYAMDYW	tggctcgcaggggaattcgaggtgcagctgcaggagtctggggctgagcttgtgaagcctggggcttcagtgaagctgtcctgcaaggcttctggctacaccttcaccagctacttgatgcactgggtgaaacagaggcctggacgaggccttgagtggattggaaggattgatcctaatagtggtggttctaagtacaatgagaagttcaagaataaggccacactgactgtagacaaaccctccagcacagcctacatgcagctcagcagcctgacatctgaggactctgcggtctattattgtgcaagatatgattaccgatattactatgctatggactactggggtcaaggaacctcagtcaccgtctcctcagccaaaacgacacccccatct…
R2_P10_D10	AicdaCreERT2.Prdm1LSL-DTR	Exp2/M2	IGHV1-72*01 F	IGHJ2*01 F	IGHD2-1*01 F	CARYLYGNYFDYW	taatggatctgggaattcgaggtgcagctgcaggagtctggggctgagcttgtgaagcctggggcttcagtgaggctgtcctgcaaggcttctggctacaccttcaccagctactggatgcactgggtgaagcagaggcctggacgaggccttgagtggattggaaggattgatcctaatagtggtggtactaagtacaatgagaagttcaagagcaaggccacactgactgtagacaaaccctccagcacagcctacatgcagctcagcagcctgacatctgaggactctgcggtctattattgtgcaagatacctctatggtaactactttgactactggggccaaggcaccactctcacagtctcctcagccaaaacgacacccccatctgtctat…
R2_P10_D12	AicdaCreERT2.Prdm1LSL-DTR	Exp2/M2	IGHV1-72*01 F	IGHJ3*01 F	IGHD1-1*01 F	CAGYHYYGSNYGFAYW	agtgccactggggaattcgaggtgcagctgcaggagtctggggctgagcttgtgaagcctggggcttcagtgaagctgtcctgcaaggcttctggcttcaccttcaccaactactggatgcactgggtgaagcagaggcctggacgaggccttgagtggattggaaggattgatccttatagtggtggtactaagtacaatgagaagttcaagagcaaggccacactgactgtagacaaaccctccagcacagcctacatgcagctcagcagcctgacatctgaggactctgcggtctattattgtgcaggataccattactacggtagtaactacgggtttgcttactggggccaagggactctggtcactgtctctgcagccaaaacgacaccccca…
R2_P10_E01	AicdaCreERT2.Prdm1LSL-DTR	Exp2/M2	IGHV1-72*01 F	IGHJ2*01 F	IGHD1-1*01 F	CARYYYGSTPYFDYW	taatctcgtcgggaattcgaggtgcagctgcaggagtctggggctgaacttgtgaagcctggggcttcagtgaagctgtcctgcaaggcttctggctacaccttcaccaactacttgatgcactgggtgaagcagaggcctggacgaggccttgcgtggattggaaggattgatcctgatagtggtggtactaagtacaatgagaggttcaagaccaaggccacactgactgtagacaaaccctccaccacagcctacatgcagctcagcagcctgacatctgaggactctgcggtctattattgtgcaagatattactacggtagtaccccttactttgactactggggccaaggcaccactctcacagtctcctcagagagtcagtccttcccaaat…
R2_P10_E02	AicdaCreERT2.Prdm1LSL-DTR	Exp2/M2	IGHV1-72*01 F	IGHJ2*01 F	IGHD1-1*02 F	CARYYYGGYFDYW	acatggtgtcgggaattcgaggtgcagctgcaggagtctggggctgcgcttgtgaagcctggggcttcagtgaagctgtcctgcaaggcttctgactacaccttcaccagctacttgatgcactgggtgaaggagaggcctggacgaggccttgagtggattgggaggattgatcctaatagtggtggtactaagtacaatgagaggttcaagagcaaggccacactgactgtagacaaaccctccagcacagcctacatgcagctcagcagcctgacatctgaggactctgcggtctattattgtgcaagatattactacggggggtactttgactactggggccaaggcaccactctcacagtctcctcagccaaaacgacacccccatctgtctat…
R2_P10_E06	AicdaCreERT2.Prdm1LSL-DTR	Exp2/M2	IGHV1-72*01 F	IGHJ3*01 F	IGHD1-1*01 F	CASYYCGSSLFAYW	aagcttatgcgggaattcgaggtgcagctgcaggagtctggggctgagcttgtgaagcctggggcttcagtgaagctgtcctgcaaggcttctggctacaccttcaccagctacttgatgcactgggtaaaacagaggcctggacgaggccttgagtggattggaaggattgatcctaatagtggtggtactaagtacaatgagaagttcaagagcaaggccacactgactgtagacaaaccctccagcacagcctacatgcagctcagcagcctgacatctgaggactctgcggtctatttttgtgcaagttattactgcggtagtagcctttttgcttactggggccaagggactctggtcactgtctctgcagccaaaacgacacccccatctgtc…
R2_P10_E07	AicdaCreERT2.Prdm1LSL-DTR	Exp2/M2	IGHV1-72*01 F	IGHJ2*01 F	IGHD1-1*01 F	CASYYYGSSYFDYW	tattcctcaggggaattcgaggtgcagctgcaggagtctggggctgagcttgtgaagcctggggcttcagtgaagctgtcctgcaaggcttctggctacatcttcaccagctactggatgcactgggtgaagcagaggcctggacgaggccttgagtggattggaaggattgatcctaatagtggtgatactaagtacaatgagaagttcaagagcaaggccacactgactgtagacaaaccctccagcacagcctacatgcagctcagcagcctgacatctgaagactctgcggtctattattgtgcaagttattactacggtagtagttattttgactactggggccaaggcaccactctcgcagtctcctcagccaaaacgacacccccatctgtc…
R2_P10_E09	AicdaCreERT2.Prdm1LSL-DTR	Exp2/M2	IGHV1-72*01 F	IGHJ1*03 F	IGHD1-1*01 F	CAGYYYGRSYFDVW	ttaggatagagggaattcgaggtgcagctgcaggagtctggggctgagcttgttaagcctggggcttcagtgaagctgtcctgcaaggcttctggctacaccttcaccagctactggatgcactgggtgaaacggaggcctggacgaggccttgagtggattggaaggattgatcctaaaagtggtggttctaaatacagtgagaagttcaagagcaaggccacactgactgtagacaaaccctccgccacagcctacatgcagctcagcagtctgacatctgaggactctgcggtctattattgtgcaggctattactacgggaggagttacttcgatgtctggggcacagggaccacggtcaccgtctcctcagccaaaacgacacccccatctgtc…
R2_P10_E11	AicdaCreERT2.Prdm1LSL-DTR	Exp2/M2	IGHV1-72*01 F	IGHJ2*01 F	IGHD2-1*01 F	CARYLYGNYFDYW	ggaccaacaggggaattcgaggtgcagctgcaggagtctggggctgagcttgtgaagcctggggcttcagtgaagctgtcctgcaaggcttctggctacaccttcaccagctactggatgcactgggtgaagcagaggcctggacgaggccttgagtggattggaaggattgatcctaatagtggtggtactaagtacaatgaaaagttcaagagcaaggccacactgactgtagacaaaccctccagcacagcctacatgcagctcagcagcctgacatctgaggactctgcggtctattattgtgcaagatacctctatggtaactactttgactactggggccaaggcaccactctcacagtctcctcagccaaaacgacacccccatctgtctat…
R2_P10_E12	AicdaCreERT2.Prdm1LSL-DTR	Exp2/M2	IGHV1-72*01 F	IGHJ2*01 F	IGHD2-13*01 F	CARGRYGAFHFDYW	ttccaggtaagggaattcgaggtgcagctgcaggagtctggggctgagcttgtgaagcctggggcttcagtgaagctgtcctgcaaggcttctggctacaccttcaccaactactggatgcactgggtgaagcagaggcctggacgaggccttgagtggattggaaggattgatcctaatagtggtggtactaagtacaatgagaagttcaagagcaaggccacactgactgtagacaaaccctccagcacagcctacatgcagctcagcagcctgacatctgaggactctgcggtctattattgtgcaagagggcgctacggagcctttcactttgactactggggccaaggcaccactctcacagtctcctcagccaaaacgacacccccatctgtc…
R2_P10_F01	AicdaCreERT2.Prdm1LSL-DTR	Exp2/M2	IGHV1-72*01 F	IGHJ1*03 F	IGHD1-1*01 F	CANYYCGRSYFDVW	gcgcgatgttgggaattcgaggtgcagctgcaggagtctggggctgagcttgttaagcctggggcttcagtgaagctgtcctgcaaggcttctggctacaccttcaccagctactggatgcactgggtgaagcagaggcctggacgaggccttgagtggattggaaggattgatcctaatagcggtggtactaagtataatgagaagttcaagagcaaggccacactgactgtagacaaaccctccagcacagcctacatgcagctcagcagcctgacatctgaggactctgcggtctattattgtgcaaactattactgcgggaggagttacttcgatgtctggggcacagggaccacggtcaccgtctcctcagagagtcagtccttcccaaatgtc…
R2_P10_F02	AicdaCreERT2.Prdm1LSL-DTR	Exp2/M2	IGHV1-72*01 F	IGHJ2*01 F	IGHD1-1*02 F	CTRYYYGGSFDCW	taacagtgttgggaattcgaggtgcagctgcaggagtctggggctgagcttgtgaagcctggggcttcagtgaagctgtcctgcaaggcttctggctacaccttcaccaactacttgatgcactgggtgaagcagaggcctggacgaggccttgagtggattggaaggattgatcctaatagtggtggtactaagtacaatgagaagttcaagagcaaggccacactgactgtagacaaaccctccagcacagcctacatgcagctcagcagcctgacatctgaggactctgcggtctattattgtacaagatattactacggggggtcctttgactgctggggccaaggcaccactctcacagtctcctcagccaaaacgacacccccatctgtctat…
R2_P10_F03	AicdaCreERT2.Prdm1LSL-DTR	Exp2/M2	IGHV1-72*01 F	IGHJ1*03 F	IGHD1-1*01 F	CAGYYYGRSYFDVW	accgcgcaatgggaattcgaggtgcagctgcaggagtctggggctgagcttgttaagcctggggcttcagtgaagctgtcctgcaaggcttctggctacaccttcaccagctactggatgcactgggtgaagcagaggcctggacgaggccttgagtggattggaaggattgatcctaatagtggtggtactaagtacaatgagaagttcaagagcaaggccacactgactgtagacaaaccctccagcacagcctacatgcagctcagcagcctgacatctgaggactctgcggtctatttttgtgcaggctattactacgggaggagttacttcgatgtctggggcacagggaccacggtcaccgtctcctcagagagtcagtccttcccaaatgtc…
R2_P10_F05	AicdaCreERT2.Prdm1LSL-DTR	Exp2/M2	IGHV1-72*01 F	IGHJ4*01 F	IGHD2-4*01 F	CARYDYFYYYAMDYW	agacacattagggaattcgaggtgcagctgcaggagtctggggctgagcttgtgaagcctggggcttcagtgaagctgtcctgcaaggcttctggctacaccttcaccagctacttgatgcactgggtgaaacagaggcctggacgaggccttgagtggattggaaggattgatcctaatagtggtggtactaagtacaatgagaagttcaagagcaaggccacactgactgtagacaaaccctccagcacagcctacatgcagctcagcagcctgacatctgaggactctgcggtctattattgtgcaagatatgattacttctattactatgctatggactactggggtcaaggaacctcagtcaccgtctcctcagagagtcagtccttcccaaat…
R2_P10_F06	AicdaCreERT2.Prdm1LSL-DTR	Exp2/M2	IGHV1-72*01 F	IGHJ4*01 F	IGHD2-4*01 F	CARYDYFYYYAMDYW	gcgttggtatgggaattcgaggtgcagctgcaggagtctggggctgagcttgtgaagcctggggcttcagtgaagctgtcctgcaaggcttctggctacaccttcaccaactacttgatgcactgggtgaagcagaggcctggacgaggccttgagtggattggaaggattgatcctaatagtggtggtactaagtacaatgagaagttcaagagcaaggccacactgactgtagacaatccctccagcgcagcctacatgcagctcagcagcctgacatctgaggactctgcggtctattattgtgcaagatatgattacttctattactatgctatggactactggggtcaaggaacctcagtcaccgtctcctcagccaaaacgacacccccatct…
R2_P10_F07	AicdaCreERT2.Prdm1LSL-DTR	Exp2/M2	IGHV1-72*01 F	IGHJ2*01 F	IGHD1-1*01 F	CARYYYGRSFFDYW	agcacatcctgggaattcgaggtgcagctgcaggagtctggggctgagtttgtgaagcctggggcctcagtgaggctgtcctgcaaggcttctggccacaccttcaccagctactggatgcactgggtgaagcagaggcctggacgaggccttgagtggattggaaggattgatcctaatagtggtggtactaagtacaatgagaagttcaagagcaaggccacactgactgcagacaaaccctccagcacagcctatatgcagctcagcagcctgacatctgaggactctgcggtctattattgtgcaagatactactacggtagaagcttctttgactactggggccaaggcaccactctcacagtctcctcagccaaaacgacacccccatctgtc…
R2_P10_F09	AicdaCreERT2.Prdm1LSL-DTR	Exp2/M2	IGHV1-72*01 F	IGHJ2*01 F	IGHD1-1*01 F	CARYYYGSSFFDYW	aagtactccagggaattcgaggtgcagctgcaggagtctggggctgagcttgtgaagcctggggcttcagtgaagctgtcctgcaaggcttctggctccaccttcaccagctactggatgcactgggtgaagcagaggcctggacgaggccttgagtggattggaaggattgatcctaatagtggtggtactaagtacaatgagaagttcaagagcaaggccacactgactgtagagaaaccctccagcacagcctacatgcagctcagcagcctgacatctgatgactctgcggtctattattgtgcaagatactactacggtagtagcttctttgactactggggccaaggctccactctcacagtctcctcagccaaaacgacacccccatctgtc…
R2_P10_F10	AicdaCreERT2.Prdm1LSL-DTR	Exp2/M2	IGHV1-72*01 F	IGHJ2*01 F	IGHD1-1*01 F	CARYDYYGSSYFDYW	acgtcaatacgggaattcgaggtgcagctgcaggagtctggggctgagcttgtgaagcctggggcttcagtgaagctgtcctgcaaggcttctggctacaccttcaccagctactggatgcactgggtgaagcagaggcctggacgaggccttgagtggattggaaggattgatcctaatagtggtggtattaggtacaatgacaagttcaagagcaaggccacactgactgtagacaaaccctccagcacagcctacatgcagctcagcagcctgacatctgaggactctgcggtctattattgtgcaagatatgattactacggtagtagctactttgactactggggccaaggcaccactctcacagtctcctcagccaaaacgacacccccatct…
R2_P10_F11	AicdaCreERT2.Prdm1LSL-DTR	Exp2/M2	IGHV1-72*01 F	IGHJ1*03 F	IGHD1-1*01 F	CAGYYYGRSYFDVW	ggtgtacaaggggaattcgaggtgcagctgcaggagtctggggctgagcttgtgaagcctggggcttcagtgaagctgtcctgcaaggcttctggctacaccttcaccagctactggatgcactgggtgaagcagaggcctggacgaggccttgagtggattggaaggattgatcctaatagtggtggtactaaatacaatgagaagttcaagagcaaggccacactgactgtagacaaaccctccaacacagcctacatgcagctcagcagcctgacatctgaggactctgcggtctattattgtgcaggctattactacgggaggagctacttcgatgtctggggcacagggaccacggtcaccgtctcctcagagagtcagtccttcccaaatgtc…
R2_P10_F12	AicdaCreERT2.Prdm1LSL-DTR	Exp2/M2	IGHV1-72*01 F	IGHJ2*01 F	IGHD1-1*02 F	CARYYYGGSFDCW	ccacctgtgtgggaattcgaggtgcagctgcaggagtctggggctgagcttgtgaagcctggggcttcagtgaagctgtcctgcaaggcttctggctacaccttcaccaactacttgatggaatgggtgaagcagaggcctggacgaggccttgagtggattggaaggattgatcctaatagtggtgggactaagtacaatgagaagttcaagagcaaggccacactgactgtagacaaaccctccagcacagcctacatgcaactcagcagcctgacatctgaggactctgcggtctattattgtgcaagatattactacggggggtcctttgactgctggggccaaggcaccactctcacagtctcctcagccaaaacgacacccccatctgtctat…
R2_P10_G02	AicdaCreERT2.Prdm1LSL-DTR	Exp2/M2	IGHV1-72*01 F	IGHJ4*01 F	IGHD1-1*01 F	CARYGSTYVGFAMDYW	accttatgaagggaattcgaggtgcagctgcaggagtctggggctgagcttgtgaagcctggggcttcagtgaagctgtcctgcaaggcttctggctacaccttcaccagctacttgatgcactgggtgaagcagaggcctggacgaggccttgagtggattggaaggattgatcctaatagtggtggtactaagtacaatgagaagttcaagagcaaggccacactgactgtagacaaaccctccaacacagcctacatgcagctcagcagcctgacatctgaggactctgcggtctattattgtgcccgctacggtagtacctacgtggggtttgctatggactactggggtcaaggaacctcagtcaccgtctcctcagccaaaacgacaccccca…
R2_P10_G03	AicdaCreERT2.Prdm1LSL-DTR	Exp2/M2	IGHV1-72*01 F	IGHJ2*01 F	IGHD4-1*01 F	CARYWVYFDYW	cgctgcagaggggaattcgaggtgcagctgcaggagtctggggctgagtttgtgaagcctggggcttcagtgaagctgtcctgcatggcttctggcaacaccttcaccagctactggatgcactggctgaagcagaggcctggacgaggccttgagtggattggaaggattgatcctaatagtggtggtactaagtacaatgagaagttcaagagcaaggccacactgactgtagacaaaccctccagcacagcctacatgcagctcagcagcctgacatctgaggactctgcggtctattattgtgcaagatactgggtctactttgactactggggccaaggcaccactctcacagtctcctcagccaaaacgacacccccatctgtctatccactg…
R2_P10_G04	AicdaCreERT2.Prdm1LSL-DTR	Exp2/M2	IGHV1-72*01 F	IGHJ1*03 F	IGHD2-3*01 F	CARYGYYGGWYFDVW	gtagagtcaggggaattcgaggtgcagctgcaggagtctggggctgagcttgtgaagcctggggcttcagtgaagctgtcctgcaaggcttctggctacaccttcaccaactacttgatgcactgggtgaagcagaggcctggacgaggccttgagtggattggaaggattgatcctaatagtggtggtactaagtacaatgagaagttcaagaccgaggccacactgactgtagacaaaccctccagcacagcctacatgcagctcagcagcctgacatctgaggactctgcggtctattattgtgcaagatatggttactacgggggctggtacttcgatgtctggggcacagggaccacggtcaccgtctcctcagccaaaacgacacccccatct…
R2_P10_G05	AicdaCreERT2.Prdm1LSL-DTR	Exp2/M2	IGHV1-72*01 F	IGHJ2*01 F	IGHD1-1*01 F	CAKYYYGSTPYFDYW	ggataccagagggaattcgaggtgcagctgcaggagtctggggctgagcttgtgaagcctggggcttcagtgaagctgtcctgcaaggcttctggctacaccttcaccagctacttgatgcactgggtgaagcagaggcctggacgaggccttgagtggattggaaggattgatcctaatagtggtggtactaagtacgatgagaagttcaagaacaaggccacactgactgtagacaaaccctccagcacagcctacatgcagctcagcagcctgacatctgaggactctgcggtctattattgtgcaaaatattactacggtagtaccccttactttgactactggggccaaggcaccactctcacagtctcctcagagagtcagtccttcccaaat…
R2_P10_G06	AicdaCreERT2.Prdm1LSL-DTR	Exp2/M2	IGHV1-72*01 F	IGHJ3*01 F	IGHD1-1*01 F	CARYHYYDSNYGFAYW	cgcactaatggggaattcgaggtgcagctgcaggagtctggggctgagcttgtgaagcctggggcttcagtgaagctgtcctgcaaggcttctggctgcaccttcaccggctactggatgcactgggtgaggcagaggcctggacgaggccttgagtggattggacggattgatcctaatagtcgtgttactaaatacaatgagaagttcaagaacaaggccacactgactgtagacaaaccctccagcacagcctacatgcagctcagcagcctgacatctgaggactctgcggtctattattgtgcacgataccattactacgatagtaactacgggtttgcttactggggccaagggactctggtcactgtctctgcagagagtcagtccttccca…
R2_P10_G07	AicdaCreERT2.Prdm1LSL-DTR	Exp2/M2	IGHV1-72*01 F	IGHJ2*01 F	IGHD1-1*01 F	CARYYYGITPYFDYW	tcctgaccgtgggaattcgaggtgcagctgcaggagtctggggctgagcttgtgaagcctggggcttcagtgaagctgtcctgcaaggcttctggctacaccttcaccagctacttgatgcactgggtgaagcagaggcctggacgaggccttgagtggattggaaggattgatcctaatagtggtggtactaagtacaatgagaagttcaagagcaaggccacactgactgtagacaaaccctccagcacagcctacatgcagctcagcagcctgacatctgaggactctgcggtctatttttgtgcaagatattactacggtattaccccttactttgactactggggccaaggcaccactctcacagtctcctcagccaaaacgacacccccatct…
R2_P10_G08	AicdaCreERT2.Prdm1LSL-DTR	Exp2/M2	IGHV1-72*01 F	IGHJ2*01 F	IGHD2-1*01 F	CARYLYGNYFDYW	ctggcttgccgggaattcgaggtgcagctgcaggagtctggggctgagcttgtgaagcctggggcttcagtgaagctgtcctgcaaggcttctggctacaccttcaccagctactggatgcactgggtgaagcagaggcctggacgaggccttgagtggattggaaggattgatcctaatagtggtggtactaagtacaatgagaagttcaagagcaaggccacactgactgtagacaaaccctccagcacagcctacatgcagctcagcagcctgacatctgaggactctgcggtctattattgtgcaagatacctctatggtaactactttgactactggggccaaggcaccactctcacagtctcctcagccaaaacgacacccccatctgtctat…
R2_P10_G09	AicdaCreERT2.Prdm1LSL-DTR	Exp2/M2	IGHV1-72*01 F	IGHJ1*03 F	IGHD2-12*01 F	CARYSYYGGWYFDVW	accagcgacagggaattcgaggtgcagctgcaggagtctggggctgagcttgtgaagcctggggcttcagtgaagctgtcctgcaaggcttctggctacaccttcaccagctactggatgcactgggtgaagcagaggcctggacgaggccttgagtggattggaaggattgatcctaatagtggtggtactaggtacaatgagaagttcaagagcaaggccacactgactgtagacaaaccctccagcacagcctacatgcagctcagcagcctgacatctgaggactctgcggtctattattgtgcaagatatagttactacgggggctggtacttcgatgtctggggcacagggaccacggtcaccgtctcctcagccaaaacgacacccccatct…
R2_P10_G10	AicdaCreERT2.Prdm1LSL-DTR	Exp2/M2	IGHV1-72*01 F	IGHJ4*01 F	IGHD1-1*01 F	CARYLITTVRAMDYW	ttgtaacggtgggaattcgaggtgcagctgcaggagtctggggctgagcttgtgaagcctggggcttcagtgaagctgtcctgcaaggcttctggctacaccttcaccaactacttgatgcactgggtgaagcagaggcctggacgaggccttgagtggattggaaggattgatcctaatagtggtggttctaggttcaatgagaagttcaagaacaaggccactctgactgtagacaaaccctccagcacagcctacatgcagctcagcagcctgacatctgaggactctgcggtctattattgtgcaagatacctcattactacggtaagagctatggactactggggtcaaggaacctcagtcaccgtctcctcagccaaaacgacacccccatct…
R2_P10_G11	AicdaCreERT2.Prdm1LSL-DTR	Exp2/M2	IGHV1-72*01 F	IGHJ2*01 F	IGHD1-1*01 F	CASYYYGSRSYYFDYW	gtaaggcatagggaattcgaggtgcagctgcaggagtctggggctgagcttgtgaagcctggggcttcagtgaagctgtcctgcaaggcttctggctacaccttcaccagctactggatccactgggtgaaacagaggcctggacgaggccttgagtggattggaagggttgatcctaatagtggtggtactaggtacaatgagaagttcaagagcaaggccacactgactgtagacaaaccctccagcacagcctacatgcagctcagcagcctgacatctgaggactctgcggtctattattgtgcaagttattactacggtagtaggtcgtactactttgactactggggccaaggcaccactctcacagtctcctcagagagtcagtccttccca…
R2_P10_G12	AicdaCreERT2.Prdm1LSL-DTR	Exp2/M2	IGHV1-72*01 F	IGHJ2*01 F	IGHD1-1*01 F	CARYYYGTLFDYW	gtccacttgtgggaattcgaggtgcagctgcaggagtctggggctgagcttgtgaagcctggggcttcagtgaagctgtcctgcaaggcttctggctacaccttcaccatctacttgatgcactggatgaaacagaggcctggacgaggccttgagtggattggaaggattgatcctaatagtggtggtactaagtacaatgagaagttcaagagcaaggccacactgactgtagacaagccctccagcacagcctacatgcagctcagcagcctgacatctgaggactctgcggtctattattgtgcaagatactactacggtaccctctttgactactggggccaaggcaccactctcacagtctcctcagccaaaacgacacccccatctgtctat…
R2_P10_H01	AicdaCreERT2.Prdm1LSL-DTR	Exp2/M2	IGHV1-72*01 F	IGHJ3*01 F	IGHD1-1*01 F	CARYHYYGGSYGFTNW	ttaggtaccagggaattcgaggtgcagctgcaggagtctggggctgagcttgtgaagcctggggcttcagtgaagctgtcctgcaaggcttctggctacaccttcaccagctactggatgcaatgggtgaaacagaggcctggacgaggccttgagtggattggaaggattgatcctaatagtggtggtactaagtacaatgagaagttcaagagcaaggccacactgactgtagacaaaccctccagcacagcctacatgcagctcagcagcctgacatctgaggactctgcggtctattattgtgcaagataccattactacggtggtagctacgggtttactaactggggccaagggactctggtcactgtctctgcagccaaaacgacaccccca…
R2_P10_H02	AicdaCreERT2.Prdm1LSL-DTR	Exp2/M2	IGHV1-72*01 F	IGHJ2*01 F	IGHD1-1*01 F	CARYDYYGSSYFDYW	ggaattccaagggaattcgaggtgcagctgcaggagtctggggctgagcttgtgaagcctggggcttcagtgaagctgtcctgcaaggcttctggctacaccttcaccagctactggatgcactgggtgaaccagaggcctggacgaggccttgagtggattggaaggattgatcctaatagtggtggtattaggtacaatgacaagttcaagagcaaggccacactgactgtagacaaaccctccagcacagcctacatgcagctcagcagcctgacatctgaggactctgcggtctattattgtgcaagatatgattactacggtagtagctactttgactactggggccaaggcaccactctcacagtctcctcagagagtcagtccttcccaaat…
R2_P10_H03	AicdaCreERT2.Prdm1LSL-DTR	Exp2/M2	IGHV1-72*01 F	IGHJ4*01 F	IGHD1-1*01 F	CARYGSTYVGFAMDYW	catgtagagggggaattcgaggtgcagctgcaggagtctggggctgagcttgtgaagcctggggcttcagtgaagctgtcctgcaaggcttctggctacaccttcaccagctacttgatgcactgggtgaagcagaggcctggacgaggccttgagtggattggaaggattgatcctaatagtggtggtactaagtacaatgagaagttcaagagcaaggccacactgactgtagacaaaccctccaacacagcctacatgcagctcagcagcctgacatctgaggactctgcggtctattattgtgcccgctacggtagtacctacgtggggtttgctatggactactggggtcaaggaacctcagtcaccgtctcctcagccaaaacgacaccccca…
R2_P10_H04	AicdaCreERT2.Prdm1LSL-DTR	Exp2/M2	IGHV1-72*01 F	IGHJ2*01 F	IGHD2-1*01 F	CARYLYGNYFDYW	tacacgctccgggaattcgaggtgcagctgcaggagtctggggctgagcttgtgaagcctggggcttcagtgaagctgtcctgcaaggcttctggctacaccttcaccagctactggatgcactgggtgaagcagaggcctggacgaggccttgagtggattggaaggattgatcctaatagtggtggtactaactacaatgagaggttcaagagcaaggccacactgactgtagacaaaccctccagcacagcctacatgcagctcagcagcctgacatctgaggactctgcggtctattgttgtgcaagatacctctatggtaactactttgactactggggccaaggcaccactctcacagtctcctcagccaaaacgacacccccatctgtctat…
R2_P10_H05	AicdaCreERT2.Prdm1LSL-DTR	Exp2/M2	IGHV1-72*01 F	IGHJ3*01 F	IGHD1-1*01 F	CARYHYYGGTYGFTNW	gcttacggacgggaattcgaggtgcagctgcaggagtctgggactgagcttgtgaagcctggggcttcagtgaagctgtcctgcaaggcttctggctacaccttcaccagctactggatgcactgggtgaaacagaggcctggacgaggccttgagtggattggaaggattgatcctaatagtggtggtactaagtacaatgagaagttcaagagcaaggccacactgactgtagacaaaccctccagcacagcctacatgcagctcagcagcctgacatctgaggactctgcggtctattattgtgcaagataccattactacggtggtacctacgggtttactaactggggccaagggactctggtcactgtctctgcagagagtcagtccttccca…
R2_P10_H06	AicdaCreERT2.Prdm1LSL-DTR	Exp2/M2	IGHV1-72*01 F	IGHJ2*01 F	IGHD1-1*01 F	CARYDYYGSGFDYW	cgcttgaagtgggaattcgaggtgcagctgcaggagtctggggctgagcttgtgaagcctggggcttcagtgaagctgtcctgcaaggcttctggctacaccttcaccaactactggatgcactgggtgaagcagaggcctggacgaggccttgagtggattggaaggattgatcctaagagtggtggtataaggtacaatgagaagttcacgagcaaggccacactgactgtagacaaaccctccagcacagcctacatgcagctcagcagcctgacatctgaggactctgcggtctattcttgtgcaagatacgattactacggtagtggctttgactactggggccaaggcaccactctcacagtctcctcagccaaaacgacacccccatctgtc…
R2_P10_H07	AicdaCreERT2.Prdm1LSL-DTR	Exp2/M2	IGHV1-72*01 F	IGHJ2*01 F	IGHD1-1*01 F	CARYDYYGSGFDYW	cgccttctgagggaattcgaggtgcagctgcaggagtctggggctgagcttgtgaagcctggggcttcagtgaagctgtcctgcaaggcttctggctacaccttcaccaactactggatgcactgggtgaagcagaggcctggacgaggccttgagtggattggaaggattgatcctaagagtggtggtattaggtacaatgagaagttcacgagcaaggccacactgactgtagacagaccctccagcacagcctacatgcagctcagcagcctgacatctgaggactctgcggtctattattgtgcaagatacgattactacggtagtggctttgactactggggccaaggcaccactctcacagtctcctcagccaaaacgacacccccatctgtc…
R2_P10_H08	AicdaCreERT2.Prdm1LSL-DTR	Exp2/M2	IGHV1-72*01 F	IGHJ2*01 F	IGHD1-1*01 F	CVRYYYGTLFDYW	ataccaacgcgggaattcgaggtgcagctgcaggagtctggggctgagcttgtgaagcctggggcttcagtgaagctgtcctgcaaggcttctggctacaccttcaccatctacttgatgcactgggtgaagcagaggcctggacgaggccttgagtggattggaaggattgatcctaatagtggtggtactaagtacaatgagaagttcaagagcaaggccacactgactgtagacaaaccctccagcacagcctacatgcagctcagcagcctgacatctgaggactctgcggtctattattgtgtaagatactactacggtaccctctttgactactggggccaaggcaccactctcacagtctcctcagccaaaacgacacccccatctgtctat…
R2_P10_H10	AicdaCreERT2.Prdm1LSL-DTR	Exp2/M2	IGHV1-72*01 F	IGHJ1*03 F	IGHD1-1*01 F	CARYYYGRYFDVW	caatctatgagggaattcgaggtgcagctgcaggagtctggggctgagcttgtgaagcctggggcttcagtgaagctgtcctgcaaggcttctggctacaccttcaccagctacttgatgcactgggtgaagcagaggcctggacgaggccttgagtggattggaaggattgatcctaatagtggtggtactaagtacaatgagaagttcaagagcaaggccacactgactgtagacaaaccctccaacacagcctacatgcagctcagcagcctgacatctgaggactctgcggtctattattgtgcaagatattactacggccggtacttcgatgtctggggcacagggaccacggtcaccgtctcctcagccaaaacgacacccccatctgtctat…
R2_P10_H11	AicdaCreERT2.Prdm1LSL-DTR	Exp2/M2	IGHV1-72*01 F	IGHJ2*01 F	IGHD2-13*01 F	CARGRYGAFHFDYW	ggtggaatacgggaattcgaggtgcagctgcaggagtctggggctgagcttgtgaagcctggggcttcagtgaacctgtcctgcaaggcttctggctacgccttcaccaactactggatgcactgggtgaagcagaggcctggacgaggccttgagtggattggaaggattgatcctaatagtggtactactaggtacaatgagaagttcaagagcaaggccacactggctgtagacaaaccctccagcacagcctacatgcagctcagcagcctgacatctgaggactctgcggtctattattgtgcaagagggcgctacggagcctttcactttgactactggggccaaggcaccactctcacagtctcctcagccaaaacgacacccccatctgtc…
R2_P10_H12	AicdaCreERT2.Prdm1LSL-DTR	Exp2/M2	IGHV1-72*01 F	IGHJ2*01 F	IGHD1-1*01 F	CARYDYYGSGFDCW	tggacggagggggaattcgaggtgcagctgcaggagtctggggctgaacttgtgaagcctggggcttcagtgaagctgtcctgcaaggcttctggctacaccttcaccacctactggatgcactgggtgaagcagaggcctggacgaggccttgagtggattggaaggattgatccttatagtggtggtactaagtacaatgagaagttcaagagcaaggccacactgactgtagacaaaccctccaccacagcctacatgcaactcagcagcctgacatctgaggactctgcggtctattattgtgcaagatacgattactacggtagtggctttgactgctggggccaaggcaccactctcacagtctcctcagagagtcagtccttcccaaatgtc…
R2_P06_A01	AicdaCreERT2.Prdm1LSL-DTR	Exp2/M1	IGHV1-72*01 F	IGHJ4*01 F	IGHD2-12*01 F	CARYYRSSMDYW	cgctcagttcgggaattcgaggtgcagctgcaggagtctggggctgagcttgtgaagcctggggcttcagtgaagctgtcctgcaaggcttctggctacaccttcaccttctactggatgcactgggtgaagcagaggcctggacgaggccttgagtggattggaaggattgatcctaatagtggttatactaagtacaatgagaagttcaagagcaaggccacactgactgtagacaaaccctccagcacagcctacatgcagctcagcagcctgacatctgaggactctgcggtctattattgtgcaagatactatagatcctctatggactactggggtcaaggaacctcagtcaccgtctcctcagccaaaacgacacccccatctgtctatcca…
R2_P06_A02	AicdaCreERT2.Prdm1LSL-DTR	Exp2/M1	IGHV1-72*01 F	IGHJ2*01 F	IGHD1-1*01 F	CARYYYGSPYYFDYW	gcagagatgcacgggaattcgaggtgcagctgcaggagtctggggctgagcttgtgaagcctggggcttcagtgaagctgtcctgcaaggcttctggctacatcttcaccagttactggatgcactgggtgaagcagaggcctggacgaggccttgagtggattggaaggattgatcctaatagtggtggtactaagtacaatgagaagttcaagagcaaggccacactgactgtagacaaaccctccagcacagcctacatgcagctcagcagcctgacatctgaggactctgcggtctattattgtgcaagatattactacggtagcccgtactactttgactactggggccaaggcaccactctcacagtctcctcagccaaaacgacacccccat…
R2_P06_A06	AicdaCreERT2.Prdm1LSL-DTR	Exp2/M1	IGHV1-72*01 F	IGHJ3*01 F	IGHD2-3*01 F	CARDGGWLLRFAYW	gcagagaaggaggggaattcgaggtgcagctgcaggagtctggggctgagcttgtgaagcctggggcttcagtgaagctgtcctgcaaggcttctggctacaccttcaccagctactggatgcactgggtgaagcagaggcctggacgaggccttgagtggattggaaggattgatcctaatagtggtggtactaagtacaatgagaagttcaagagcaaggccacactgactgtagacaaaccctccagcacagcctacatgcagctcagcagcctgacatctgaggactctgcggtctattattgtgcaagagatgggggatggttactacgatttgcttactggggccaagggactctggtcactgtctctgcagccaaaacgacacccccatctg…
R2_P06_A07	AicdaCreERT2.Prdm1LSL-DTR	Exp2/M1	IGHV1-72*01 F	IGHJ1*03 F	IGHD4-1*01 F	CASYPGYFDVW	gcagagatgttggggaattcgaggtgcagctgcaggagtctggggctgagcttgtgaagcctggggcttcagtgaagctgtcctgcaaggcttctggctacaccttcaccacctactggatgcagtgggtgaagcagaggcctggacgaggccttgagtggattggaaggattgatccaaatagtggtggtactaagtacaatgagaagttcaagagcaaggccacactgactgtagacaaaccctccagcacagcctacatgcagctcagcagcctgacatctgaggactctgcggtctatttttgtgcaagctacccggggtacttcgatgtctggggcacagggaccacggtcaccgtctcctcagagagtcagtccttcccaaatgtcttccccc…
R2_P06_A08	AicdaCreERT2.Prdm1LSL-DTR	Exp2/M1	IGHV1-72*01 F	IGHJ2*01 F	IGHD1-1*01 F	CARYAYYYGSRFDYW	tgccttgatcgggaattcgaggtgcagctgcaggagtctggggctgagcttgtgaagcctggggcttcagtgaagctgtcctgtaaggcttctggctacaccttcaccagctactggatgcactgggtgaagcagaggcctggacgaggccttgagtggattggaaggattgatcctaatagtggtggtactaagtacaatgagaaattcaagaacaaggccacactgactgtagacaaaccctccagcacagcctacatgcagctcagcagcctgacatctgaggactctgcggtctattattgtgcaagatacgcctattactacggtagtcggtttgactactggggccaaggcaccactctcacagtctcctcagccaaaacgacacccccatct…
R2_P06_A09	AicdaCreERT2.Prdm1LSL-DTR	Exp2/M1	IGHV1-72*01 F	IGHJ2*01 F	IGHD1-1*01 F	CARYYYGSSYFDYW	ctactcagtcgggaattcgaggtgcagctgcaggagtctggggctgagcttgtgaagcctggggcttcagtgaaactgtcctgcaaggcttctggctacaccttctccaggtactggatgcactgggtgaagcagaggcctggacgaggccttgagtggattggaaggattgatcctaatagtggtggtattaggtacaacgagaagttcaagagcaaggccacactgactgtagacaaaccctccagcacaacctacatgcagctcagcagcctgacatctgaggactctgcggtctattattgtgcaagatattactacggtagtagctactttgactactggggccagggcaccactctcacagtctcctcagagagtcagtccttcccaaatgtc…
R2_P06_A11	AicdaCreERT2.Prdm1LSL-DTR	Exp2/M1	IGHV1-72*01 F	IGHJ2*01 F	IGHD1-1*01 F	CARYYYGSSLDYW	gaacatacgggggaattcgaggtgcagctgcaggagtctggggctgagcttgtgaagcctggggcttcagtgaagctgtcctgcaaggcttctggctacaccttcaccagctacttgatgcactgggtgaagcagaggcctggacgaggccttgagtggattggaaggattgatcctaatagtggtggtactaagtacaatgagaagttcaagagcaaggccacactgactgtagacaaaccctccagcacagcctacatgcagctcagcagcctgacatctgaggactctgcggtctattattgtgcaagatattactacggtagtagccttgactactggggccaaggcaccactctcacagtctcctcagagagtcagtccttcccaaatgtcttc…
R2_P06_A12	AicdaCreERT2.Prdm1LSL-DTR	Exp2/M1	IGHV1-72*01 F	IGHJ2*01 F	IGHD1-1*01 F	CARYDYYGSSYFDYW	cctatgactcgggaattcgaggtgcagctgcaggagtctggggctgagcttgtgaagcctggggcttcagtgaagctgtcctgcaaggcttctggctacaccttcaccacctacttaatgcactgggtgaaacagaggcctggacgaggccttgagtggattggaaggattgatcctaatagtggtggtactaagtacaatgagaagttcaagagcaaggccacactgactgtagacaaaccctccaacacagcctacatgcagctcagcagcctgacatctgaggactctgcggtctattattgtgcaagatacgattactacggtagtagctattttgactactggggccaaggcaccactctcacagtctcctcagccaaaacgacacccccatct…
R2_P06_B01	AicdaCreERT2.Prdm1LSL-DTR	Exp2/M1	IGHV1-72*01 F	IGHJ2*01 F	IGHD1-1*01 F	CARYGYYYGSRFDYW	tatctgacctgggaattcgaggtgcagctgcaggagtctggggctgagcttgtgaagcctggggcttcagtgaagctgtcctgcaaggcttctggctacaccttcaccagctacttgatgcactgggtgaagcagaggcctggacgaggccttgagtggattggaaggattgatcctaatagtggtggtactaagtacaatgagaagttcacgagcaaggccacactgactgtagacaaaccctccagcactgcctacatacagctcagcagcctgacatctgaggactctgcggtctattattgtgcaagatacggctattactacggtagtcggtttgactactggggccaaggcaccactctcacagtctcctcagccaaaacgacacccccatct…
R2_P06_B02	AicdaCreERT2.Prdm1LSL-DTR	Exp2/M1	IGHV1-72*01 F	IGHJ2*01 F	IGHD1-1*01 F	CARYLYYYGSSYFDYW	gtgccgcttcgggaattcgaggtgcagctgcaggagtctggggctgagtttgtgaagcctggggcttcagtgaagctgtcctgcaaggcttctggctacaccttcaccagctccttgatgcactgggtgaagcagaggcctggacgaggccttgagtggattggaaggattgatcctaatagtggtggtgctaagtacaatgagaagttcaagaacaaggccacactgactgtagacaaaccctccagctcagcctacatgcagctcagcagcctgacatctgaggactctgcggtctattattgtgcaagatacctttattactacggtagtagctactttgactactggggccaaggcaccactctcacagtctcctcagccaaaacgacaccccca…
R2_P06_B03	AicdaCreERT2.Prdm1LSL-DTR	Exp2/M1	IGHV1-72*01 F	IGHJ2*01 F	IGHD1-1*01 F	CARYDYYGSSYFDYW	cggcaatggagggaattcgaggtgcagctgcaggagtctggggctgagcttgtgaagcctggggcttcagtgaagctgtcctgcaaggcttctggctacaccttcaccagctacttgatgcactgggtgaagcagaggcctggacgaggccttgagtggattggaagggttgatcctgatagtggtggtactaagtacaatgagaagttcaagagcaaggccacactgactgtagacaaaccctccagtacagcctacatgcagctcagcagcctgacatctgaggactctgcggtctattattgtgcaagatacgattactacggtagtagctactttgactactggggccaaggcaccactctcacagtctcctcagagagtcagtccttcccaaat…
R2_P06_B04	AicdaCreERT2.Prdm1LSL-DTR	Exp2/M1	IGHV1-72*01 F	IGHJ2*01 F	IGHD1-1*01 F	CARYGYYYGSRFDYW	gccgtaaccggggaattcgaggtgcagctgcaggagtctggggctgagcttgtgaagcctggggcttcagtgaagctgtcctgcaaggcttctggctacaccttcattagctacttgatacactgggtgaagcagaggcctggacgaggccttgagtggattggaaggattgatcctaatagtggtggtactaagtacaatgagaagttcaagagcaaggccacactgactgcagacaaactctccagcacagcctacatacagttcagcagcctgacatctgaggactctgcggtctattattgtgcaagatacggctattactacggtagtaggtttgactactggggccaaggcaccactctcacagtctcctcagccaaaacgacacccccatct…
R2_P06_B05	AicdaCreERT2.Prdm1LSL-DTR	Exp2/M1	IGHV1-72*01 F	IGHJ2*01 F	IGHD1-1*01 F	CARYYYGSSLDYW	aaccattctcgggaattcgaggtgcagctgcaggagtctggggctgagcttgtgaagcctggggcttcagtgaaactgtcctgcaaggcttctggctacaccttcaccaactacttgatgcactgggtgaagcagaggcctggacgaggccttgagtggattggaaggattgatcctaatagtggtggtactaagtacaatgagaagttcaagagcaaggccacactgactgtagacaaaccctccagcacagcctacatgcagctcagcagcctgacatctgaggactctgcggtctattattgtgcaagatattactacggtagtagccttgactactggggccaaggcaccactctcacagtctcctcagagagtcagtccttcccaaatgtcttc…
R2_P06_B07	AicdaCreERT2.Prdm1LSL-DTR	Exp2/M1	IGHV1-72*01 F	IGHJ2*01 F	IGHD2-2*01 F	CAIYDYGYGGSYFDYW	ctaatgatgggggaattcgaggtgcagctgcaggagtctggggctgagcttgtgaagcctggggcttcagtgaagctgtcctgcaaggcttctggctacaccttcaccaggtgctggatgcactgggtgaagcagaggcctggacgaggccttgagtggattggaagaattgatcctaatagtggtggtactgagttcaatgagaagttcaagagcaaggccacactgactgtagacaaaccctccagcacagcctacatgcagctcagcagcctgacatctgaggactctgcggtctattattgtgcaatatacgactatggttacggggggtcgtactttgactactggggccaaggcaccactctcacagtctcctcagccaaaacgacaccccca…
R2_P06_B08	AicdaCreERT2.Prdm1LSL-DTR	Exp2/M1	IGHV1-72*01 F	IGHJ2*01 F	IGHD1-1*01 F	CARYGYYYGSRFDYW	tcggcctatcgggaattcgaggtgcagctgcaggagtctggggctgagcttgtgaagcctggggcttcagtgaagctgtcctgcaaggcttctggctacaccttcaccagctacttgatgcactgggtgaagcagaggcctggacgaggccttgagtggattggaaggattgatcctaatagtggtggtactaagtacaatgagaagttcaagagcaaggccacactgactgtagacaaaccctccagcacagcctacatacagctcagcagcctgacatctgaggactctgcggtctattattgtgcaagatacggctattactacggtagtaggtttgactactggggccaaggcaccactctcacagtctcctcagccaaaacgacacccccatct…
R2_P06_B09	AicdaCreERT2.Prdm1LSL-DTR	Exp2/M1	IGHV1-72*01 F	IGHJ2*01 F	IGHD1-1*01 F	CARYGYYYGSRFDYW	agtcaaccatgggaattcgaggtgcagctgcaggagtctggggctgagcttgtgaagcctggggcttcagtgaagctgtcctgcaaggcttctggctacaccttcaccagctacttgatgcactgggtgaagcagaggcctggacgaggccttgagtggattggaaggattgatcctaatagtggtggtactaagtacaatgagaagttcaagagcaaggccacactgactgtagacaaaccctccagcacagcctacatacagctcagcagcctgacatctgaggactctgcggtctattattgtgcaagatacggctattactacggtagtaggtttgactactggggccaaggcaccactctcacagtctcctcagccaaaacgacacccccatct…
R2_P06_B10	AicdaCreERT2.Prdm1LSL-DTR	Exp2/M1	IGHV1-72*01 F	IGHJ2*01 F	IGHD2-2*01 F	CARYDYGYGGTYFDYW	gagcgcaatagggaattcgaggtgcagctgcaggagtctggggctgagcttgtgaagcctggggcttcagtgaagctgtcctgcaaggcttctggctacaccttcaccaggtactggatgcactgggtgaagcagaggcctggacgaggccttgagtggattggaagaattgatcctaatagtggtggtactgagtacaatgagaagttcaagagcaaggccacactgactgtagacaaaccctccagcacagcctacatgcagctcaggagcctgacatctgaggactctgcggtctattattgtgcaagatacgactatggttacggggggacgtactttgactactggggccaaggcaccactctcacagtctcctcagccaaaacgacaccccca…
R2_P06_B11	AicdaCreERT2.Prdm1LSL-DTR	Exp2/M1	IGHV1-72*01 F	IGHJ2*01 F	IGHD2-2*01 F	CARYDYGYGGSYFDYW	aacaaggcgtgggaattcgaggtgcagctgcaggagtctggggctgagcttgtgaagcctggggcttcagtgaagctgtcctgcaaggcttctggctgcaccttcaccacctactggatgcactgggtgaagcagaggcctggacgaggccttgagtggattggaaggattgatcctaatagtggtaatactaagtacaatgagaagttcaagagcaaggccactctgactgtagacaaaccctccagcacagcctacatgcagctcagcagcctgacatctgaggactctgcggtctattattgtgcaagatacgactatggttacggggggtcgtactttgactactggggccaaggcaccactctcacagtctcctcagccaaaacgacaccccca…
R2_P06_C01	AicdaCreERT2.Prdm1LSL-DTR	Exp2/M1	IGHV1-72*01 F	IGHJ2*01 F	IGHD1-1*01 F	CARYLYYYGSSYFDQW	atatgagacggggaattcgaggtgcagctgcaggagtctggggctgagcttgtgaagcctggggcttcagtgaagctgtcctgcaaggcttctggctacaccttcaccagctactggatgcactgggtgaagcagaggcctggacgaggccttgagtggattggaaggattgatcctaatagtggtggtactaagtacaatgagaagttcaagagcaaggccacactgactgtagacaaaccctccagcacagcctacatgcagctcagcagcctgacatctgaggactctgcggtctattattgtgcaagatacctttattactacggtagtagctactttgaccagtggggccaaggcaccactctcacagtctcctcagccaaaacgacaccccca…
R2_P06_C05	AicdaCreERT2.Prdm1LSL-DTR	Exp2/M1	IGHV1-72*01 F	IGHJ2*01 F	IGHD1-1*01 F	CARYGYYYGSRFDYW	agagtgcggcgggaattcgaggtgcagctgcaggagtctggggctgagcttgtgaagcctggggcttcagtgaagctgtcctgcaaggcttctggctacaccttcaccagctacttgatgcactgggtgaagcagaggcctggacgaggccttgagtggattggaaggattgatcctaatagtggtggtactaagtacaatgagaagttcaagaacaaggccacactgactgtagacaaaccctccagcacagcctacatacagctcagcagcctgacatctgaggactctgcggtctattattgtgcaagatacggctattactacggtagtaggtttgactactggggccaaggcaccactctcacagtctcctcagccaaaacgacacccccatct…
R2_P06_C06	AicdaCreERT2.Prdm1LSL-DTR	Exp2/M1	IGHV1-72*01 F	IGHJ2*01 F	IGHD1-1*01 F	CARYDYYGSSYFDYW	tgcctggtgggggaattcgaggtgcagctgcaggagtctgggactgagcttgtgaagcctggggcttcagtgaagctggcctgcaaggcttctggctgcaccttcaccagctactggatgcactgggtgaagcagaggcctggacgaggccttgagtggattggaaggattgatcctaatagtggtggtactaagtacagtgagaagttcaagaacaaggccacactgactgtagacaaaccctccagcacagcctacatgcagctcagcagcctgacatctgaggactctgcggtctatttttgtgcaagatacgattactacggtagtagctactttgactactggggccaaggcaccactctcacagtctcctcagagagtcagtccttcccaaat…
R2_P06_C08	AicdaCreERT2.Prdm1LSL-DTR	Exp2/M1	IGHV1-72*01 F	IGHJ2*01 F	IGHD1-1*01 F	CARYDYYGSSYFDYW	catacactgtgggaattcgaggtgcagctgcaggagtctggggctgagcttgtgaagcctggggcttcagtgaagctgtcctgcaaggcttctggctacaccttcaccagctacttaatgtactgggtgaaacagaggcctggacgaggccttgagtggattggaaggattgatcctaatagtggtggtactaagtacaatgagaagttcaagagcaaggccacactgactgtagacaaaccctccaacacagtctacatgcagctcagcagcctgacatctgaggactctgcggtctattattgtgcaagatacgattactacggtagtagctactttgactactggggccaaggcaccactctcacagtctcctcagccaaaacgacacccccatct…
R2_P06_C09	AicdaCreERT2.Prdm1LSL-DTR	Exp2/M1	IGHV1-72*01 F	IGHJ2*01 F	IGHD1-1*01 F	CARYDYYGSSYFDYW	cgtataatcagggaattcgaggtgcagctgcaggagtctggggctgagcttgtgaagcctggggcttcagtgaagctgtcctgcaaggcttctggctacaccttcaccagctacttaatgcactgggtgaaacagaggcctggacgaggccttgagtggattggaaggattgatcctaatactgatggtactaagtacaatgagaagttcaagaacaaggccacactgactgtagacaaaccctccaacacagcctacatgcagctcagcagcctgacatctgaggactctgcggtctattattgtgcaagatacgattactacggtagtagctactttgactactggggccaaggcaccactctcacagtctcctcagccaaaacgacacccccatct…
R2_P06_C11	AicdaCreERT2.Prdm1LSL-DTR	Exp2/M1	IGHV1-72*01 F	IGHJ4*01 F	IGHD2-12*01 F	CARYYRSSMDYW	gcgagttaccgggaattcgaggtgcagctgcaggagtctggggctgaacttgtgaagcctggggcttcagtgaagctgtcctgcaaggcttctggctacaccttcaccttctactggatgcactgggtgaagcagaggcctggacgaggccttgagtggattggaaggattgatcctaatagtggttatactaagtacaatgagaagtttaagaacaaggccacactgactgtagacaaaccctccagcacagcctacatgcagctcagcagcctgacatctgaggactctgcggtctattattgtgcaagatactatagatcctctatggactactggggtcaaggaacctcagtcaccgtctcctcagccaaaacgacacccccatctgtctatcca…
R2_P06_C12	AicdaCreERT2.Prdm1LSL-DTR	Exp2/M1	IGHV1-72*01 F	IGHJ2*01 F	IGHD1-1*01 F	CARYAYDYGSRFDYW	tacggccggtgggaattcgaggtgcagctgcaggagtctggggctgagcttgtgaagcctggggcttcagtgaagctgtcctgcaaggcttctggctacaccttcaccagctactggatgcactgggtgaagcagaggcctggacgaggccttgagtggattggaaggattgatcctaatagtggtggtactaagtacaatgagaaattcaagagcaaggccacactgactgtagacaaaccctccagcacagcctacatgcagctcagcagcctgacatctgaggactctgcggtctattattgtgcaagatacgcctatgattatggtagtaggtttgactactggggccaaggcaccactctcacagtctcctcagccaaaacgacacccccatct…
R2_P06_D01	AicdaCreERT2.Prdm1LSL-DTR	Exp2/M1	IGHV1-72*01 F	IGHJ2*01 F	IGHD1-1*01 F	CARYYYGSSYFDYW	cttatggaatgggaattcgaggtgcagctgcaggagtctggggctgagcttgtgaagcctggggcttcagtgaagctgtcctgcaaggcttctggctacaccttcaccaactacttgatgcactgggtgaagcagaggcctggacgaggccttgagtggattggaaggattgatcctaatagtggtggtactaagtacaatgagaagttcaagagcaaggccacactaactgtagacaaaccctccagcacaaactacatgcagctcagcagcctgacatctgaggactctgcggtctattattgtgcaagatattactacggtagtagttattttgactactggggccaaggcaccactctcacagtctcctcagagagtcagtccttcccaaatgtc…
R2_P06_D02	AicdaCreERT2.Prdm1LSL-DTR	Exp2/M1	IGHV1-72*01 F	IGHJ2*01 F	IGHD1-1*01 F	CARYLYYYGSSYFDYW	ctgtctgcacgggaattcgaggtgcagctgcaggagtctggggctgagcttgtgaagcctggggcttcagtgaagctgtcctgcaaggcttctggcttcaccttcaccagctactggattcactgggtgaggcagaggcctggacgaggccttgagtggattggaaggattgatcctaatagtggtggtactaggtacaatgagaagttcaagagcaaggccacactgactgtagacagaccctccagcacagcctacatgcagctcagcagcctgacatctgaggactctgcggtctattattgtgcaagatacctttattactacggtagtagctactttgactactggggccaaggcaccactctcacagtctcctcagccaaaacgacaccccca…
R2_P06_D03	AicdaCreERT2.Prdm1LSL-DTR	Exp2/M1	IGHV1-72*01 F	IGHJ2*01 F	IGHD1-1*01 F	CARYYYGSSYFDYW	cagccgattggggaattcgaggtgcagctgcaggagtctggggctgagcttgtgaagcctggggcttcagtgaagctgtcctgcaaggcttctgcctacaccttcaccagctacttgatgcactgggtgaagcggaggcctggacgaggccttgagtggattggaaggattgatcctaatagtggtggttctaagtacaatgagaagttcaagagcaaggccacactgactgtcgacaaaccctccagcacagcctacatgcagctcagcagcctgacatctgaggactctgcggtctattattgtgcaagatattactacggtagttcctactttgactactggggccaaggcaccactctcacagtctcctcagagagtcagtccttcccaaatgtc…
R2_P06_D04	AicdaCreERT2.Prdm1LSL-DTR	Exp2/M1	IGHV1-72*01 F	IGHJ2*01 F	IGHD1-1*01 F	CARYLYGSCYFDYW	tgactacatagggaattcgaggtgcagctgcaggagtctggggctgagcttgtgaagcctggggcttcagtgaagctgtcctgcaaggcttctgaattcaccttcaccaactactggatgcactgggtgaagcagaggcctggacgaggccttgagtggattggaaggattgatcctaatagtggtggtactaggtataatgagaagttcaagatcaaggccacactgactgtagacaaaccctccagcacagcctacatgcagctcagcagcctgacatctgaggactctgcggtctattattgtgcaagatacctctacggtagttgctactttgactactggggccaaggcaccactctcacagtctcctcagagagtcagtccttcccaaatgtc…
R2_P06_D05	AicdaCreERT2.Prdm1LSL-DTR	Exp2/M1	IGHV1-72*01 F	IGHJ2*01 F	IGHD1-1*01 F	CARYGYYYGSRFDYW	attgccgagtgggaattcgaggtgcagctgcaggagtctggggctgagcttgtgaagcctggggcttcagtgaagctgtcctgcaaggcttctggctacaccttcaccagctacttgatgcactgggtgaagcagaggcctggacgaggccttgagtggattggaaggattgatcctaatagtggtggtactaagtacaatgagaagttcaagaccaaggccacactgactgtagacaaaccctccagcacagcctgcatacagctcagcagcctgacatctgaggactctgcggtctattattgtgcaagatacggctattactacggtagtaggtttgactactggggccaaggcaccactctcacagtctcctcagccaaaacgacacccccatct…
R2_P06_D07	AicdaCreERT2.Prdm1LSL-DTR	Exp2/M1	IGHV1-72*01 F	IGHJ1*03 F	IGHD1-1*01 F	CARYYYGCNFDVW	ggcgagatgggggaattcgaggtgcagctgcaggagtctggggctgagcttgtgaagcctggggcttcagtgaagctgtcctgcaaggcttctggctacaccttcaccagctactggatgcactgggtgaagcagaggcctggacgaggccttgagtggattggaaggattgatcctaatagtggtggtactaagtacaatgagaagttcaagagcaaggccacactgactgtagacacaccctccagcacagcctacatgcagctcagcagcctgacatctgaggactctgcggtctattattgtgcaagatattactacggttgtaacttcgatgtctggggcacagggaccacggtcaccgtctcctcagagagtcagtccttcccaaatgtcttc…
R2_P06_D08	AicdaCreERT2.Prdm1LSL-DTR	Exp2/M1	IGHV1-72*01 F	IGHJ3*01 F	IGHD1-1*01 F	CASYYYGRSYFVYW	tggctcgcaggggaattcgaggtgcagctgcaggagtctggggctgagcttgtgaagcctggggcttcagtgaagctgtcctgcaaggcttctgactacaccttcaccacctactggatgcactgggtgaagcagaggcctggacgaggccttgagtggattggaaggattgatcctaatagtggtggtactaagtataatgagaagttcaagagcaaggccacactgactgtagacaaaccctccagcacagcctacatgcagctcagcagcctgacatctgaggactctgcggtctattattgtgcaagctattactacggtcgtagctactttgtttactggggccaagggactctggtcactgtctctgcagagagtcagtccttcccaaatgtc…
R2_P06_D09	AicdaCreERT2.Prdm1LSL-DTR	Exp2/M1	IGHV1-72*01 F	IGHJ2*01 F	IGHD1-1*01 F	CARYGYYYGSRFDYW	tagaataacggggaattcgaggtgcagctgcaggagtctggggctgagcttgtgaagcctggggcttcagtgaagctgtcctgcaaggcttctggctacaccttcaccagctacttgatgcactgggtgaagcagaggcctggacgaggccttgagtggattggaaggattgatcctaatagtggtggtactaagtacaatgagaagttcaagaccaaggccacactgactgtagacaaaccctccagcacagcctacatacagctcagcagcctgacatctgaggactctgcggtctattattgtgcaagatacggctattactacggtagtaggtttgactactggggccaaggcaccactctcacagtctcctcagccaaaacgacacccccatct…
R2_P06_D10	AicdaCreERT2.Prdm1LSL-DTR	Exp2/M1	IGHV1-72*01 F	IGHJ1*03 F	IGHD1-1*01 F	CARYYYGSNFDVW	taatggatctgggaattcgaggtgcagctgcaggagtctggggctgagcttgtgaagcctggggcttcagtgaagctgtcctgcaaggcttctggctacaccttcaccagctactggatgcactgggtgaagcagaggcctggacgaggccttgagtggattggaaggattgatcctaatagtggtggtactaagtacaatgagaagttcaagagcaaggccacactgactgtagacaaaccctccagcacagcctacatgcagctcagcagcctgacatctgaggactctgcggtctattattgtgcaagatattactacggtagtaacttcgatgtctggggcacagggaccacggtcaccgtctcctcagagagtcagtccttcccaaatgtcttc…
R2_P06_D12	AicdaCreERT2.Prdm1LSL-DTR	Exp2/M1	IGHV1-72*01 F	IGHJ1*03 F	IGHD4-1*01 F	CARYPGYFDVW	agtgccactggggaattcgaggtgcagctgcaggagtctggggctgagcttgtgaagcctggggcttcagtgaagctgtcctgcaaggcttctggctccaccttcaccagctactggatgcactgggtgaagcagaggcctggacgaggccttgagtggattggaaggattgatcctaatagtggtggtactaagtacaatgacaagttcaagagcaaggccacactgactgtagacaaaccctccggcacagcccacatgcagctcagcagcctgacatctgaggactctgcggtctattattgtgcaaggtatccggggtacttcgatgtctggggcacagggaccacggtcaccgtctcctcagccaaaacgacacccccatctgtctatccactg…
R2_P06_E01	AicdaCreERT2.Prdm1LSL-DTR	Exp2/M1	IGHV1-72*01 F	IGHJ2*01 F	IGHD2-2*01 F	CARYDYGYGGSYFDYW	taatctcgtcgggaattcgaggtgcagctgcaggagtctggggctgagcttgtgaagcctggggcttcagtgaggctgtcctgcaaggcttctggctacaccttcaccaggtactggatgcactgggtgaagcagaggcctggacgaggccttgagtggattggaaaaattgatcctaatagtggtggtactaagtacaatgaggagttcaagagcaaggccacactgactgtagacaaaccctccagcacagcctacatgcagctcagcagcctgacatctgaggactctgcggtctattattgtgcaagatacgactatggttacggggggtcgtactttgactactggggccaaggcaccactctcacagtctcctcagccaaaacgacaccccca…
R2_P06_E03	AicdaCreERT2.Prdm1LSL-DTR	Exp2/M1	IGHV1-72*01 F	IGHJ2*01 F	IGHD1-1*01 F	CARYDYYGSSYFDYW	gacagacagggggaattcgaggtgcagctgcaggagtctggggctgagcttgtgaagcctggggcttcagtgaagctgtcctgcaaggcttctggcttcaccttcaccagctacttgatgcactgggtgaagcagaggcctggacgaggccttgagtggattggaaggattgatcctaatagtggtggtactaagtacaatgagaagttcaagagcaaggccacactgactgtagacaaaccctccagcacagcctacatgcagctcagcagcctgacatctgaggactctgcggtctattattgtgcaagatacgattactacggtagtagctactttgactactggggccaaggcaccactctcacagtctcctcagagagtcagtccttcccaaat…
R2_P06_E04	AicdaCreERT2.Prdm1LSL-DTR	Exp2/M1	IGHV1-72*01 F	IGHJ2*01 F	IGHD1-1*01 F	CARYDFYGSSYFDYW	tcttacatcagggaattcgaggtgcagctgcaggagtctggggctgagcttgcgaagtctggggcttcagtgaagctgtcctgcagggcttctggctacaccttccccagctactggatgcactgggtgaagcagaggcctggacgaggccttgagtggattggaaggattgctcctaatagtggtggttctaggtacaatgagaagttcaagagcaaggccacactgactgtagacaaaccctccagcacagcctacatgcagctcagcagcctgacatctgaggactctgcggtctattattgtgcaagatacgatttctacggtagtagctactttgactactggggccaaggcaccactctcacagtctcctcagccaaaacaacacccccatca…
R2_P06_E06	AicdaCreERT2.Prdm1LSL-DTR	Exp2/M1	IGHV1-72*01 F	IGHJ2*01 F	IGHD1-1*01 F	CARYGYYYGSRFDYW	aagcttatgcgggaattcgaggtgcagctgcaggagtctggggctgagcttgtgaagcctggggcttcagtgaagctgtcctgcaaggcttctggctacaccttcaccaactacttgatgcactgggtgaagcagaggcctggacgaggccttgagtggattggaaggattgatcctcatagtggtggtactaagtacaatgagaagttcaagagcaaggccacactgactgtagacaaaccctccagcacagcctacatacaactcagcagcctgacatctgaggactctgcggtctattattgtgcaagatacggctattactacggtagtaggtttgactactggggccaaggcaccactctcacagtctcctcagccaaaacgacacccccatct…
R2_P06_E09	AicdaCreERT2.Prdm1LSL-DTR	Exp2/M1	IGHV1-72*01 F	IGHJ2*01 F	IGHD1-1*01 F	CARYGYYYGSRFDYW	ttaggatagagggaattcgaggtgcagctgcaggagtctggggctgagcttgtgaagcctggggcttcagtgaagctgtcctgcaaggcttctggctacaccttcaccagctacttgatgcactgggtgaagcagaggcctggacgaggccttgagtggattggaaggattgatcctaatagtggtggtactaagtacaatgagatattcaggagcaaggccacactgactgtagacaaaccctccagcacagcctacatacagctcagcagcctgacatctgaggactctgcggtctattattgtgcaagatacggctattactacggtagtaggtttgactactggggccaaggcaccactctcacagtctcctcagccaaaacgacacccccatct…
R2_P06_E10	AicdaCreERT2.Prdm1LSL-DTR	Exp2/M1	IGHV1-72*01 F	IGHJ1*03 F	IGHD1-1*01 F	CARYNYYGSSWYFDVW	ccgaagcgaggggaattcgaggtgcagctgcaggagtctggggctgagcttgtgaagcctggggcttcagtgaagctgtcctgcaaggcttctggctacaccttcaccagctactggatgaactgggtgaagcagaggcctggacgaggccttgagtggattggaaggattgatcctaatagtggtggtcctaggtacaatgagaagttcaagagcaaggccacactgactgtagacaaaccctccagcacagcctacatgcagctcagcagcctgacatctgaggactctgcggtctattattgtgcaagatacaattactatggtagtagctggtacttcgatgtctggggcacagggaccacggtcaccgtctcctcagagagtcagtccttccca…
R2_P06_E11	AicdaCreERT2.Prdm1LSL-DTR	Exp2/M1	IGHV1-72*01 F	IGHJ2*01 F	IGHD2-2*01 F	CARYDYGYGGSYFDYW	ggaccaacaggggaattcgaggtgcagctgcaggagtctggggctgagcttgtgaagcctggggcttcagtgaagctgtcctgcaaggcttctggctacaccttcaccagctactggatgcactgggtgaagcagaggcctggacgaggccttgagtggattggaaggattgatcctaatagtggtggtactaagtacaatgagaagttcaagagcaaggccacactgactgtagacaaaccctccagcacagcctacatgcagctcagcagcctgacatctgaggactctgcggtctattattgtgcaagatacgactatggttacggggggtcgtactttgactactggggccaaggcaccactctcacagtctcctcagagagtcagtccttccca…
R2_P06_E12	AicdaCreERT2.Prdm1LSL-DTR	Exp2/M1	IGHV1-72*01 F	IGHJ2*01 F	IGHD1-1*01 F	CARYDYYGSNYFDYW	ttccaggtaagggaattcgaggtgcagctgcaggagtctggggctgagcttgtgaagcctggggcttcagtgaagctgtcctgcaaggcttctggctacaccttcaccaactacttaatgcactgggtgaaacagaggcctgggcgaggccttgagtggattggaaggattgatcctaatagtggttttactaagtacaatgagaagttcaagaccaaggccacactgactgtagacaaaccctccaacacagcctacatgcagctcagcagcctgacatctgaggactctgcggtctattattgtgcaagatacgattactacggtagtaactactttgactactggggccaaggcaccactctcacagtctcctcagccaaaacgacacccccatct…
R2_P06_F01	AicdaCreERT2.Prdm1LSL-DTR	Exp2/M1	IGHV1-72*01 F	IGHJ2*01 F	IGHD1-1*01 F	CARYLYYYGFNYFDYW	gcgcgatgttgggaattcgaggtgcagctgcaggagtctggggctgagcttgtgaagcctggggcttcagtgaagctgtcctgcaaggcttctggctacaccttcaccagctactggatgcactgggtgaagcagaggcctggacgaggccttgagtggattggaaggattgatcctattagtgctggtactaggtacaatgagaagttcaagaccaaggccacactgactgtagacaaaccctccagcacagcctacatgcagctcagcagcctgacatctgaggactctgcggtctattattgtgcaagatacctttattactacggttttaactactttgactactggggccaaggcaccactctcacagtctcctcagccaaaacgacaccccca…
R2_P06_F02	AicdaCreERT2.Prdm1LSL-DTR	Exp2/M1	IGHV1-72*01 F	IGHJ2*01 F	IGHD2-2*01 F	CARYDYGYGGSYFDYW	taacagtgttgggaattcgaggtgcagctgcaggagtctggggctgagcttgtgaagcctggggcttcagtgaagctgtcctgcaaggcttctggctacaccttcaccaggtactggatgcactgggtgaagcagaggcctgggcgaggccttgagtggattggaagaattgatcctaatagtggtggtactaagttcaatgagaagttcaagagcaaggccacactgactgtagacaaaccctccagcacggcctacatgcagctcagcagcctgacatctgaggactctgcggtctattattgtgcaagatacgactatggttacggggggtcgtactttgactactggggccaaggcaccactctcacagtctcctcagagagtcagtccttccca…
R2_P06_F03	AicdaCreERT2.Prdm1LSL-DTR	Exp2/M1	IGHV1-72*01 F	IGHJ4*01 F	IGHD2-12*01 F	CARYYRSSMDYW	accgcgcaatgggaattcgaggtgcagctgcaggagtctggggctgagcttgtgaagcctggggcttcagtgaagctgtcctgcaaggcttctggctacaccttcaccttctactggatgcactgggtgaagcagaggcctggacgaggccttgagtggattggaaggattgatcctaatagtggttatactaagtacaatgagaagttcaagagcaaggccacactgactgtagacaaaccctccagcacagcctacatgcagctcagcagcctgacatctgaggactctgcggtctattattgtgcaagatactatagatcctctatggactactggggtcaaggaacctcagtcaccgtctcctcagccaaaacgacacccccatctgtctatcca…
R2_P06_F05	AicdaCreERT2.Prdm1LSL-DTR	Exp2/M1	IGHV1-72*01 F	IGHJ3*01 F	IGHD2-3*01 F	CARDGGWLVRFAYW	agacacattagggaattcgaggtgcagctgcaggagtctggggctgagcttgtgaagcctggggcttcagtgaagctgtcctgcaaggcttctggctacaccttcattagttactggatgcactgggtgaagcagaggcctggacgaggccttgagtggattggaaggattgatcctaatagtggtggtactaagtacaatgagaagttcaagagcaaggccacactgactgtagacaaaccctccagcacagcctacatgcagctcagcagcctgacatctgaggactctgcggtctattattgtgcaagagatgggggatggttagtacgatttgcttactggggccaagggactctggtcactgtctctgcagccaaaacgacacccccatctgtc…
R2_P06_F06	AicdaCreERT2.Prdm1LSL-DTR	Exp2/M1	IGHV1-72*01 F	IGHJ2*01 F	IGHD1-1*01 F	CAPYYYGSFDYW	gcgttggtatgggaattcgaggtgcagctgcaggagtctggggctgagcttgtgaagcctggggcttcagtgaagctgtcctgcaagacttctggctacaccttcaccagctactggatgcactgggtgaagcagaggcctggacgaggccttgagtggattggaaggattgatcctaatagtggtggtactaagtacaatgagaagttcaagaccaaggccacactgactgtagacaaaccctccagcacagcctacatgcagctcagcagcctgacatctgaggactctgcggtctattattgtgcaccttattactacggtagcttcgactactggggccaaggcaccactctcacagtctcctcagccaaaacgacacccccatctgtctatcca…
R2_P06_F07	AicdaCreERT2.Prdm1LSL-DTR	Exp2/M1	IGHV1-72*01 F	IGHJ2*01 F	IGHD1-1*01 F	CARYLYYYGSSYFDYW	agcacatcctgggaattcgaggtgcagctgcaggagtctggggctgagcttgtgaagcctggggcttcagtgaagctgtcctgcaaggcttctggatacaccttcaccagcaagtggatgcactgggtgaagcagaggcctggacgaatccttgagtggattggaaggattgatcctaatagtggtgggactaagtacaatgagaagttcaagagtaaggccacactgactgtagacaaaccctccagcacagcctatatgcagctcagcagcctgacatctgaggactctgcggtctattattgtgcaagatacctttattattacggtagtagctactttgactactggggccaaggcaccactctcacagtctcctcagccaaaacgacaccccca…
R2_P06_F08	AicdaCreERT2.Prdm1LSL-DTR	Exp2/M1	IGHV1-72*01 F	IGHJ2*01 F	IGHD1-1*01 F	CARYGYYYGSRFDYW	ttgttccgtggggaattcgaggtgcagctgcaggagtctggggctgagcttgtgaagcctggggcttcagtgaagctgtcctgcaaggcttctggctacaccttcaccagctacttgatgcactgggtgaaacagaggcctggacgaggccttgagtggattggaaggattgatcctaatagtggtggtactaagtacaatgagaagttcaagagcaaggccacactgactgtagacaaaccctccagcacagcctacatacagctcagcagcctgacatctgaggactctgcggtctattattgtgcaagatacggctattactacggtagtaggtttgactactggggccaaggctccactctcacagtctcctcagccaaaacgacacccccatct…
R2_P06_F09	AicdaCreERT2.Prdm1LSL-DTR	Exp2/M1	IGHV1-72*01 F	IGHJ2*01 F	IGHD1-1*01 F	CARYDYYGSSCLDYW	aagtactccagggaattcgaggtgcagctgcaggagtctggggctgagcttgtgaagcctggggcttcagtgaagctgtcctgcaaggcttctggctacaccttcaccagctacttaatgcactgggtgaaacagaggcctggacgaggccttgagtggattggaaggattgatcctaatagtggtggtactaagtacaatgagaagttcaagagcaaggccacactgactgtagacaaaccctccaacacagcctacatgcagctcagcagcctgacatctgaggactctgcggtctattattgtgcaagatacgattactacggtagtagctgccttgactactggggccaaggcaccactctcacagtctcctcagccaaaacgacacccccatct…
R2_P06_F10	AicdaCreERT2.Prdm1LSL-DTR	Exp2/M1	IGHV1-72*01 F	IGHJ2*01 F	IGHD1-1*01 F	CARYGYYYAGRFDYW	acgtcaatacgggaattcgaggtgcagctgcaggagtctggggctgaacttgtgaagcctggggcttcagtgaagctgtcctgcaaggcttctggctacaccttcaccagctacttgatgcactgggtgaagcagaggcctggacgaggccttgagtggattggaaggattgatcctaatagtggtggtactaaatacaatgagaagttcaagaccaaggccacactgactgtagacaaaccctccagcacagcctacatacagctcagcagcctgacatctgaggactctgcggtctattattgtgcaagatacggctattactacgctggtaggtttgactactggggccaaggcaccactctcacagtctcctcagccaaaacgacacccccatct…
R2_P06_F12	AicdaCreERT2.Prdm1LSL-DTR	Exp2/M1	IGHV1-72*01 F	IGHJ2*01 F	IGHD1-1*01 F	CARYGYYYGSRFDYW	ccacctgtgtgggaattcgaggtgcagctgcaggagtctggggctgagcttgtgaagcctggggcttcagtgaagctgtcctgcaaggcttctggctacaccttcaccagctacttgatgcactgggtgaagcagaggcctggacgaggccttgagtggattggaaggattgatcctaatagtggtggtactaagtacaatgagaagttccagagcaaggccacactgactgtagacaaaccctccagcacagcctacatacagctcagcagcctgacatctgaggactctgcggtctattattgtgcaagatacggctattactacggtagtaggtttgactactggggccaaggcaccactctcacagtctcctcagccaaaacgacacccccatct…
R2_P06_G01	AicdaCreERT2.Prdm1LSL-DTR	Exp2/M1	IGHV1-72*01 F	IGHJ2*01 F	IGHD2-2*01 F	CARYDYGFGGSYFDYW	agagcactaggggaattcgaggtgcagctgcaggagtctggggctgagcttgtgaagcctggggcttcagtgaagctgtcctgcaaggcttctggctacaccttcaccagctactggatgcactgggtgaagcagaggcctggacgaggccttgagtggattggaaggattgatcctaatagtggtggtactaagtacaatgagaagttcaagagcaaggccacactgactgtagacaaaccctccaacacagcctacatgcagctcagcagcctgacatctgaggactctgcggtctataattgtgcaagatacgactatggtttcggggggtcgtactttgactactggggccaaggcaccactctcacagtctcctcagccaaaacgacaccccca…
R2_P06_G02	AicdaCreERT2.Prdm1LSL-DTR	Exp2/M1	IGHV1-72*01 F	IGHJ3*01 F	IGHD1-1*01 F	CANYYYGCSYFAYW	accttatgaagggaattcgaggtgcagctgcaggagtctggggctgagcttgtgaagcctgggacttcagtgaagctgtcctgcaaggcttctggctacaccttcaccagctacttgatgcactgggtgaagcagaggcctggacgaggccttgagtggattggaaggattgatcctaatagtggtggtactaactacaatgagaagttcaagaccaaggccacactgactgtagacaaaccctccagcacagcctacatgcacctcagcagcctgacatctgaggactctgcggtctattattgtgcaaactattactacggttgtagctactttgcttactggggccaagggactctggtcactgtctctgcagagagtcagtccttcccaaatgtc…
R2_P06_G03	AicdaCreERT2.Prdm1LSL-DTR	Exp2/M1	IGHV1-72*01 F	IGHJ2*01 F	IGHD2-2*01 F	CARYDYGYGGSYFDYW	cgctgcagaggggaattcgaggtgcagctgcaggagtctggggctgagcttgtgaagcctggggcttcagtgaagctgtcctgcaaggcttctggctacaccttcaccagctactggatgcactgggtgaagcagaggcctggacgaggccttgagtggattggaaggattgatccttatagtgttggtactaagtacaatgagaagttcaagagcaaggccacactgactgtagacaaaccctccagcacagcctacatgcagctccgcagcctgacatctgaggactctgcggtctattattgtgcaagatacgactatggttacggggggtcgtactttgactactggggccaaggcaccactctcacagtctcctcagccaaaacgacaccccca…
R2_P06_G04	AicdaCreERT2.Prdm1LSL-DTR	Exp2/M1	IGHV1-72*01 F	IGHJ1*03 F	IGHD1-1*01 F	CARYNYYGSSWYFDVW	gtagagtcaggggaattcgaggtgcagctgcaggagtctggggctgagcttgtgaagcctggggcttcagtgaggctgtcctgcaaggcttctggctacaccttcaccagctactggatgcactgggtgaagcagaggcctggacgaggccttgagtggattggaaggattgatcctaatagtggtggtactaggtacaatgagaagttcaagagcaaggccacactgactgtagacaaaccctccagcacagcctacatgcagctcagcagcctgacatctgaggactctgcggtctattattgtgcaagatacaattactatggtagtagctggtacttcgatgtctggggcacagggaccacggtcaccgtctcctcagccaaaacgacaccccca…
R2_P06_G07	AicdaCreERT2.Prdm1LSL-DTR	Exp2/M1	IGHV1-72*01 F	IGHJ2*01 F	IGHD1-1*01 F	CARYLYGSSYFDYW	tcctgaccgtgggaattcgaggtgcagctgcaggagtctggggctgagcttgtgaagcctggggcttcagtgaagctgtcctgcaaggcttctgactacaccttcaccagctactggatgcactgggtgaagcagaggcctggacgaggccttgagtggattggaaggattgatcctaatagtggtggtactaggtacaatgagaagttcaagagcaaggccacactgactgtagacaaaccctccagcacagcctacatgcagctcagcagcctgacatctgaggactctgcggtctatttttgtgcaagatacctctacggtagtagctactttgactactggggccaaggcaccactctcacagtctcctcagagagtcagtccttcccaaatgtc…
R2_P06_G08	AicdaCreERT2.Prdm1LSL-DTR	Exp2/M1	IGHV1-72*01 F	IGHJ2*01 F	IGHD1-1*01 F	CARYEYYGSSYFDYW	ctggcttgccgggaattcgaggtgcagctgcaggagtctggggctgagcttgtgaagcctggggcttcagtgaagctgtcctgcaaggcttctggctacaccttcaccagcaacttaatgcactgggtgaaacagaggcctggacgaggccttgagtggattggaaggattgatcctaatagtggtggtactaagtacaatgagaagttcaagaacaaggccacactgactgtagacaaaccctccaacacagcctacatgcagctcagcagcctgacatcggaggactctgcggtctattattgtgcaagatacgaatactacggtagtagctactttgactactggggccaaggcaccactctcacagtctcctcagccaaaacgacacccccatct…
R2_P06_G10	AicdaCreERT2.Prdm1LSL-DTR	Exp2/M1	IGHV1-72*01 F	IGHJ2*01 F	IGHD1-1*01 F	CARYGYYSGSRFDYW	ttgtaacggtgggaattcgaggtgcagctgcaggagtctggggctgagcttgtgaagcctggggcttcagtgaagctgtcctgcaaggcttctggctacaccttcaccagctacttgatgcactgggtgaagcagaggcctggacgaggccttgagtggattggaaggattgatcctaatagtggtggtactaactacaatgagaagttcaagagcaaggccacactgactgtagacaaaccctccagcacagcctacatacagctcagcagcctgacatctgaggactctgcggtctattattgtgcaagatacggctattactccggtagtaggtttgactactggggccaaggcaccactctcacagtctcctcagccaaaacgacacccccatct…
R2_P06_G11	AicdaCreERT2.Prdm1LSL-DTR	Exp2/M1	IGHV1-72*01 F	IGHJ1*03 F	IGHD2-5*01 F	CARKSNYVHFDVW	gtaaggcatagggaattcgaggtgcagctgcaggagtctggggctgagcttgtgaagcctggggcttcagtgaagctgtcctgcaaggcttctggctacaccttcaccagctactggatgcactgggtgaagcagaggcctggacgaggccttgagtggattggaaggattgatcctaatagtggtggtactaagtacaatgagaagttcaagagcaaggccacactgactgtagacaaaccctccagcacagcctacatgcaactcagcagcctgacatctgaggactctgcggtctattattgtgcaagaaaaagtaactacgtccacttcgatgtctggggcacagggaccacggtcaccgtctcctcagccaaaacgacacccccatctgtctat…
R2_P06_G12	AicdaCreERT2.Prdm1LSL-DTR	Exp2/M1	IGHV1-72*01 F	IGHJ3*01 F	IGHD2-3*01 F	CSRDGGWLLRFAYW	gtccacttgtgggaattcgaggtgcagctgcaggagtctggggccgagcttgtgaagcctggggcttcagtgaagctgtcctgcaaggcttctggctacaccttcaccaactactggatgcactgggtgaagcagaggcctggacgaggccttgagtggattggagggattgatcctaatagtggtggtactaagtacaatgagaagttcaagagcaaggccacactgactgtaggcaaaccctccagcacagcctacatgcagctcagcagcctgacatctgaggactctgcggtctattattgttcaagagatgggggatggttactacgatttgcttactggggccaagggactctggtcactgtctctgcagccaaaacgacacccccatctgtc…
R2_P06_H02	AicdaCreERT2.Prdm1LSL-DTR	Exp2/M1	IGHV1-72*01 F	IGHJ2*01 F	IGHD1-1*01 F	CARYDYYGSSYFDYW	ggaattccaagggaattcgaggtgcagctgcaggagtctggggctgagcttgtgaagcctggggcttcagtgaagctgtcctgcaaggcttctggcttcaccttcaccaactacttgatgcactgggtgaagcagaggcctggacgaggccttgagtggattggaaggattgatcctaatagtggtggtactaagtacaatgagaagttcaagagcaaggccacactgactgtagacaaaccctccagcacagcctacatgcagctcagcagcctgacatctgaggactctgcggtcttttattgtgcaagatacgattactacggtagtagctactttgactactggggccaaggcaccactctcacagtctcctcagagagtcagtccttcccaaat…
R2_P06_H04	AicdaCreERT2.Prdm1LSL-DTR	Exp2/M1	IGHV1-72*01 F	IGHJ2*01 F	IGHD1-1*01 F	CARYGYYYGRRFDYW	tacacgctccgggaattcgaggtgcagctgcaggagtctggggctgagcttgtgaagcctggggcttcagtgaagctgtcctgcaaggcttctggctacaccttcaccagctacttgatgcactgggtgaagcagaggcctggacgaggccttgagtggattggaaggattgatcctaatagtggtggtactaagtacaatgagaagttcaagagcaaggccacactgactgtagacaaaccctccagcacagcctacatacagctcagcagcctgacatctgaggactctgcggtctattattgtgcaagatacggctattactacggtagaaggtttgactactggggccaaggcaccactctcacagtctcctcagccaaaacgacacccccatct…
R2_P06_H05	AicdaCreERT2.Prdm1LSL-DTR	Exp2/M1	IGHV1-72*01 F	IGHJ2*01 F	IGHD1-1*01 F	CPRYLYYYGSSYFDYW	gcttacggacgggaattcgaggtgcagctgcaggagtctggggctgagcttgtgaagcctggggcttcagtgaagctgtcctgcaagacttctggctacaccttcaccacctacttaatgcactgggtgaagcagaggcctggacgaggccttgagtggattggaaggattgatcctaatagtggtggtactaagtacaatgagaagttcaagagtaaggccacactgactgtagacaaaccctccagcacagcctacatgcagctcagcagcctgacatctgaggactctgcggtctattattgtccaagatacctttattactacggtagtagctactttgactactggggccaaggcaccactctcacagtctcctcagccaaaacgacaccccca…
R2_P06_H06	AicdaCreERT2.Prdm1LSL-DTR	Exp2/M1	IGHV1-72*01 F	IGHJ4*01 F	IGHD2-12*01 F	CARYYRSSMDYW	cgcttgaagtgggaattcgaggtgcagctgcaggagtctggggctgaccttgtgaagcctggggcttcagtgaagctgtcctgcaaggcttctggctacaccttcaccttctactggatgcactgggtgaagcagaggcctggacgaggccttgagtggattggaaggattgatcctaatagtgcttatactaagtacgatgagaagttcaagagcaaggccacactgactgtagacaaaccctccagcacagcctacatgcagctcagcagcctgacatctgaggactctgcggtctattattgtgcaagatactatagatcctctatggactactggggtcaaggaacctcagtcaccgtctcctcagccaaaacgacacccccatctgtctatcca…
R2_P06_H07	AicdaCreERT2.Prdm1LSL-DTR	Exp2/M1	IGHV1-72*01 F	IGHJ2*01 F	IGHD2-2*01 F	CARYDYGYGGSYFDYW	cgccttctgagggaattcgaggtgcagctgcaggagtctggggctgagcttgtgaagcctggggcttcagtgaagctgtcctgcaaggcttctggctacaccttcaccaggtactggatgcactgggtgaagcagaggcctggacgaggccttgagtggattggaaggattgatcctaatagtggtggtactaagtacaatgagaagttcaagagcaaggccacactgactgtagacaaaccctccagcacagcctacatgcagctcagcagcctgacatctgaggactctgcggtctattattgtgcaagatacgactatggttacggggggtcgtactttgactactggggccaaggcaccactctcacagtctcctcagagagtcagtccttccca…
R2_P06_H08	AicdaCreERT2.Prdm1LSL-DTR	Exp2/M1	IGHV1-72*01 F	IGHJ4*01 F	IGHD2-4*01 F	CARYSYYYRDYAMDYW	ataccaacgcgggaattcgaggtgcagctgcaggagtctggggctgagcttgtgaagcctggggcttcagtgaagctgtcctgcaaggcttctggctacaccttcaccagctacttaatgcactgggtgaagcagaggcctggacgaggccttgagtggattggaaggattgatcctaatagtggtggtactaagtacaatgagaagttcaagagcaaggccacactgactgtagacaaaccctccagcacagcctacatgcagctcagcagcctgacatctgaggactctgcggtctattattgtgcaagatacagttattactaccgagactatgctatggactactggggtcaaggaacctcagtcaccgtctcctcagagagtcagtccttccca…
R2_P06_H09	AicdaCreERT2.Prdm1LSL-DTR	Exp2/M1	IGHV1-72*01 F	IGHJ2*01 F	IGHD1-1*01 F	CARYGYYYGSRFDYW	ctggatatgtgggaattcgaggtgcagctgcaggagtctggggctgagcttgtgaagcctggggcttcagtgaagctgtcctgcaaggcttctggctacaccttcaccagctacttgatgcactgggtgaagcagaggcctggacgaggccttgagtggattggaaggattgatcctaatagtggtggtactaagtacaatgagaagttcaagagcaaggccacactgactgtagacaaaccctccagcacagcctacatacagctcagcagcctgacatctgaggactctgcggtctattattgtgcaagatacggctattactacggtagtaggtttgactactggggccaaggcaccactctcacagtctcctcagccaaaacgacacccccatct…
R2_P06_H10	AicdaCreERT2.Prdm1LSL-DTR	Exp2/M1	IGHV1-72*01 F	IGHJ4*01 F	IGHD2-12*01 F	CARYYRSSMDYW	caatctatgagggaattcgaggtgcagctgcaggagtctggggctgagcttgtgaagcctggggcttcagtgaagctgtcctgcaaggcttctggctacaccttcaccagctactggatgcactgggtgaaacagaggcctggacgaggccttgagtggattggaaggattgatcctaatagtggttatactaagtacaatgagaagttcaagagcaaggccacactgactgtagacaaaccctccagcacagcctacatgcagctcagcagcctgacatctgaggactctgcggtctattattgtgcaagatactatagatcctctatggactactggggtcaaggaacctcagtcaccgtctcctcagccaaaacgacacccccatctgtctatcca…
R2_P06_H11	AicdaCreERT2.Prdm1LSL-DTR	Exp2/M1	IGHV1-72*01 F	IGHJ2*01 F	IGHD1-1*01 F	CARYGYYYGSRFDHW	ggtggaatacgggaattcgaggtgcagctgcaggagtctggggctgaggttgtgaagcctggggcttcagtgaagctgtcctgcaaggcttctggctacaccttcaccagctacttgatgcactgggtgaagcagaggcctggacgaggccttgagtggattggaaggattgatcctaatagtggtggtactaagtacaatgagaagttcaagagcaaggccacactgactgtagacaaaccctccagcacagcctacatacagctcagcagcctgacatctgaggactctgcggtctattattgtgcaagatacggctattactacggtagtaggtttgaccactggggccaaggcaccactctcacagtctcctcagccaaaacgacacccccatct…
R2_P11_A03	AicdaCreERT2	Exp1/Ctrl2	IGHV1-72*01 F	IGHJ2*01 F	IGHD1-1*01 F	CARYYYGSSFDYW	gcagagactcaggggaattcgaggtgcagctgcaggagtctggggctgagcttgtgaagcctggggcttcagtgaagctgtcctgcaaggcttctggctacaccttcaccagctacttgatgcactgggtgaagcagaggcctggacgaggccttgagtggattggaaggattgatcctaatagtggtggtactaagtccaatgagaggttcaagcgcaaggccacactgactgtagacaaaccctccagcacagcctacatgcagctcagcagcctgacatctgaggactctgcggtctattattgtgcaagatattactacggtagtagcttcgactactggggccaaggcaccactctcacagtctcctcagccaaaacgacacccccatctgtct…
R2_P11_A07	AicdaCreERT2	Exp1/Ctrl2	IGHV1-72*01 F	IGHJ2*01 F	IGHD1-1*01 F	CARYTINYYGSSSYFDYW	gcagagatgttggggaattcgaggtgcagctgcaggagtctggggctgagcttgtgaagcctggggcttcagtgaagctgtcctgcaaggcttctggctacaccttcaccagctacttgatgcactggatgaagcagaggcctggacgaggccttgagtggattggaaggattgatcctaatagtggtggtactaagtacaatgagaacttcaagagcaaggccacactgactgtagacaaaccctccagcacagcctacatgcagctcatcagcctgacatctgaggactctgcggtctattattgtgcaagatataccatcaattactacggtagtagttcctactttgactactggggccaaggcaccactctcacagtctcctcagccaaaacga…
R2_P11_A09	AicdaCreERT2	Exp1/Ctrl2	IGHV1-72*01 F	IGHJ2*01 F	IGHD1-1*01 F	CARYYYGSYFDYW	ctactcagtcgggaattcgaggtgcagctgcaggagtctggggctgagcttgtgaagcctggggcttcagtgaagctgtcctgcaaggcttctggctacaccttcaccagctacttgatgcactgggtgcaacagaggcctgggcgaggccttgagtggattggaaggattgatcctaatagtggtggtactaagtacaatgagaagttcaagagcaaggccacactgactgtagacaaaccctccagcacagcctacatgcacctcagcagcctgacatctgaggactctgcggtctatttttgtgcaagatattactacggtagttactttgactactggggccaaggcaccactctcacagtctcctcagccaaaacgacacccccatctgtctat…
R2_P11_A10	AicdaCreERT2	Exp1/Ctrl2	IGHV1-72*01 F	IGHJ2*01 F	IGHD1-1*01 F	CARYFYGGSFDYW	tcgtctgactgggaattcgaggtgcagctgcaggagtctggggctgagcttgtgaagcctggggcttcagtgaagctgtcctgcaaggcttctggctacaccttcaccagctacttgatgcactgggtgaagcagaggcctggacgaggccttgagtggattggaaggattgatcctaatagtggtggtactaagtccaatgagaagttcaagcgcaaggccacactgactgtagacaaaccctccagcacagcctacatgcagctcagcagcctgacatctgaggactctgcggtctattattgtgcaagatatttctacggtggtagcttcgactactggggccaaggcaccactctcacagtctcctcagccaaaacgacacccccatctgtctat…
R2_P11_A11	AicdaCreERT2	Exp1/Ctrl2	IGHV1-72*01 F	IGHJ4*01 F	IGHD1-1*01 F	CARYYYGSSSMDYW	gaacatacgggggaattcgaggtgcagctgcaggagtctggggctgagcttgtgaagcctggggcttcagtgaagctgtcctgcacggcttctggctacaccttcaccagctacttgatgcactgggtgaagcagaggcctggacgaggccttgagtggattgggaggattgatcctaatagtggtggtactaagtacaatgagaagttcaagagcaaggccacactgactgtagacaaaccctccagcacagcctacatgcagctcagcagcctgacatctgaggactctgcggtctatcattgtgcaagatattactacggaagtagttctatggactactggggtcaaggaacctcagtcaccgtctcctcagagagtcagtccttcccaaatgtc…
R2_P11_A12	AicdaCreERT2	Exp1/Ctrl2	IGHV1-72*01 F	IGHJ2*01 F	IGHD1-1*01 F	CARYTINYYGSSSYFDYW	cctatgactcgggaattcgaggtgcagctgcaggagtctggggctgagcttgtgaagcctggggcttcagtgaagctgtcctgcaaggcttctggctacactttcaacaactacttgatgcactggatgaagcagaggcctggacggggccttgagtggattggaaggattgatcctaatagtggtggtactaagtacaatgagaacttcaagagcaaggccacactgactgtagacaaaccctccagcacagcctacatgcagctcatcagcctgacatctgaggactctgcggtctattattgtgcaagatataccatcaattactacggtagtagttcctactttgactactggggccaaggcaccactctcacagtctcctcagccaaaacgaca…
R2_P11_B02	AicdaCreERT2	Exp1/Ctrl2	IGHV1-72*01 F	IGHJ4*01 F	IGHD1-1*01 F	CARYYYGSSSMDYW	gtgccgcttcgggaattcgaggtgcagctgcaggagtctggggctgagcttgtgaagcctggggcttcagtgaagctgtcctgcaaggcttctggctacaccttcaccgggtacttgatgtactgggtgaagcagaggcctggacgaggccttgagtggattggaaggattgatcctaatagtggtggtactaagtacaatgagaagttcaagagcaaggctacactgactgtagacaaaccctccagcacagcctacatgcagctcagcagcctgacatctgaggactctgcggtctattattgtgcaagatattactacggtagtagctctatggactactggggtcaaggaacctcagtcaccgtctcctcagccaaaacgacacccccatctgtc…
R2_P11_B04	AicdaCreERT2	Exp1/Ctrl2	IGHV1-72*01 F	IGHJ2*01 F	IGHD1-1*01 F	CARYYYGSSFDYW	gccgtaaccggggaattcgaggtgcagctgcaggagtctggggctgagcttgtgaagcctggggcttcagtgaagctgtcctgcaaggcttctggctacaccttcacccgctacttgatgcactgggtgaagcaagggcctggacgaggccttgagtggattggaaggattgatcctaatagtggtggtactaagtccaatgagaagttcaagcgcaaggccacactgactgtagacaaaccctccagcacagcctacatgcagctcagcagcctgacatctgaggactctgcggtctattattgtgcaagatattactacggtagtagcttcgactactggggccaaggcaccactctcacagtctcctcagccaaaacgacacccccatctgtctat…
R2_P11_B05	AicdaCreERT2	Exp1/Ctrl2	IGHV1-72*01 F	IGHJ2*01 F	IGHD1-1*01 F	CARYTINYYGSSSYFDYW	aaccattctcgggaattcgaggtgcagctgcaggagtctggggctgagcttgtgaagcctggggcttcagtgaagctgtcctgcaaggcttctggctacaccttcaccagctacttgatgcactggatgaagcagaggcctggacgaggccttgagtggattggaaggattgatcctaatagtggtggtactaagtacaatgagaacttcaagagcaaggccacactgactgtagacaaaccctccagcacagcctacatgcagctcatcagcctgacatctgaggactctgcggtctattattgtgcaagatataccatcaattactacggtagtagctcctactttgactactggggccaaggcaccactctcacagtctcctcagccaaaacgaca…
R2_P11_B08	AicdaCreERT2	Exp1/Ctrl2	IGHV1-72*01 F	IGHJ2*01 F	IGHD1-1*01 F	CARYYYGNYFDYW	tcggcctatcgggaattcgaggtgcagctgcaggagtctggggctgagcttgtgaagcctggggcttcagtgaagctgtcctgcaaggcttctggctacaccttcaccagctacttgatgcactgggtgaagcagaggcctggacgaggccttgagtggattggaaggattgatcctaatagtggtggtactaagtacaatgagaagttcaagagcaaggccacactgactgtagacaaaccctccagcacagcctacatgcagctcagcagcctgacatctgaggactctgcggtctattattgtgcaagatattactacggtaattactttgactactggggccaaggcaccactctcacagtctcctcagccaaaacgacacccccatctgtctat…
R2_P11_B09	AicdaCreERT2	Exp1/Ctrl2	IGHV1-72*01 F	IGHJ2*01 F	IGHD1-1*01 F	CARYYYGSSFDYW	agtcaaccatgggaattcgaggtgcagctgcaggagtctggggctgagcttgtgaagcctggggcttcagtgaagctgtcctgcaaggcttctggctacaccttcaccagctacttaatgcactgggtgaagcagaggcctggacgaggccttgagtggattggaaggattgatcctaatagtggtggtactaagtacaatgagaagttcaagagcaaggccacactgactgtagacaaaccctccagcacagcctacatgcagctcagcagcctgacatctgaggactctgcggtctattattgtgcaagatattactacggtagtagcttcgactactggggccaaggcaccactctcacagtctcctcagccaaaacgacacccccatctgtctat…
R2_P11_B10	AicdaCreERT2	Exp1/Ctrl2	IGHV1-72*01 F	IGHJ2*01 F	IGHD1-1*01 F	CARSYYGSSFDYW	gagcgcaatagggaattcgaggtgcagctgcaggagtctggggctgagcttgtgaagcctggggcttcagtgaagctgtcctgcaaggcttctggctacaccttcaccaactacttaatacactgggtgaagcagaggcctggacgaggccttgagtggattggaaggattgatcctaatagtggtggtactaagtacaatgagaagttcaagagcaaggccacactgactgtagacaaaccctccagcacagcctacatgcagctcagcagcctgacatctgaggactctgcggtctattattgtgcaagatcttactacggtagtagcttcgactactggggccaaggcaccactctcacagtctcctcagccaaaacgacacccccatctgtctat…
R2_P11_B12	AicdaCreERT2	Exp1/Ctrl2	IGHV1-72*01 F	IGHJ4*01 F	IGHD1-1*01 F	CARYYYGCSSMDYW	gtatgtagaagggaattcgaggtgcagctgcaggagtctggggctgagcttgtgaagcctggggcttcagtgaagctgtcctgcaaggcttctggctacatcttcaccagctacttgatgcactgggtgaagcagaggcctggacgaggccttgagtggattgggaggattgatcctaatagtggtggtactaagtacaatgagaagttcaagaacaaggccacactgactgtagacaaaccctccagcacagcctacatgcagctcagcagcctgacatctgaggactctgcggtctattattgtgcaagatattactacggttgtagttctatggactactggggtcaaggaacctcagtcaccgtctcctcagagagtcagtccttcccaaatgtc…
R2_P11_C04	AicdaCreERT2	Exp1/Ctrl2	IGHV1-72*01 F	IGHJ2*01 F	IGHD1-1*01 F	CAGYYYGSSLFDYW	atgtcgtggtgggaattcgaggtgcagctgcaggagtctggggctgagcttgtgaagcctggggcttcagtgaagctgtcctgcaaggcttctggctgcaccttcaccagctactggatgcactgggtgaagcagaggcctggacgaggccttgagtggattggaaggattgatcctaatagtggtggtactaagtacaatgagaagttcaagaccaaggccacactgactgtagacagaccctccagcacagcctacatgcagctcagcagcctgacatctgaggactctgcggtctattattgtgcaggttattactacggtagtagcctctttgactactggggccaaggcaccactctcacagtctcctcagagagtcagtccttcccaaatgtc…
R2_P11_C05	AicdaCreERT2	Exp1/Ctrl2	IGHV1-72*01 F	IGHJ4*01 F	IGHD1-1*01 F	CARYYYGSSSMDYW	agagtgcggcgggaattcgaggtgcagctgcaggagtctggggctgagcttgtgaagcctggggcttcagtgaagctgtcctgcaaggcttctggctacaccttcaccgggtacttgatgcactgggtgaagcagaggcctggacgaggccttgagtggattgggaggattgatcctaatagtggtggtactaagtacaatgagaagttcaagagcaaggctacactgactgtagacaaaccctccagcacagcctacatgcagctcagcagcctgacatctgaggactctgcggtctattattgtgcaagatattactacggtagtagctctatggactactggggtcaaggaacctcagtcaccgtctcctcagccaaaacgacacccccatctgtc…
R2_P11_C10	AicdaCreERT2	Exp1/Ctrl2	IGHV1-72*01 F	IGHJ2*01 F	IGHD1-1*01 F	CARYYYGSSFDYW	tacgcggctggggaattcgaggtgcagctgcaggagtctggggctgagcttgtgaagcctggggcttcagtgaagctgtcctgcaaggcttctggctacaccttcaccagctacttgatgcactgggtgaagcagaggcctggacgaggccttgagtggattggaaggattgatcctaatagtggtggtactaagtccaatgagaagttcaagcgcaaggccacactgactgtagacaaaccctccagcacagcctacatgcagctcagcagcctgacatctgaggactctgcggtctattattgtgcaagatattactacggtagtagcttcgactactggggccaaggcaccactctcacagtctcctcagccaaaacgacacccccatctgtctat…
R2_P11_D01	AicdaCreERT2	Exp1/Ctrl2	IGHV1-72*01 F	IGHJ2*01 F	IGHD1-1*01 F	CARYYYGSSFDYW	cttatggaatgggaattcgaggtgcagctgcaggagtctggggctgagcttgtgaagcctggggcttcagtgaagctgtcctgcaaggcttctggctacaccttcaccagctacttaatacactgggtgaagcagaggcctggacgaggccttgagtggattggaaggattgatcctaatagtggtggtactaagtacaatgagaagttcaagagcaaggccacactgactgtagacaaaccctccagcacagcctacatgcagctcagcagcctgacatctgaggactctgcggtctattattgtgcaagatattactacggtagtagcttcgactactggggccaaggcaccactctcacagtctcctcagccaaaacgacacccccatctgtctat…
R2_P11_D02	AicdaCreERT2	Exp1/Ctrl2	IGHV1-72*01 F	IGHJ2*01 F	IGHD1-1*01 F	CARYYYGSSFDYW	ctgtctgcacgggaattcgaggtgcagctgcaggagtctggggctgagcttgtgaagcctggggcttcagtgaagctgtcctgcaaggcttctggctacaccttcaccagctatttgatacactgggtgaagcagaggcctggacgaggccttgagtggattggaaggattgatcctaatagtggtggtactaagtccaatgagaagttcaagcgcaaggccacactgactgtagacaaaccctccagcacagcctacatgcagctcagcagcctgacatctgaggactctgcggtctattattgtgcaagatattactacggtagtagcttcgactactggggccaaggcaccactctcacagtctcctcagccaaaacgacacccccatctgtctat…
R2_P11_D04	AicdaCreERT2	Exp1/Ctrl2	IGHV1-72*01 F	IGHJ2*01 F	IGHD1-1*01 F	CARYYYGSSFDYW	tgactacatagggaattcgaggtgcagctgcaggagtctggggctgagcttgtgaagcctggggcttcagtgaagctgtcctgcaaggcttctggctacaccttcaccagctacttaatgcactgggtaaaacagaggcctggacgaggccttgagtggattggaaggattgatcctaatagtggtggtactaagtacaatgagaagttcaagagcaaggccacactgactgtagacaaaccctccagcacagcctacatgcagctcagcagcctgacatctgaggactctgcggtctattattgtgcaagatattactacggtagtagcttcgactactggggccaaggcaccactctcacagtctcctcagccaaaacgacacccccatctgtctat…
R2_P11_D07	AicdaCreERT2	Exp1/Ctrl2	IGHV1-72*01 F	IGHJ4*01 F	IGHD1-1*01 F	CARYYYGSSSMDYW	ggcgagatgggggaattcgaggtgcagctgcaggagtctggggctgagcttgtgaagcctggggcttcagtgaagctgtcctgcaaggcttctggctacaccttcaccgggtacttgatgcactgggtgaagcagaggcctggacgaggccttgagtggattggaaggattgatcctaatagtggtggtactaagtacaatgagaagttcaagaccaaggctacactgactgtagacaaaccctccagcacagcctacatgcagctcagcagcctgacatctgaggactctgcggtctattattgtgcaagatattactacggtagtagctctatggactactggggtcaaggaacctcagtcaccgtctcctcagccaaaacgacacccccatctgtc…
R2_P11_D08	AicdaCreERT2	Exp1/Ctrl2	IGHV1-72*01 F	IGHJ2*01 F	IGHD1-1*01 F	CARYYYGSSFDYW	tggctcgcaggggaattcgaggtgcagctgcaggagtctggggctgagcttgtgaagcctggggcttcagtgaagctgtcctgcaaggcttctggctacaccttcaccagctacttaatacactgggtgaagcagaggcctggacgaggccttgagtggattggaaggattgatcctaatagtggtggtactaagtacagtgagaagttcaagagcaaggccacactgactgtagacaaaccctccagcacagcctacatgcagctcagcagcctgacatctgaggactctgcggtctattattgtgcaagatattactacggtagtagcttcgactactggggccaaggcaccactctcacagtctcctcagccaaaacgacacccccatctgcctat…
R2_P11_D09	AicdaCreERT2	Exp1/Ctrl2	IGHV1-72*01 F	IGHJ1*03 F	IGHD1-1*01 F	CARYNYYFGSSYFDVW	tagaataacggggaattcgaggtgcagctgcaggagtctggggctgagcttgtgaagcctggggcttcagtgaagctgtcctgcaaggcttctggctacaccttcaccagctactggatgcactgggtgaagcagaggcctggacgaggccttgagtggattggaaggattgatcctaatagtggtggtactaagtacaatgagaagttcaagagcaaggccacactgactgtagacaaaccctccagcacagcctacatgcagctcagcagcctgacatctgaggactctgcggtctattattgtgcaagatataactattacttcggtagtagctacttcgatgtctggggcacagggaccacggtcaccgtctcctcagccaaaacgacaccccca…
R2_P11_D11	AicdaCreERT2	Exp1/Ctrl2	IGHV1-72*01 F	IGHJ2*01 F	IGHD1-1*01 F	CARYYYGSSFDYW	tatccaggacgggaattcgaggtgcagctgcaggagtctggggctgagcttgtgaagcctggggcttcagtgaagctgtcctgcaaggcttctggctacaccttcaccagctatttgatgcactgggtgaagcagaggcctggacgaggccttgagtggattggaaggattgatcctaatagtggtggtattaagtccaatgagaagttcaagcgcaaggccacactgactgtagacaaaccctccagcacagcctacatgcagctcagcagcctgacatctgaggactctgcggtctattattgtgcaagatattactacggtagtagcttcgactactggggccaaggcaccactctcacagtctcctcagccaaaacgacacccccatctgtctat…
R2_P11_D12	AicdaCreERT2	Exp1/Ctrl2	IGHV1-72*01 F	IGHJ2*01 F	IGHD1-1*01 F	CARYYSGSYFDYW	agtgccactggggaattcgaggtgcagctgcaggagtctggggctgagcttgtgaagcctggggcttcagtgaagctgtcctgcaaggcttctggctacaccttcaccagctacttaatgcactgggtgaagcagaggcctggacgaggccttgagtggattggaaggattgatcctaatagtggtactactaagtacaatgagaagttcaagagcaaggccacactgactgtagacaaaccctccagcacagcctacatgcagctcagcagcctgacatctgaggactctgcggtctattattgtgcaagatattactccggtagttactttgactactggggccgaggcaccactctcacagtctcctcagccaaaacgacacccccatctgtctat…
R2_P11_E01	AicdaCreERT2	Exp1/Ctrl2	IGHV1-72*01 F	IGHJ2*01 F	IGHD1-1*01 F	CARYYYGSSFDYW	taatctcgtcgggaattcgaggtgcagctgcaggagtctggggctgagcttgtgaagcctggggcttcagtgaggctgtcctgcaaggcttctgtctacaccttcaccagctacttgatgcactgggtgaagcagaggcctggacgaggccttgagtggattggaaggattgatcctaatagtggtggtactaagtccaatgagaagttcaagcgcaaggccacactgactgtagacaaaccctccagcacagcctacatgcagctcagcagcctgacatctgaggactctgcggtctattattgtgcaaggtattactacggtagtagcttcgactactggggccaaggcaccactctcacagtctcctcagccaaaacgacacccccatctgtctat…
R2_P11_E02	AicdaCreERT2	Exp1/Ctrl2	IGHV1-72*01 F	IGHJ2*01 F	IGHD1-1*01 F	CARYYYGSSFDYW	acatggtgtcgggaattcgaggtgcagctgcaggagtctggggctgagcttgtgaagcctggggcttcagtgaagctgtcctgcaaggcttctggctacaccttcaccagctacttgatgcactgggtgaagcagaggcctggacgaggccttgagtggattggaaggattgatccttatagtggtggtactaagtacaatgagaagttcgagagtgcggccacactgactgtagacaaaccctccagcacagcctacatgcagctcagcagcctgacatctgaggacgctgcggtctattattgtgcaagatattactacggtagtagcttcgactactggggccaaggcaccactctcacagtctcctcagccaaaacgacacccccatctgtctat…
R2_P11_E04	AicdaCreERT2	Exp1/Ctrl2	IGHV1-72*01 F	IGHJ2*01 F	IGHD1-1*01 F	CARYYYGSSFDYW	tcttacatcagggaattcgaggtgcagctgcaggagtctggggctgagcttgtgaagcctggggcttcagtgaagctgtcctgcaaggcttctggctacaccttcaccagctacttaatgcactgggtgaagcagaggcctggacgaggccttgagtggattggaaggattgatcctaatagtggtggtactaagtacaatgagaagttcaagagcaaggccacactgactgtagacaaaccctccagcacagcctacatgcagctcagcagcctgacatctgaggactctgcggtctattattgtgcaagatattactacggtagtagtttcgactactggggccaaggcaccactctcacagtctcctcagccaaaacgacacccccatctgtctat…
R2_P11_E05	AicdaCreERT2	Exp1/Ctrl2	IGHV1-72*01 F	IGHJ2*01 F	IGHD1-1*01 F	CARYYFGSYFDYW	ttacaattccgggaattcgaggtgcagctgcaggagtctggggctgagcttgtgaagcctggggcttcagtgaagctgtcctgcaaggcttctggctacaccttcatcagctacttgatgcactgggtgcagcagaggcctgggcgaggccttgagtggattggaaggattgatcctaatagtggtggtactaagtacaatgagaagttcaagagcaaggccacactgactgtagacaaaccctccagcacagcctacatgcacctcagcagcctgacatctgaggactctgcggtctattattgtgcaagatattacttcggtagttactttgactactggggccaaggcaccactctcacagtctcctcagccaaaacgacacccccatctgtctat…
R2_P11_E09	AicdaCreERT2	Exp1/Ctrl2	IGHV1-72*01 F	IGHJ4*01 F	IGHD1-1*01 F	CARYYFGSSSMDYW	ttaggatagagggaattcgaggtgcagctgcaggagtctggggctgagcttgtgaagcctggggcttcagtgaaactgtcctgcaaggcttctggctacaccttcgccagctacttgatgcactgggtgaagcagaggcctggacgaggccttgagtggattgggaggattgatcctaatagtggtggtactaagtacaatgaaaatttcaagagcaaggccacactgtctgtagacaaaccctccagcacagcctacatgcagctcagcagcctgacatctgaggactctgcggtctattattgtgcaagatattacttcggtagtagctctatggactactggggtcaaggaacctcagtcaccgtctcctcagagagtcagtccttcccaaatgtc…
R2_P11_E10	AicdaCreERT2	Exp1/Ctrl2	IGHV1-72*01 F	IGHJ2*01 F	IGHD1-1*01 F	CARYYYGSSFDYW	ccgaagcgaggggaattcgaggtgcagctgcaggagtctggggctgagcttgtgaagcctggggcttcagtgaagctgtcctgcaaggcttctggctacaccttcaccagctacttaatgcactgggtgaagcagaggcctggacgaggccttgagtggattggaaggattgatcctaatagtggtggtactaagtacaatgagaagttcaagagcaaggccacactgactgtagacaaaccctccagcacagcctacatgcagctcagcagcctgacatctgaggactctgcggtctattattgtgcaagatattactacggtagtagcttcgactactggggccaaggcaccactctcacagtctcctcagccaaaacgacacccccatctgtctat…
R2_P11_E11	AicdaCreERT2	Exp1/Ctrl2	IGHV1-72*01 F	IGHJ2*01 F	IGHD1-1*01 F	CARYYYGSYFDYW	ggaccaacaggggaattcgaggtgcagctgcaggagtctggggctgagcttgtgaagcctggggcttcagtgaagctgtcctgcaaggcttctggctacaccttcaccagctacttgatgcactgggtgcagcagaggcctgggcgaggccttgagtggatgggaaggattgatcctaatagtggtggtactaagtacaatgagaagttcaagagcaaggccacactgactgtagacaaaccctccagcacagcctacatgcacctcagcagcctgacatctgaggactctgcggtctattattgtgcaagatattactacggtagttactttgactactggggccaaggcaccactctcacagtctcctcagccaaaacgacacccccatctgtctat…
R2_P11_E12	AicdaCreERT2	Exp1/Ctrl2	IGHV1-72*01 F	IGHJ2*01 F	IGHD1-1*01 F	CARYFYGGSFDYW	ttccaggtaagggaattcgaggtgcagctgcaggagtctggggctgagcttgtgaagcctggggcttcagtgaagctgtcctgcaaggcttctggctacaccttcaccagctacttgatgcactgggtgaagcagaggcctggacgaggccttgaatggattggaaggattgatcctaatagtggtggtactaagtccaatgagaagttcaagcgcaaggccacactgactgtagacaaaccctccagcacagcctacatgcagctcagcagcctgacatctgaggactctgcggtctattattgtgcaagatatttctacggtggtagcttcgactactggggccaaggcaccactctcacagtctcctcagccaaaacgacacccccatctgtctat…
R2_P11_F03	AicdaCreERT2	Exp1/Ctrl2	IGHV1-72*01 F	IGHJ2*01 F	IGHD1-1*01 F	CARYYYGSSFDYW	accgcgcaatgggaattcgaggtgcagctgcaggagtctggggctgagcttgtgaagcctggggcttcagtgaagctgtcctgcaaggcttctggctacaccttcaccagctacttgatgcactgggtgaagcagaggcctggacgaggccttgagtggattggaaggattgatcctaatagtggtggtactaagtccaatgagaagttcaagcgcaaggccacactgactgtagacaaaccctccagcacagcctacatgcagctcagcagcctgacatctgaggactctgcggtctattattgtgcaagatattactacggtagtagcttcgactactggggccaaggcaccactctcacagtctcctcagccaaaacgacacccccatctgtctat…
R2_P11_F08	AicdaCreERT2	Exp1/Ctrl2	IGHV1-72*01 F	IGHJ2*01 F	IGHD1-1*01 F	CARYYYGSSFDYW	ttgttccgtggggaattcgaggtgcagctgcaggagtctggggctgagcttgtgaagcctggggcttcagtgaagctgtcctgcaaggcttctggctacaccttcaccagctacttgatgcactgggtgaagcagaggcctggacgaggccttgagtggattggaaggattgatcctaatagtggtggtactaagtccaatgagaagttcaagcgcaaggccacactgactatagacaaaccctccagcacagcctacatgcagctcagcagcctgacatctgaggactctgcggtctattattgtgcaagatattactacggtagtagcttcgactactggggccaaggcaccactctcacagtctcctcagccaaaacgacacccccatctgtctat…
R2_P11_F09	AicdaCreERT2	Exp1/Ctrl2	IGHV1-72*01 F	IGHJ2*01 F	IGHD1-1*01 F	CARYYYGSYFDYW	aagtactccagggaattcgaggtgcagctgcaggagtctggggctgagcttgtgaagcctggggcttcagtgaagctgtcctgcaaggcttctggctacaccttcaccagctacttgatgcactgggtgcagcagaggcctgggcgaggccttgagtggattggaaggattgatcctaatagtggtggtactaagtacaatgagaagttcaagagcaaggcaaaaatgactgtagacaaatcctccagcacagcctacatgcacctcagcagcctgacatctgaggactctgcggtctattattgtgcaagatattactacggtagttactttgactactggggccaaggcaccactctcacagtctcctcagccaaaacgacacccccatctgtctat…
R2_P11_F12	AicdaCreERT2	Exp1/Ctrl2	IGHV1-72*01 F	IGHJ2*01 F	IGHD1-1*01 F	CAGYLYYYATFDYW	ccacctgtgtgggaattcgaggtgcagctgcaggagtctggggctgagcttgtgaagcctggggcttcagtgaagctgtcctgcaaggcttctggctacaccttcaccagctactggatgcactgggtgaagcagaggcctggacgaggccttgagtggattggaaggattgatcctaatagtggtggtactaggtacaatgagaagttcaagaacaaggccacactgactgtagacaaaccctccagcacagcctacatgcagctcaacagcctgacatctggggactctgcggtctattattgtgcaggatacctttattactacgctacctttgactactggggccaaggcaccactctcacagtctcctcagccaaaacgacacccccatctgtc…
R2_P11_G03	AicdaCreERT2	Exp1/Ctrl2	IGHV1-72*01 F	IGHJ4*01 F	IGHD1-1*01 F	CARYYYGSSSMDHW	cgctgcagaggggaattcgaggtgcagctgcaggagtctggggctgagcttgtgaagcctggggcttcagtgaagctgtcctgcaaggcttctggctacaccttcaccgggtacttgatgcactgggtgaagcagaggcctggacgaggccttgagtggattggaaggattgatcctaatagtggtgatactaagtacaatgagaagttcaagagcaaggctacactgactgtagacaaaccctccagcacagcctacatgcagctcagcagcctgacatctgaggactctgcggtctatcattgtgcaagatattactacggtagtagctctatggaccactggggtcaaggaacctcagtcaccgtctcctcagccaaaacgacacccccatctgtc…
R2_P11_G04	AicdaCreERT2	Exp1/Ctrl2	IGHV1-72*01 F	IGHJ2*01 F	IGHD1-1*01 F	CARYYYGSYFDYW	gtagagtcaggggaattcgaggtgcagctgcaggagtctggggctgagcttgtgaagcctggggcttcagtgaagctgtcctgcaaggcttctggctacaccttcaccagctacttgatgcactgggtgcagcagaggcctgggcgaggccttgagtggattggaaggattgatcctaatagtggtggtactaagtacaatgagaagttcaagaacaaggccacactgactgtagacaaatcctccagcacagcctacatgcacctcagcagcctgacatctgaggactctgcggtctattattgtgcaagatattactacggtagttactttgactactggggccgaggcaccactctcacagtctcctcagccaaaacgacacccccatctgtctat…
R2_P11_G05	AicdaCreERT2	Exp1/Ctrl2	IGHV1-72*01 F	IGHJ2*01 F	IGHD1-1*01 F	CARYYYGSSFDYW	ggataccagagggaattcgaggtgcagctgcaggagtctggggctgagcttgtgaagcctggggcttcagtgaggctgtcctgcaaggcttccggctactccttcaccagctacctgatgcactgggtgaagcagaggcctggacgaggccttgagtggattggaaggattgatcctaatagtggtggtactaagtccaatgagaagttcaagcgcaaggccacactgactgtagacaaaccctccagcacagcctacatgcagctcagcagcctgacatctgaggactctgcggtctattattgtgcaagatattactacggtagtagcttcgactactggggccaaggcaccactctcacagtctcctcagccaaaacgacacccccatctgtctat…
R2_P11_G07	AicdaCreERT2	Exp1/Ctrl2	IGHV1-72*01 F	IGHJ4*01 F	IGHD1-1*01 F	CARYYYGSSSMDYW	tcctgaccgtgggaattcgaggtgcagctgcaggagtctggggctgagcttgtgaagcctggggcttcagtgaagctgtcctgcaaggcttctggctacaccttcaccagctacttgatgcactgggtgaagcagaggcctggacgaggccttgagtggattgggaggattgatcctaatagtggtggtactaagtacaatgagaagttcaagagcaaggccacactgactgtggacaaaccctccagcacagcctacatgcagctctgcagcctgacatctgaggactctgcggtctattattgtgcaagatattactacggtagtagctctatggactactggggtcaaggaacctcagtcaccgtctcctcagccaaaacgacacccccatctgtc…
R2_P11_G08	AicdaCreERT2	Exp1/Ctrl2	IGHV1-72*01 F	IGHJ2*01 F	IGHD1-1*01 F	CARYYYGSSFDYW	ctggcttgccgggaattcgaggtgcagctgcaggagtctggggctgagcttgtgaagcctggggcttcagtgaagctgtcctgcaaggcttctggctacaccttcaccagctacttgatgcactgggtgaagcagaggcctggacgaggccttgagtggattggaaggattgatcctaatagtggtggtactaagtccaatgagaagttcaagcgcaaggccacactgactgtggacaaaccctccagcacagcctacatgcagctcagcagcctgacatctgaggactctgcggtctattattgtgcaagatattactacggtagtagcttcgactactggggccaaggcaccactctcacagtctcctcagccaaaacgacacccccatctgtctat…
R2_P11_G10	AicdaCreERT2	Exp1/Ctrl2	IGHV1-72*01 F	IGHJ4*01 F	IGHD1-1*01 F	CARYYYGSGSMDYW	ttgtaacggtgggaattcgaggtgcagctgcaggagtctggggctgagcttgtgaagcctggggcttcagtgaagctgtcctgcaaggcttctggctacaccttcaccgggtacttgatgcactgggtgaagcagaggcctggacgaggccttgagtggattggaaggattgatcctaatagtggtggtactaagtacaatgagaagttcaagagcaaggctacactgactgtagacaaaccctccagcacagcctacatgcagctcagcagcctgacatctgaggactctgcggtctattattgtgcaagatattactacggtagtggctctatggactactggggtcaaggaacctcagtcattgtctcctcagccaaaacgacacccccatctgtc…
R2_P11_G11	AicdaCreERT2	Exp1/Ctrl2	IGHV1-72*01 F	IGHJ1*03 F	IGHD1-1*01 F	CARYNYYFASSYFDVW	gtaaggcatagggaattcgaggtgcagctgcaggagtctggggctgagcttgtgaagcctggggcttcagtgaagctgtcctgcaaggcttctggctacaccttcaccagctactggatgcactgggtgaaacagaggcctggacgaggccttgagtggattggaaggattgatcctaatagtggtggtactaggtacaatgagaagttcaagagcaaggccacactgactgtagacaaaccctccagcacagcctacatgcagctcagcagcctgacatctgaggactctgcggtctattattgtgcaagatataactattacttcgctagtagttacttcgatgtctggggcacagggaccacggtcaccgtctcctcagagagtcagtccttccca…
R2_P11_H01	AicdaCreERT2	Exp1/Ctrl2	IGHV1-72*01 F	IGHJ4*01 F	IGHD2-4*01 F	CARYDYLNYYGMDYW	ttaggtaccagggaattcgaggtgcagctgcaggagtctggggctgagcttgtgaagcctggggcttcagtgaagctgtcctgcaaggcttctggctacaccttcaccaggtactggatgcactgggtgaagcagaggcctggacgaggccttgagtggattggaaggattgatcctaatagtggttttactaagtacaatgagaggttcaagagcaaggccacattgactgtagacaagccctccagtacagcctacatgcagctcagcagcctgacatctgaggactctgcggtctattattgtgcacgctatgattacctcaattactatggtatggactactggggtcaaggaacctcagtcaccgtctcctcagagagtcagtccttcccaaat…
R2_P11_H06	AicdaCreERT2	Exp1/Ctrl2	IGHV1-72*01 F	IGHJ4*01 F	IGHD1-1*01 F	CGRYYYGSSSMDYW	cgcttgaagtgggaattcgaggtgcagctgcaggagtctggggctgagcttgtgaagcctggggcttcagtgaagctgtcctgtaaggcttctggctacaccttcaccgggtacttgatgcactgggtgaagcagaggcctggacgaggccttgagtggattggaaggattgatcctaatTagtggtggtactaagtacaatgagaagttcaagagcaaggctacactgactgtagacaaaccctccagcacagcctacatgcagctcagcagcctgacatctgaggactctgcggtctattattgtggaagatattactacggtagtagttctatggactactggggtcaaggaacctcagtcaccgtctcctcagccaaaacgacacccccatctgt…
R2_P11_H07	AicdaCreERT2	Exp1/Ctrl2	IGHV1-72*01 F	IGHJ2*01 F	IGHD1-1*01 F	CARYYYGSSFDYW	cgccttctgagggaattcgaggtgcagctgcaggagtctggggctgagcttgtgaagcctggggcttcagtgaagctgtcctgcaaggcttctggctacaccttcaccagctacttaatgcactgggtgaagcagaggcctggacgaggccttgagtggattggaaggattgatcctaacagtggtggtactaagtacaatgagaagttcaagagcaaggccacactgactgtagacaaaccctccagcacagcctacatgcagctcagcagcctgacatctgaggactctgcggtctattattgtgcaagatattactacggtagtagcttcgactactggggccaaggcaccactctcacagtctcctcagccaaaacgacacccccatctgtctat…
R2_P11_H08	AicdaCreERT2	Exp1/Ctrl2	IGHV1-72*01 F	IGHJ2*01 F	IGHD1-1*01 F	CARYLYYYATFDYW	ataccaacgcgggaattcgaggtgcagctgcaggagtctggggctgagattgtgaagcctggggcttcagtgaagctgtcctgcaaggcttctggctacaccttcaccagctactggatgcactgggtgaagcagaggcctggacgaggccttgagtggattggaaggattgatcctaatagtggtggtactaggtacaatgagaagttcaagagcaaggccacactgactgtagacaaaccctccagcacagcctacatgcagctcagctgcctgacatctgaggactctgcggtctattattgtgcaagatacctttattactacgctacctttgactactggggccaaggcaccactctcacagtctcctcagagagtcagtccttcccaaatgtc…
R2_P11_H09	AicdaCreERT2	Exp1/Ctrl2	IGHV1-72*01 F	IGHJ2*01 F	IGHD1-1*01 F	CARGYYGSSHFDYW	ctggatatgtgggaattcgaggtgcagctgcaggagtctggggctgagcttgtgaagcctggggcttcagtgaagctgtcctgcaaggcttctggctacaccttcaccagctactggatgcactgggtgaagcagaggcctggacgaggccttgagtggattggaaggattgatcctaacagtggtggtactaagtacaatgagaagttcaagagcaaggccacactgactgtagacaaaccctccagcacagcctacttgcagctcagcagcctgacatctgaggactctgcggtctattattgtgcaagagggtactacggtagtagccactttgactactggggccaaggcaccactctcacagtctcctcggagagtcagtccttcccaaatgtc…
R2_P11_H10	AicdaCreERT2	Exp1/Ctrl2	IGHV1-72*01 F	IGHJ2*01 F	IGHD1-1*01 F	CARYYYGSSFDYW	caatctatgagggaattcgaggtgcagctgcaggagtctggggctgagcttgtgaagcctggggcttcagtgaagctgtcctgcaaggcttctggctacaccttcaccagctactttatacactgggtgaagcagaggcctggacgaggccttgagtggattggaaggattgatcctaatagtggtggtactaagtacaatgagaagttcaagagcaaggccacactgactgtagacaaaccctccagcacagcctacatgcagctcagcagcctgacatctgaggactctgcggtctattattgtgcaagatattactacggtagtagcttcgactactggggccaaggcaccactctcacagtctcctcagccaaaacgacacccccatctgtctat…
R2_P11_H11	AicdaCreERT2	Exp1/Ctrl2	IGHV1-72*01 F	IGHJ4*01 F	IGHD1-1*01 F	CARYYYGSSSMDYW	ggtggaatacgggaattcgaggtgcagctgcaggagtctggggctgagcttgtgaagcctggggcttcagtgaagctgtcctgcaaggcttctggctacaccttcaccgggtacttgatgcactgggtgaagcagaggcctggacgaggccttgagtggattggaaggattgatcctaatagtggtggtactaagtacaatgagaagttcaagagcaagactacactgactgtagacaaaccctccagcacagcctacatgcagctcagcaacctgacatctgaggactctgcggtctattattgtgcaagatattactacggtagtagctctatggactactggggtcaaggaacctcagtcaccgtctcctcagagagtcagtccttcccaaatgtc…
R2_P11_H12	AicdaCreERT2	Exp1/Ctrl2	IGHV1-72*01 F	IGHJ4*01 F	IGHD1-1*01 F	CARYYYGSSSMDYW	tggacggagggggaattcgaggtgcagctgcaggagtctggggctgagcttgtgaagcctggggcttcaatgaagctgtcctgcaaggcttctggctacaccttcaccaactacttgatgcactgggtgaagcagaggcctggacgaggccttgagtggattggaaggattgatcctaatagtgctggtactaagtacaatgagaagttcaagagcaaggccacactgactgtagacaaaccctccagcacagcctacatgcagctcagcagcctgacatctgaggactctgcggtctattattgtgcaagatattactacggtagtagctctatggactactggggtcaaggaacctcagtcaccgtctcctcagccaaaacgacacccccatctgtc…
R3_P02_A02	AicdaCreERT2.Prdm1LSL-DTR	Exp2/M3	IGHV1-72*01 F	IGHJ2*01 F	IGHD3-2*02 F	CARYRLAGVFDYW	gcagagatgcacgggaattcgaggtgcagctgcaggagtctggggctgagcttgtgaagcctggggcttcagtgatgctgtcctgcaaggcttctggctacaccttcaccagctactggatgcactgggtgaagcagaggcctggacgaggccttgagtggattggaaggattgttcctaatagtggtggtactaagtacaatgagaagttcaagagcaaggccacactgactgtagacaaaccctccagcacagcctacatgcagctcagcagcctgacatctgaggactctgcggtctatttttgtgcaagatacaggttagcgggagtttttgactactggggccaaggcaccactctcacagtctcctcagccaaaacgacacccccatctgtct…
R3_P02_A04	AicdaCreERT2.Prdm1LSL-DTR	Exp2/M3	IGHV1-72*01 F	IGHJ4*01 F	IGHD1-1*01 F	CARYSYYGTYAMDYW	gcagagaggaatgggaattcgaggtgcagctgcaggagtctggggctgagcttgtgaagcctggggcttcagtgaagctgtcctgcaaggcttctggctgcaccttcaccaactacttgattcactgggtgaagcagaggcctggacgaggccttgagtggattggaaggattgatcctaatagtggtggtactaagtacaatgagaagttcaagaccaaggccacactgactgtagacaaaccctccagcacagcctacatgcagctcagcagcctgacatctgaggactctgcggtctattattgtgcaagatattcttactacggtacttatgctatggactactggggtcaaggaacctcagtcaccgtctcctcagagagtcagtccttcccaa…
R3_P02_A05	AicdaCreERT2.Prdm1LSL-DTR	Exp2/M3	IGHV1-72*01 F	IGHJ2*01 F	IGHD1-1*01 F	CARYGYYYGRGNYFDYW	gcagagacgagggggaattcgaggtgcagctgcaggagtctggggctgagcttgtgaagcctggggcttcagtgaagctgtcctgcaaggcttctggctacaccttcaccagctactggatgcactgggtgaagcagaggcctggacgaggccttgagtggattggaaggattgatcctaatagtggtggtactaagtacaatgagaagttcaggagcaaggccacactgactgtagacaaaccctccagcacagcctacatgcagctcagcagcctgacatctgaggactctgcggtctattattgtgcaagatatgggtattactacggtagggggaactactttgactactggggccaaggcaccactctcacagtctcctcagagagtcagtcct…
R3_P02_A07	AicdaCreERT2.Prdm1LSL-DTR	Exp2/M3	IGHV1-72*01 F	IGHJ4*01 F	IGHD1-1*01 F	CARYLLPYYSAMDYW	gcagagatgttggggaattcgaggtgcagctgcaggagtctggggctgagcttgtgaagcctggggcttcagtgaagctgtcctgcaaggcttctggctacaccttcaccatctactggatgcactgggtgaagcagaggcctggacgaggccttgagtggattggaaggattgatcctaatagtggcggtactaagtacaatgagaagttcaagaggaaggccacactgactgtagacaaaccctccagcacagcctacatgcagctcagcagcctgacatctgaggactctgcggtctattattgtgcaagatatttattaccctattactctgctatggactactggggtcaaggaacctcagtcaccgtctcctcagccaaaacgacacccccat…
R3_P02_A08	AicdaCreERT2.Prdm1LSL-DTR	Exp2/M3	IGHV1-72*01 F	IGHJ4*01 F	IGHD1-1*01 F	CARYLLPYYSAMDYW	tgccttgatcgggaattcgaggtgcagctgcaggagtctggggctgagcttgtgaagcctggggcttcagtgaagctgtcctgcaaggcttctggctacaccttcaccatctactggatgcactgggtgaagcagaggcctggacgaggccttgagtggattggaaggattgatcctaatagtggtggtactaagtacaatgagaagttcaagagcaaggccacactgactgtagacaaaccctccagcacagcctacatgcagctcagcagcctgacatctgaggactctgcggtctattattgtgcaagatatttattaccctattactctgctatggactactggggtcaaggaacctcagtcaccgtctcctcagccaaaacgacacccccatct…
R3_P02_A09	AicdaCreERT2.Prdm1LSL-DTR	Exp2/M3	IGHV1-72*01 F	IGHJ2*01 F	IGHD1-1*01 F	CARYYFGSSFFDYW	ctactcagtcgggaattcgaggtgcagctgcaggagtctggggctgagcttgtgaagcctggggcttcagtgaagctgtcctgcaaggcttctggctacaccttcaccagctacttgatgcactgggtgaaacagaggcctggacgaggccttgagtggattggaaggattgatcctaatagtggtggtactaagtacaatgagaagttcaagagcacggccacactgactgtagacaaaccctccagcacagcctacatgcagctcagcagcctgacatctgaggactctgcggtctattattgtgcaagatactacttcggtagtagcttttttgactactggggccaaggcaccactctcacagtctcctcagccaaaacgacacccccatctgtc…
R3_P02_A11	AicdaCreERT2.Prdm1LSL-DTR	Exp2/M3	IGHV1-72*01 F	IGHJ4*01 F	IGHD1-1*01 F	CARYSYYGTYAVDYW	gaacatacgggggaattcgaggtgcagctgcaggagtctggggctgagcttgtgcagcctggggctccagtgaagctgtcctgcaaggcttctggctacaccttcaccagctacttgatacactgggtgaagcagaggcctggacgaggccttgagtggattggaaggattgatcctaatagtggtggtactaagtacaatgagaagttcaagagcaaggccacactgactgtagacaaaccctccagcacagcctacatgcagctcagcagcctgacatctgaggactctgcggtctattattgtgcaagatattcttactacggtacttatgctgtggactactggggtcaaggaacctcagtcaccgtctcctcagccaaaacgacacccccatct…
R3_P02_A12	AicdaCreERT2.Prdm1LSL-DTR	Exp2/M3	IGHV1-72*01 F	IGHJ2*01 F	IGHD1-1*01 F	CARHPYYYGSSSFDYW	cctatgactcgggaattcgaggtgcagctgcaggagtctggggctgagcttgtgaagcctggggcttcagtgaagctgtcctgcaaggcttctggctacaccctcaccagctactggatgcactgggtgaagcagaggcctggacgaggccttgagtggattggaagggttgatcctaacagtggtggtactaagtacaatgagaagttcaagagcaaggccacactgactgtagacaaaccctccaacacagcctacatgcagctcagcagcctgacatctgaggactctgcggtctatttttgtgcaagacacccttattactacggtagttcctcctttgactactggggccaaggcaccactctcacagtctcctcagccaaaacgacaccccca…
R3_P02_B01	AicdaCreERT2.Prdm1LSL-DTR	Exp2/M3	IGHV1-72*01 F	IGHJ4*01 F	IGHD1-1*01 F	CARYLLPYYSAMDYW	tatctgacctgggaattcgaggtgcagctgcaggagtctggggctgagcttgtgaagcctggggcttcagtgaagctgtcctgcaaggcttctggctacaccttcaccaactactggatgcactgggtgaagcagaggcctgggcgaggccttgagtggattggaaggattgatcctaatagtggtggtactaagtacaatgagaagttcaagagcaaggccacactgactgtagacaaaccctccagcacagcctacatgcagctcagcagcctgacatctgaggactctgcggtctattattgtgcaagatatttattaccctattactctgctatggactactggggtcaaggaacctcagtcaccgtctcctcagccaaaacgacacccccatct…
R3_P02_B02	AicdaCreERT2.Prdm1LSL-DTR	Exp2/M3	IGHV1-72*01 F	IGHJ2*01 F	IGHD1-1*01 F	CARYPYYYGTSYFDYW	gtgccgcttcgggaattcgaggtgcagctgcaggagtctggggctgagcttgtgaagcctggggcttcagtgaagctgtcctgcaaggcttctggccacatattcaccagccactggatacactgggtgaagcagaggcctggacgaggccttgagtggattggaaggattgatcctaatagtggtggtactaagtacaatgaggagttcaagagcaaggccacactgactgtagacaaaccctccagcacagcctacatgcagctcagcagcctgacatctgaggactctgcggtctattattgtgcaagatacccttattactacggtacttcctactttgactactggggccaaggcaccactctcacagtctcctcagccaaaacgacaccccca…
R3_P02_B03	AicdaCreERT2.Prdm1LSL-DTR	Exp2/M3	IGHV1-72*01 F	IGHJ4*01 F	IGHD2-3*01 F	CARYGYYWYYVMDYW	cggcaatggagggaattcgaggtgcagctgcaggagtctggggctgagcttgtgaagcctggggcttcagtgaagctgtcctgcaaggcttctggctacaccttcaccagctactggatgcactgggtgaagcagaggcctggacgaggccttgagtggattggaaggattgatcctaatagtggtggtactaaatacaatgagaagttcaagagcaaggccacactgactgtagacaaaccctccagcacagcctacatgcagctcagcagcctgacatctgaggactctgcggtctattattgtgcaagatatggttactactggtactatgttatggactactggggtcaaggaacctcagtcaccgtctcctcagagagtcagtccttcccaaat…
R3_P02_B04	AicdaCreERT2.Prdm1LSL-DTR	Exp2/M3	IGHV1-72*01 F	IGHJ4*01 F	IGHD1-1*01 F	CARYLLPYYSAMDYW	gccgtaaccggggaattcgaggtgcagctgcaggagtctggggctgagcttgtgaagcctggggcttcagtgaagctgtcctgcaaggcttctggctacaccttcaccatctactggatgcactgggtgaagcagaggcctggacgaggccttgagtggattggaaggattgatcctaatagtggcggtactaagtacaatgagaagttcaagagcaaggccacactgactgtagacaaaccctccagcacagcctacatgcagctcagcagcctgacatctgaggactctgcggtctattattgtgcaagatatttattaccctattactctgctatggactactggggtcaaggaacctcagtcaccgtctcctcagccaaaacgacacccccatct…
R3_P02_B05	AicdaCreERT2.Prdm1LSL-DTR	Exp2/M3	IGHV1-72*01 F	IGHJ2*01 F	IGHD1-1*01 F	CARYYYGRLFDYW	aaccattctcgggaattcgaggtgcagctgcaggagtctggggctgagcttgtgaagcctggggcttcagtgaagctgtcctgcaaggcttctggctacaccttcaccgcctacttgatgcactgggtgaagcagaggcctggacgaggccttgagtggattggaaggattgatcctaatagtggtggtactaagtacaatgagaagttcaagaacaaggccacactgactgtagacaaaccctccagcacagcctacatgcagctcagcagcctgacatctgaggactctgcggtctattattgtgcaagatattactacggtcgtctctttgactactggggccaaggcaccactctctcagtctcctcagccaaaacgacacccccatctgtctat…
R3_P02_B06	AicdaCreERT2.Prdm1LSL-DTR	Exp2/M3	IGHV1-72*01 F	IGHJ2*01 F	IGHD2-12*01 F	CARYRLYIYDVGFDYW	ggttgcctctgggaattcgaggtgcagctgcaggagtctggggctgagcttgtgaagcctggggcttcagtgaagctgtcctgcaaggcttctggctacaccttcaccagctactggatgcactgggtgaagcagaggcctggacgaggccttgagtggattggaaggattgatcctaatagtggtggtactaggtacaatgagaagttcaagaacaaggccacactgactgtagacaaaccctccagcacagcctacatgcagctcagcagcctgacatctgaggactctgcggtctattattgtgcaagataccgactatatatttacgacgtgggttttgactactggggccaaggcaccactctcacagtctcctcagagagtcagtccttccca…
R3_P02_B07	AicdaCreERT2.Prdm1LSL-DTR	Exp2/M3	IGHV1-72*01 F	IGHJ2*01 F	IGHD1-1*01 F	CARYPYYYGSSYFDYW	ctaatgatgggggaattcgaggtgcagctgcaggagtctggggctgagcttgtgaggcctggggcttcagtgaggctgtcctgcaaggcttctggctacaccttcaccaactactggatgcactgggtgaagcagaggcctggacgaggccttgagtggattggaaggattgatcctaatagtggtggtactaagtacaatgagaagttcaagagcaaggccacactgactgtagacaaaccctccaccacagcctacatgcagctcagcagcctgacatctgaggactctgcggtctattattgtgcaagatacccctattactacggtagtagctactttgactactggggccaaggcaccactctcacagtctcctcagccaaaacgacaccccca…
R3_P02_B08	AicdaCreERT2.Prdm1LSL-DTR	Exp2/M3	IGHV1-72*01 F	IGHJ2*01 F	IGHD1-1*01 F	CARYGYYYGSIFDYW	tcggcctatcgggaattcgaggtgcagctgcaggagtctggggctgagcttgtgaagcctggggcttcagtgatactgtcctgcaaggcttctggctacaccttcaccagctactggatacactgggtgaagcagaggcctggacgaggccttgagtggattggaaggattgatcctaatagtggtggtactaagtacaatgagaagttcaagagcgaggccacactgactgtagacaaaccctccagcacaacctacatgcagctcagcagcctgacatctgaggactctgcggtctattattgtgcaagatatgggtattactacggtagtatctttgactactggggccaaggcaccactctcacagtctcctcagccaaaacgacacccccatct…
R3_P02_B09	AicdaCreERT2.Prdm1LSL-DTR	Exp2/M3	IGHV1-72*01 F	IGHJ2*01 F	IGHD1-1*01 F	CARYPYYYGTSYFDYW	agtcaaccatgggaattcgaggtgcagctgcaggagtctggggctgagcttgtgaagcctggggcttcagtgaagctgtcctgcaaggcttctggctacatattcaccagctactggatacactgggtgaagcagaggcctggacgaggccttgagtggattggaaggattgatcctaatagtggtggtactaagtacaatgaggagttcaagagcaaggccacactgactgtagacaaaccctccagcacagcctacatgcagctcagcagcctgacatctgaggactctgcggtctattattgtgcaagatacccttattactacggtacttcctactttgactactggggccaaggcaccactctcacagtctcctcagccaaaacgacaccccca…
R3_P02_B10	AicdaCreERT2.Prdm1LSL-DTR	Exp2/M3	IGHV1-72*01 F	IGHJ2*01 F	IGHD1-1*01 F	CARYYYGSSFFDYW	gagcgcaatagggaattcgaggtgcagctgcaggagtctggggctgagcttgtgaagcctggggcttcagtgaagctgtcctgcaaggcttctggctacaccttcaccagctactggatgcactgggtgaagcagaggcctggacgaggccttgagtggattggaaggattgatcctaatagtggtggtactaagtacaatgagaagttcaagaccaaggccacactgactgtagacaaaccctccagcacagcctacatgcagctcagcagcctgacatctgaggactctgcggtctattattgtgcacggtattactacggtagtagcttctttgactactggggccaaggcaccactctcacagtctcctcagccaaaacgacacccccatctgtc…
R3_P02_C02	AicdaCreERT2.Prdm1LSL-DTR	Exp2/M3	IGHV1-72*01 F	IGHJ4*01 F	IGHD1-1*01 F	CARYLLPYYSAMDYW	cctcgcaaccgggaattcgaggtgcagctgcaggagtctggggctgagcttgtgaagcctggggcttcagtgaagctgtcctgcaaggcttctggctacaccttcaccaactactggatgcactgggtgaagcagaggcctgggcgaggccttgagtggattggaaggattgatcctaatagtggtggtactaagtacaatgagaagttcaagagcaaggccacactgactgtagacaaaccctccagcacagcctacatgcagctcagcagcctgacatctgaggactctgcggtctattattgtgcaagatatttattaccctattactctgctatggactactggggtcaaggaacctcagtcaccgtctcctcagccaaaacgacacccccatct…
R3_P02_C04	AicdaCreERT2.Prdm1LSL-DTR	Exp2/M3	IGHV1-72*01 F	IGHJ4*01 F	IGHD1-1*01 F	CARYSYYGTYTMDCW	atgtcgtggtgggaattcgaggtgcagctgcaggagtctggggctgagcttgtgaagcctggggcttcagtgaagctgtcctgcaaggcttctggctactccttcaccagctacttgattcactgggtgaagcagaggcctggacgaggccttgagtggattggaaggattgatcctaatagtggtggtactaagtacaatgagaagttcaagagcaaggccacactgactgtagacaaaccctccagcacagcctacatgcagctcagcagcctgacatctgaggactctgcggtctattattgtgcaagatattcttactacggtacttatactatggactgctggggtcaaggaacctcagtcaccgtctcctcagccaaaacgacacccccatct…
R3_P02_C05	AicdaCreERT2.Prdm1LSL-DTR	Exp2/M3	IGHV1-72*01 F	IGHJ4*01 F	IGHD1-1*01 F	CARYSYYGTYAMDCW	agagtgcggcgggaattcgaggtgcagctgcaggagtctggggctgagtttgtgcagcctggggcttcagtgaagctgtcctgcaaggcttctggctacaccttcaccagctacttgatgcactgggtgaagcagaggcctggacgaggccttgagtggattggaaggattgatcctaatagtggtggtactaagtacaatgagaagttcaagaacaaggccacactgactgtagacaaaccctccagcacagcctacatgcagctcagcagcctgacatctgaggactctgcggtctattattgtgcaagatattcttactacggtacttatgctatggactgctggggtcaaggaacctcagtcaccgtctcctcagagagtcagtccttcccaaat…
R3_P02_C08	AicdaCreERT2.Prdm1LSL-DTR	Exp2/M3	IGHV1-72*01 F	IGHJ2*01 F	IGHD1-1*01 F	CARYYYGRLFDYW	catacactgtgggaattcgaggtgcagctgcaggagtctggggctgaccttgtgaagcctggggcttcagtgaagctgtcctgcaaggcttctggctacaccttcaccagctacttgatgcactgggtgaagcagaggcctggacgaggccttgagtggattggaaggattgatcctaatagtggtggtactaagtacaatgaggagttcaagagcaaggccacactgactgtagacaaaccctccagcacagcctacatgcagctcagcagcctgacatctgaggactctgcggtctattattgtgcaagatattactacggtcgtctctttgactactggggccaaggcaccactctcacagtctcctcagccaaaacgacacccccatctgtctat…
R3_P02_C09	AicdaCreERT2.Prdm1LSL-DTR	Exp2/M3	IGHV1-72*01 F	IGHJ2*01 F	IGHD1-1*01 F	CARYGYYYGSIFDYW	cgtataatcagggaattcgaggtgcagctgcaggagtctggggctgaacttgtgaagcctggggcttcagtgaagctgtcctgcaaggcttctggctacaccttcaccagctactggatgcactgggtgaagcagaggcctggacgaggccttgagtggattggaaggattgatcctaatagtggtggtactaagtacaatgagaagttcaagagcgaggccacactgactgtagacaaaccctccagcacagcctacatgcagctcagcagcctgacatctgaggactctgcggtctattattgtgcaagatatgggtattactacggtagtatctttgactactggggccaaggcaccactctcacagtctcctcagccaaaacgacacccccatct…
R3_P02_C10	AicdaCreERT2.Prdm1LSL-DTR	Exp2/M3	IGHV1-72*01 F	IGHJ2*01 F	IGHD1-1*01 F	CARYFYGSSFFDYW	tacgcggctggggaattcgaggtgcagctgcaggagtctgggactgatcttgtgaagcctggggcttcagtgaagctgtcctgcaaggcttctggctacaccttcaccagctactggatgcactgggtgaagcagaggcctggacgaggccttgagtggattggaaggattgatcctaatagtggtggtactaagtacaatgagaagttcaagagcaaggccactctgactgtagacaaaccctccagcacagcctacatgcagctcagcagcctgacatctgaggactctgcggtctattattgtgcacggtatttctacggtagtagcttctttgactactggggccaaggcaccactctcacagtctcctcagagagtcagtccttcccaaatgtc…
R3_P02_C11	AicdaCreERT2.Prdm1LSL-DTR	Exp2/M3	IGHV1-72*01 F	IGHJ4*01 F	IGHD1-2*01 F	CARYGYSHYYAMDYW	gcgagttaccgggaattcgaggtgcagctgcaggagtctggggctgagcttgtgatgcctggggcttcagtgaagctgtcctgcaaggcttctggctacaccttcaccagctacttgatgcactgggtgaaacagaggcctggacgaggccttgagtggattggaaggattgatcctaatagtggtggtactaagtacaatgagaagttcaagggcaaggccacactgactgtagacaaaccctccagcacagcctacatgcagctcagcagcctgacatctgaggactctgcggtcttttattgtgcaagatacgggtactcccattactatgctatggactactggggtcaaggaacctcagtcaccgtctcctcagccaaaacgacacccccatct…
R3_P02_C12	AicdaCreERT2.Prdm1LSL-DTR	Exp2/M3	IGHV1-72*01 F	IGHJ2*01 F	IGHD1-1*01 F	CARYGYGSSLDYW	tacggccggtgggaattcgaggtgcagctgcaggagtctggggctgagcttgtgaagcctgaggcttcagtgaagctgtcctgcaaggcttctggctacaccttcaccagctactggatgcactgggtgaagcagaggcctggacgaggccttgagtggattggaaggattgatcctaatagtggtggtactaagtacaatgagaagttcaagagcaaggccacactgactgtagacaaaccctccagcacagcctacatgcagctcagcagcctgacatctgaggactctgcggtctattattgtgcaagatacggctacggtagtagcttggactactggggccaaggcaccactctcacagtctcctcagagagtcagtccttcccaaatgtcttc…
R3_P02_D02	AicdaCreERT2.Prdm1LSL-DTR	Exp2/M3	IGHV1-72*01 F	IGHJ2*01 F	IGHD2-2*01 F	CARYYYGSYFDYW	ctgtctgcacgggaattcgaggtgcagctgcaggagtctggggctgagcttgtgaagcctggggcttcagtgaagctgtcctgcaaggcttctggctacaccttcaccagctacttgatgcactgggtgaaacagaggcctggacgaggccttgagtggattggaaggattgaccctaacagtagtggtactaagtacaatgagaagttcaagagcaaggccacactgactgtagacaatccctccagcacagcctacatgcagctcagcagcctgacatctgaggactctgcggtctattattgtgcaagatactactatggttcctactttgactactggggccaaggcaccactctcacagtctcctcagccaaaacgacacccccatctgtctat…
R3_P02_D03	AicdaCreERT2.Prdm1LSL-DTR	Exp2/M3	IGHV1-72*01 F	IGHJ2*01 F	IGHD1-1*01 F	CARYPYYYGSSYFDYW	cagccgattggggaattcgaggtgcagctgcaggagtctggggctgagcttgtgaagcctggggcttcagtgaagctgtcctgcaaggcttctggctacaccttcaccagctacttgatgcactgggtgaagcagaggcctggacgaggccttgagtggattggaaggattgatcctaatagtggtggtactaagtacaatgagaagttcaagagcaaggccacactgactgtagacaaaccctccagcactgcctacatgcagctcagcagcctgacatctgacgactctgcggtctattattgtgcaagatacccttattactacggtagttcctactttgactactggggccaaggcaccactctcacagtctcctcagccaaaacgacaccccca…
R3_P02_D04	AicdaCreERT2.Prdm1LSL-DTR	Exp2/M3	IGHV1-72*01 F	IGHJ4*01 F	IGHD1-1*01 F	CARYSYYGTYAMDYW	tgactacatagggaattcgaggtgcagctgcaggagtctggggctgagcttgtgaagcctggggcttcagtgaagctgtcctgcaaggcttctggctgcaccttcaccaactacttgattcactgggtgaagcagaggcctggacgaggccttgagtggattggaaggattgatcctgatagtggtggtactaagtacaatgacaacttcaagaccaaggccacactgactgtagacaaaccctccagcacagcctacatgcagctcagcagcctgacatctgaggactctgcggtctattattgtgcaagatattcttactacggtacttatgctatggactactggggtcaaggaacctcagtcaccgtctcctcagagagtcagtccttcccaaat…
R3_P02_D05	AicdaCreERT2.Prdm1LSL-DTR	Exp2/M3	IGHV1-72*01 F	IGHJ4*01 F	IGHD1-1*01 F	CARYLLPYYSAMDYW	attgccgagtgggaattcgaggtgcagctgcaggagtctggggctgagcttgtgaagcctggggcttcagtgaagctgtcctgcaaggcttctggctacactttcaccaactactggatgcactgggtgaagcagaggcctgggcgaggccttgagtggattggaaggattgatcctaatagtggtggtactaagtacaatgagaagttcaagagcaaggccacactgactgtagacaaaccctccagcacagcctacatgcaactcagcagcctgacatctgaggactctgcggtctattattgtgcaagatatttattaccctattactctgctatggactactggggtcaaggaacctcagtcaccgtctcctcagccaaaacgacacccccatct…
R3_P02_D06	AicdaCreERT2.Prdm1LSL-DTR	Exp2/M3	IGHV1-72*01 F	IGHJ2*01 F	IGHD1-1*01 F	CARYYYGSLFDYW	gccattagacgggaattcgaggtgcagctgcaggagtctggggctgagcttgtgaagcctggggcttcagtgaagctgtcctgcaaggcttctggctacaccttcaccaattacttgatgcactgggtgaagcagaggcctggacgaggccttgagtggattggaaggattgatcctaatagtggtggtactaaatacaatgagaagttcaagagcaaggccacactgactgtagacaaaccctccagcacagcctacatgcagctcagcagcctgacatctgaggactctgcggtctattattgtgcaagatattactacggtagtctctttgactactggggccaaggcaccactctcacggtctcctcagccaaaacgacacccccatctgtctat…
R3_P02_D07	AicdaCreERT2.Prdm1LSL-DTR	Exp2/M3	IGHV1-72*01 F	IGHJ2*01 F	IGHD2-2*01 F	CARYYYGSYFDYW	ggcgagatgggggaattcgaggtgcagctgcaggagtctggggctgagcttgtgaagcctggggcttcagtgaagctgtcctgcaaggcttctggctacactttcaccagctacttgatgcactgggtgaatcagaggcctggacgaggccttgagtggattggatggattgatcctaatagtggtggtacaaagtgcaatgcgaagttcaagagcagggccacactgactgtagacagaccctccagcacagcctacatgcagctcagcagcctgacatctgaggactctgcggtctattattgtgcaagatactactatggttcctactttgactactggggccaaggcaccactctcacagtctcctcagccaaaacgacacccccatctgtctat…
R3_P02_D08	AicdaCreERT2.Prdm1LSL-DTR	Exp2/M3	IGHV1-72*01 F	IGHJ2*01 F	IGHD1-1*01 F	CARYYYGRLFDYW	tggctcgcaggggaattcgaggtgcagctgcaggagtctggggctgagcttgtgaagcctggggcttcagtgaagctgtcctgcaaggcttctggctacaccttcaccacctacttgatgcactgggtgaagcagaggcctggacgaggccttgagtggattggaaggattgatcctaatagtggtggtactatgtacaatgagaagttcaagaacaaggccacactgactgtagacaaaccctccagcacagcctacatgcagctcagcagcctgacatctgaggactctgcggtctattattgtgcaagatattactacggtcgtctctttgactactggggccaaggcaccactctcacagtctcctcagccaaaacgacacccccatctgtctat…
R3_P02_D09	AicdaCreERT2.Prdm1LSL-DTR	Exp2/M3	IGHV1-72*01 F	IGHJ2*01 F	IGHD1-1*01 F	CARYKYGSSLFDYW	tagaataacggggaattcgaggtgcagctgcaggagtctggggctgagcttgtgaagcctggggcttcagtgaagctgtcctgcaaggcttctggctacaccttcaccagctacttgatgcactgggtgaagcagagtcctggacgaggccttgagtggattggaaggattgatcctaatagtggtggtactaagtacaatgagaagttcaagagcaaggccgcactgactgtagacaaaccctccagcactgcctacatgcagctcagcagcctgacatctgaggactctgcggtctattattgtgcacggtataagtacggtagtagcctctttgactactggggccaaggcaccactctcacagtctcctcagccaaaacgacacccccatctgtc…
R3_P02_D10	AicdaCreERT2.Prdm1LSL-DTR	Exp2/M3	IGHV1-72*01 F	IGHJ4*01 F	IGHD1-1*01 F	CARYLLPYYSAMDYW	taatggatctgggaattcgaggtgcagctgcaggagtctggggctgagcttgtgaagcctggggcttcagtgaagctgtcctgcaaggcttctggctacaccttcaccatctactggatgcactgggtgaagcagaggcctggacgaggccttgagtggattggaaggattgatcctaatagtggtggtactaagtacaatgagaagttcaagagcaaggccacactgactgtagacaaaccctccagcacagcctacatgcagctcagcagcctgacatctgaggactctgcggtctattattgtgcaagatatttattaccctattactctgctatggactactggggtcaaggaacctcagtcaccgtctcctcagccaaaacgacacccccatct…
R3_P02_D11	AicdaCreERT2.Prdm1LSL-DTR	Exp2/M3	IGHV1-72*01 F	IGHJ2*01 F	IGHD1-1*01 F	CARYYYGSFFDYW	tatccaggacgggaattcgaggtgcagctgcaggagtctggggctgagcttgtgaagcctggggcttcagtgaagctgtcctgcaaggcttctggctacaccttcaccagctactggatacactgggtgaagcagaggcctggacgaggccttgagtggataggaaggattgatcctaatagtggtggtactaagtacaatgagaagttcaagagcaaggccacactgactgtagacaaaccctccagcacagcctacatgcagctcagcagcctgacatctgaggactctgcggtctattattgtgcaagatattactacggtagtttctttgactactggggccaaggcaccactctcacagtctcctcagccaaaacgacacccccatctgtctat…
R3_P02_E01	AicdaCreERT2.Prdm1LSL-DTR	Exp2/M3	IGHV1-72*01 F	IGHJ2*01 F	IGHD1-1*01 F	CARYPYYYGSSYFDYW	taatctcgtcgggaattcgaggtgcagctgcaggagtctgggactgagcttgtgaagcctggggcttcagtgaagctgtcctgcaaggcttctggctacatattcaccagctactggatacactgggtgaaacagaggcctggacgaggccttgagtggattggaaggattgatcctaatagtggtggtagtaagtacaatgaggagttcaagagcaaggccacactgactgtagacaaaccctccagcacagcctacatgcagctcagcagcctgacatctgaggactctgcggtctattattgtgcaagatacccttattactacggtagttcctactttgactactggggccaaggcaccactctcacagtctcctcagagagtcagtccttccca…
R3_P02_E03	AicdaCreERT2.Prdm1LSL-DTR	Exp2/M3	IGHV1-72*01 F	IGHJ2*01 F	IGHD1-1*01 F	CARYYYGSLFDYW	gacagacagggggaattcgaggtgcagctgcaggagtctggggctgagcttgtgaagcctggggcttcagtgaagctgtcctgcaaggcttctggctacaccttcaccagctacttgatgcactgggtgaagcagaggcctggacgaggccttgagtggattggaaggatcgatcctaatagtggtggtacaaagtacaatgagaagttcaagagcaaggccacactgagtgaagacaaatcctccagcacagcctacatgcagctcagcagcctgacatctgaggactctgcggtctattattgtgcaagatattactacggtagtctctttgactactggggccaaggcaccactctcacagtctcctcagccaaaacgacacccccatctgtctat…
R3_P02_E05	AicdaCreERT2.Prdm1LSL-DTR	Exp2/M3	IGHV1-72*01 F	IGHJ2*01 F	IGHD1-1*01 F	CVRYPYYNGSSYFDYW	ttacaattccgggaattcgaggtgcagctgcaggagtctggggctgagcttgtgaagcctggggcttcagtgaagctgtcctgcaaggcttctggctacaccttcaccagctactggatgcactgggtgaagcagaggcctggacgaggccttgagtggattggaaggattgatcctaatagtggtggtattaggtacaatgagaacttcaagagcaaggccacactgactgtagacaaaccctccagcacagcctacatgcagctcagcagcctgacatctgaggactctgcggtctattattgtgtaagatacccctattacaacggtagtagctactttgactactggggccaaggcaccactctcacagtctcctcagccaaaacgacaccccca…
R3_P02_E07	AicdaCreERT2.Prdm1LSL-DTR	Exp2/M3	IGHV1-72*01 F	IGHJ2*01 F	IGHD1-1*01 F	CARYDYYGPYYFDYW	tattcctcaggggaattcgaggtgcagctgcaggagtctggggctgagcttgtgaagcctggggcttcagtgaagctgtcctgcaaggcttctggctacaccttcaccagctactggatgcactgggtgaagcagaggcctggacgaggccttgagtggattggaaggattgatcctaatagtggtggttctaagtacaatgaggagttcaagagcaaggccacactgactgtagacaaaccctccagcacagcctacatgcagctcagcagcctgacatctgaggactctgcggtctattattgtgcaagatatgattactacggtccctactactttgactactggggccaaggcaccactctcacagtctcctcagccaaaacgacacccccatct…
R3_P02_E08	AicdaCreERT2.Prdm1LSL-DTR	Exp2/M3	IGHV1-72*01 F	IGHJ2*01 F	IGHD1-1*01 F	CARYNYYGCSLDFW	ctcgtgcgttgggaattcgaggtgcagctgcaggagtctggggctgagcttgtgaagcctggggcttcagtgaagctgtcctgcaaggcttctggctacaccttcaccagctactggatgcactgggcgaagcagaggcctggacgaggccttgagtggattggaaggattgatcctaatagtggtggtactaagtacaatgagaagttcaagagcaaggccacactgactgtagacaaaccctccagcacagcctacatgcagctcagcagcctgacatctgaggactctgcggtctattattgtgcaagatacaattattacggatgtagtcttgacttctggggccaaggcaccactctcacagtctcctcagccaaaacgacacccccatctgtc…
R3_P02_E09	AicdaCreERT2.Prdm1LSL-DTR	Exp2/M3	IGHV1-72*01 F	IGHJ2*01 F	IGHD1-1*01 F	CARYYYGRLFDYW	ttaggatagagggaattcgaggtgcagctgcaggagtctggggctgagcttgtgaagcctggggcttcagtgaagctgtcctgtaaggcttctggctacaccttcaccacctacttgatgcactgggtgaagcagaggcctggacgaggccttgagtggattggaaggattgatcctaatagtgatggtactaagtacaatgagaagttcaagaacaaggccacactgactgtagacaaaccctccagcacagcctacatgcagctcagcagcctgacatctgaggactctgcggtctattattgtgcaagatattactacggtcgtctctttgactactggggccaaggcaccactctcacagtctcctcagccaaaacgacacccccatctgtctat…
R3_P02_E11	AicdaCreERT2.Prdm1LSL-DTR	Exp2/M3	IGHV1-72*01 F	IGHJ4*01 F	IGHD1-1*01 F	CARYSYYGTYAMDYW	ggaccaacaggggaattcgaggtgcagctgcaggagtctgggactgagcttgtgaagcctgggacttcagtgaagctgtcctgcaaggcttctggctacaccttcaccaactacttgattcactgggtgaagcagaggcctggacgaggccttgagtggattggaaggattgatcctaatagtggtagtactaagtacaatgagaagttcaggagcaaggccacactgactgtagacaaaacctccagcacagcctacatgcagctcagcagtctgacatctgaggactctgcggtctatctttgtgcaagatattcttactacggtacttatgctatggactactggggtcaaggaacctctgtcaccgtctcctcagagagtcagtccttcccaaat…
R3_P02_E12	AicdaCreERT2.Prdm1LSL-DTR	Exp2/M3	IGHV1-72*01 F	IGHJ4*01 F	IGHD1-1*01 F	CARYSYYGTYAMDYW	ttccaggtaagggaattcgaggtgcagctgcaggagtctggggctgagcttgtgcagcctggggcttcagtgaagctgtcctgcaaggcttctggctacaccttcaccaactacttgatacactgggtgaagcagaggcctggacgaggccttgagtggattggaaggattgatcctaatagtggtggtgctaagtacaatgagaagttcaagagcaaggccacactgactgtagacagaccctccagcacagcctacatgcagctcagcagcctgacatctgaggactctgcggtctatttttgtgcaagatattcttactacggtacttatgctatggactactggggtcaaggaacctcagtcaccgtctcctcagccaaaacgacacccccatct…
R3_P02_F01	AicdaCreERT2.Prdm1LSL-DTR	Exp2/M3	IGHV1-72*01 F	IGHJ4*01 F	IGHD1-1*01 F	CARYLLPYYSAMDYW	gcgcgatgttgggaattcgaggtgcagctgcaggagtctggggctgagcttgtgaagcctggggcttcagtgaagctgtcctgcaaggcttctggctacactttcaccaactactggatgcactgggtgaagcagaggcctgggcgaggccttgagtggattggaaggattgatcctaatagtggtggtactaagtacaatgagaagttcaagagcaaggccacactgactgtagacaaaccctccaacacagcctacatgcagctcagcagcctgacatctgaggactctgcggtctattattgtgcaagatatttattaccctattactctgctatggactactggggtcaaggaacctcagtcaccgtctcctcagccaaaacgacacccccatct…
R3_P02_F02	AicdaCreERT2.Prdm1LSL-DTR	Exp2/M3	IGHV1-72*01 F	IGHJ2*01 F	IGHD1-1*01 F	CARYYYGSSFDYW	taacagtgttgggaattcgaggtgcagctgcaggagtctggggctgagcttgtgaggcctggggcttcagtgaagctgtcctgcaaggcttctggctacaccttcaccagctacttgatgcactgggtgaagcagaggcctgggcgaggccttgagtggattggaagggttgatcctaatagtggtggtactaagtacaatgagaaattcaagagcaaggccacactgactgtagacaaaccctccagcacagcctacatgcagctcagcagcctgacatctgaggactctgcggtctattattgtgcaagatattactacggtagtagttttgactactggggccaaggcaccactctcacagtctcctcagccaaaacgacacccccatctgtctat…
R3_P02_F03	AicdaCreERT2.Prdm1LSL-DTR	Exp2/M3	IGHV1-72*01 F	IGHJ2*01 F	IGHD1-1*01 F	CARYYYGSSLFDYW	accgcgcaatgggaattcgaggtgcagctgcaggagtctggggctgagcttgtgaagcctggggcttcagtgaagctgtcctgcaaggcttctggctacaccttcaccagctactggatgcactgggtgaagcagaggcctggacgaggccttgagtggattggaaggattgatcctaatagtgctggtactaggtacaatgagaagttcaagagcaaggccacactgactgtagacaaaccctccagcacagcctacatgcagctcagcagcctgacatctgaggactctgcggtctattattgtgcaagatattactacggtagtagcctctttgactactggggccaaggcaccactctcacagtctcctcagagagtcagtccttcccaaatgtc…
R3_P02_F04	AicdaCreERT2.Prdm1LSL-DTR	Exp2/M3	IGHV1-72*01 F	IGHJ2*01 F	IGHD1-1*01 F	CARSYYFGSSHFDYW	gttcgcgccagggaattcgaggtgcagctgcaggagtctggggctgagcttgtgaagcctggggcttcagtgaagctgtcctgcaaggcttctggctacaccttcaccagctactggatgcactgggtgaagcagaggcctggacgaggccttgagtggattggaaggattgatcctaatagtggtggtactaattacaatgagaagttcaagagcaaggccacactgactgtagacaagccctccagcacagcctacatgcagctcagcagcctgacatctgaggactctgcggtctattattgtgcaagaagttattacttcggtagtagccactttgactactggggccaaggcaccactctcacagtctcctcagagagtcagtccttcccaaat…
R3_P02_F05	AicdaCreERT2.Prdm1LSL-DTR	Exp2/M3	IGHV1-72*01 F	IGHJ4*01 F	IGHD1-1*01 F	CARYSYYGTSAMDYW	agacacattagggaattcgaggtgcagctgcaggagtctggggctgagcttgtgaagcctggggcttcagtgaagctgtcctgcaaggcttctggctacaccttcaccagctactggatgcactgggtgaagcagaggcctggacgaggccttgagtggattggaagaattgatcctaatagtggtggtactaggtacagtgagaagttcaagagcaaggccacactgactgtagacaaaccctccagcacagcctacatgcagctcagcagcctgacatctgaggactctgcggtctattattgtgcaagatattcttactacggtacttctgctatggactactggggtcaaggaacctcagtcaccgtctcctcagagagtcagtccttcccaaat…
R3_P02_F07	AicdaCreERT2.Prdm1LSL-DTR	Exp2/M3	IGHV1-72*01 F	IGHJ2*01 F	IGHD1-1*01 F	CARYYYGSFFDYW	agcacatcctgggaattcgaggtgcagctgcaggagtctggggctgagcttgtgaagcctggggcttcagtgaagctgtcctgcaaggcttctggctacaccttcaccagctactggatgcactgggtgaagcagaggcctggacgaggccttgagtggattggaaggattgatcctaatgttggtgatactaagtacaatgagaagttcaagaccaaggccacactgactgtagacagaccctccagcacagcctacatgcagctcagcagcctgacatctgaggactctgcggtctattattgtgcaagatattactacggtagtttctttgactactggggccaaggcaccactctcacagtctcctcagccaaaacgacacccccatctgtctat…
R3_P02_F08	AicdaCreERT2.Prdm1LSL-DTR	Exp2/M3	IGHV1-72*01 F	IGHJ2*01 F	IGHD1-1*01 F	CARYYYGGLFDYW	ttgttccgtggggaattcgaggtgcagctgcaggagtctggggctgagcttgtgaagcctggggcttcagtgaagctgtcctgcaaggcttctggctacaccttcaccagctacttgatgcactgggtgaagcagaggcctggacgaggccttgagtggattggaaggattgatcctaatagtggtggtactaagtacaatgagaagttcagagcaaggccacactgactgtagacaaaccctccggcacagcctacatgcagctcagcagcctgacatctgaggactctgcggtctattattgtgcaagatattactacggtggtctctttgactactggggccaaggcaccactctcacagtctcctcagccaaaacgacacccccatctgtctatc…
R3_P02_F11	AicdaCreERT2.Prdm1LSL-DTR	Exp2/M3	IGHV1-72*01 F	IGHJ2*01 F	IGHD1-1*01 F	CARYPYYYGSSYFDYW	ggtgtacaaggggaattcgaggtgcagctgcaggagtctggggctgagcttgtgaagcctggggcttcagtgaagctgtcctgcaaggcttctggcttctccttcaccagctactggatgcactgggtgaagcagaggcctggacgaggccttgagtggattggaaggattgatcctaatagtggtggtactaagtacaatgagaagttcaagagcatggccacactgactgtagacaaaccctccagcacagcctacatgcagctcagcagcctgacatctgaggactctgcggtctattattgtgcaagatacccctattactacggtagtagctactttgactactggggccaaggcaccactctcacagtctcctcagccaaaacgacaccccca…
R3_P02_F12	AicdaCreERT2.Prdm1LSL-DTR	Exp2/M3	IGHV1-72*01 F	IGHJ2*01 F	IGHD1-1*01 F	CARYYYGSFFDYW	ccacctgtgtgggaattcgaggtgcagctgcaggagtctggggctgagcttgtgaagcctggggcttcagtgaagctgtcctgcaaggcttctggctacaccttcaccagctactggatgcactgggtgaagcagaggcctggacgaggccttgagtggattggaaggattgatcctaatagtggtggtactgagtacaatgagaagttcaagaccaaggccacactgactgtagacaaaccctccagcacagcctacatgcagctcagcagcctgacatctgaggactctgcggtctattattgtgcaagatattactacggtagtttctttgactactggggccaaggcaccactctcacagtctcctcagccaaaacgacacccccatctgtctat…
R3_P02_G01	AicdaCreERT2.Prdm1LSL-DTR	Exp2/M3	IGHV1-72*01 F	IGHJ2*01 F	IGHD1-1*01 F	CARYYYGSSFFDYW	agagcactaggggaattcgaggtgcagctgcaggagtctggggctgagcttgtgaagcctggggcttcagtgaagctgtcctgcaaggcttctggctacaccttcaccagctactggatgcactgggtgaagcagaggcctggacgaggccttgagtggattggaaggattgatcctaatagtggtggtactaagtacaatgagaagttcaagagcaaggccacactgactgtagacaaaccctccagcacagcctacatgcagctcagcagcctgacatctgaggactctgcggtctattattgtgcacggtattactacggtagtagcttctttgactactggggccaaggcaccactctcacagtctcctcagccaaaacgacacccccatctgtc…
R3_P02_G02	AicdaCreERT2.Prdm1LSL-DTR	Exp2/M3	IGHV1-72*01 F	IGHJ2*01 F	IGHD1-1*01 F	CARYYYGSLFDYW	accttatgaagggaattcgaggtgcagctgcaggagtctggggctgagcttgtgaagccgggggcttcagtgaagctgtcctgcaaggcttctggcttcaccttcaccaactacctgatgcactgggtgaagcagaggcctggacgaggccttgagtggattggaaggattgatcctgatagtggtggtactaagtacaatgagaagttcaagaccaaggccacactgactgtagacaaaccctccggcacagcctacatgcagctcagcagcctgacatctgaggactctgcggtctattattgtgcaagatattactacggtagtctctttgactactggggccaaggcaccactctcacagtctcctcagccaaaacgacacccccatctgtctat…
R3_P02_G03	AicdaCreERT2.Prdm1LSL-DTR	Exp2/M3	IGHV1-72*01 F	IGHJ1*03 F	IGHD1-1*01 F	CATYYYGRNRSYFDVW	cgctgcagaggggaattcgaggtgcagctgcaggagtctggggctgagcttgtgaagcctggggcttcagtgaagctgtcctgcaaggcttctggctacaccttcaccagctactggatgcactgggtgaagcagaggcctggacgaggccttgagtggattggaaggattgatcctaatagtggtggtactaggtacaatgagaagttcaagagcaaggccacactgactgtagacaaaccctccagcacagcctacatgcagctcagcagcctgacatctgaggactctgcggtctattattgtgcaacctattactacggtcgtaacaggtcgtacttcgatgtctggggcacagggaccacggtcaccgtctcctcagagagtcagtccttccca…
R3_P02_G04	AicdaCreERT2.Prdm1LSL-DTR	Exp2/M3	IGHV1-72*01 F	IGHJ2*01 F	IGHD1-1*01 F	CARYYYGSSFFDYW	gtagagtcaggggaattcgaggtgcagctgcaggagtctggggctgagcttgtgaagcctggggcttcagtgaagctgtcctgcaaggcttctggctacaccttcaccagctactggatgcactgggtgaagcagaggcctggacgaggccttgagtggattggaaggattgatcctaatagtggtgatactaagtacaatgagaagttcaagagcaaggccacactgactgttgacaaaccctccagcacagcctacatgcagctcagcagcctgacatctgaggactctgcggtctattattgtgcacggtattactacggtagtagcttctttgactactggggccaaggcaccactctcacagtctcctcagccaaaacgacacccccatctgtc…
R3_P02_G05	AicdaCreERT2.Prdm1LSL-DTR	Exp2/M3	IGHV1-72*01 F	IGHJ2*01 F	IGHD1-1*01 F	CARYYYGSPFDYW	ggataccagagggaattcgaggtgcagctgcaggagtctggggctgagcttgtgaagcctggggcttcagtgaagctgtcctgcaaggcttctggctacaccttcaccagctacttgatgcactgggtgaagcagaggcctggacgaggccttgagtggattggaaggattgatcctaatagtggtggtactaagtacaatgagaagttcaagagcaaggccacactgactgtagacaaaccctccagcacagcctacatgcagctcagcagcctgacatctgaggactctgcggtctattattgtgcaagatactactacggtagtccatttgactactggggccaaggcaccactctcacagtctcctcagccaaaacgacacccccatctgtctat…
R3_P02_G06	AicdaCreERT2.Prdm1LSL-DTR	Exp2/M3	IGHV1-72*01 F	IGHJ2*01 F	IGHD1-1*01 F	CARYYYGSSFFDYW	cgcactaatggggaattcgaggtgcagctgcaggagtctggggctgagcttgtgaagcctggggcttcagtgaagctgtcctgcaaggcttctggctacaccttcaccagctacttgatgcactgggtgaagcagagtcctggacgaggccttgagtggattggaaggattgatcctaatagtggtggtactaagtacaatgagaagttcaagagcaaggccgcactgactgtagacaaaccctccagcactgcctacatgcagctcagcagcctgacatctgaggactctgcggtctattattgtgcacggtattactacggtagtagcttctttgactactggggccaaggcaccactctcacagtctcctcagagagtcagtccttcccaaatgtc…
R3_P02_G07	AicdaCreERT2.Prdm1LSL-DTR	Exp2/M3	IGHV1-72*01 F	IGHJ4*01 F	IGHD1-1*01 F	CARYSYYSTYAMDYW	tcctgaccgtgggaattcgaggtgcagctgcaggagtctggggctgagcttgtgaagcctggggcttcagtgaagctgtcctgcaaggcttctggctgtatcttcaccaactacttgattcactgggtgaagcagaggcctggacgaggccttgagtggattggaaggattgatcctagtagtggtggttctaagtacaatgagaagttcaagaccaaggccacactgactgttgacaaaccctccagcacagcctacatgcagctcagcagcctgacatctgaggactctgcggtctattattgtgcaagatattcttactacagtacttatgctatggactactggggtcaaggaacctcagtcaccgtctcctcagagagtcagtccttcccaaat…
R3_P02_G08	AicdaCreERT2.Prdm1LSL-DTR	Exp2/M3	IGHV1-72*01 F	IGHJ2*01 F	IGHD1-1*01 F	CARYYYGSSFFDYW	ctggcttgccgggaattcgaggtgcagctgcaggagtctggggctgaacttgtgaagcctggggcttcagtgaagctgtcctgcaaggcttctggctacaccttcaccagctacttgatgcactgggtgaagcagaggcctggacgaggccttgagtggattggaaggattgatcctaatagtggtggtactaagtacaatgagaatttcaagaccaaggccacactgactgtagacaaaccctccaccacagcctacatgcagctcagcagcctgacatctgaggactctgcggtctattattgtgcacggtattactacggtagtagcttctttgactactggggccaaggcaccactctcacagtctcctcagccaaaacgacacccccatctgtc…
R3_P02_G09	AicdaCreERT2.Prdm1LSL-DTR	Exp2/M3	IGHV1-72*01 F	IGHJ4*01 F	IGHD1-1*01 F	CARYSYYGTYAMDSW	accagcgacagggaattcgaggtgcagctgcaggagtctggggctgagcttgtgaagcctggggcttcagtgaagctgtcctgcaaggcttctggctacaccttcaccagctacttgattcactgggtgaagcagaggcctggacgaggccttgagtgggttggaaggattgatcctaatagtggtggtactaagtacaatgagaagttcaagagcaaggccacactgactgtagacaaaccctccagcacagcctatatgcagctcagcagcctgacatctgaggactctgcggtctattattgtgcaagatattcttactacggtacttatgctatggactcctggggtcaaggaacctcagtcaccgtctcctcagagagtcagtccttcccaaat…
R3_P02_G10	AicdaCreERT2.Prdm1LSL-DTR	Exp2/M3	IGHV1-72*01 F	IGHJ4*01 F	IGHD1-1*01 F	CARHSYYGTDAMDHW	ttgtaacggtgggaattcgaggtgcagctgcaggagtctggggctgagcttgtgcagcctggggcttcagtgaagctgtcctgcaaggcttctggctataccttcaccagctacctgatgcactgggtgaagcagaggcctggacgaggccttgagtggattggaaggattgatcctaatagtggtggtactaagtacaatgagaagttcaagaggaaggccacactgactgtagacaaaccctccaacacagcccacatgcagctcagcagcctgacaactgaggactctgcggtctattattgtgcaagacattcttactacggtactgatgctatggaccactggggtcaaggaacctcagtcaccgtctcctcagccaaaacgacacccccatct…
R3_P02_G11	AicdaCreERT2.Prdm1LSL-DTR	Exp2/M3	IGHV1-72*01 F	IGHJ2*01 F	IGHD1-1*01 F	CARYPYYYGSSFFDYW	gtaaggcatagggaattcgaggtgcagctgcaggagtctggggctgagcttgtgaagcctggggcttcagtgaagctgtcctgcaaggcttctggctacaccttcaccagttactggatgcactgggtgaagcagaggcctggacgaggccttgagtggattggaaggattgatcctaatagtggtgttactaagtacaatgagaagttcaagatcaaggccacactgactgtagacaaaccctccagcacagcctacatgcagctcagcagcctgacatctgaggactctgcggtctattattgtgcaagatacccttattactacggtagttccttctttgactactggggccaaggcaccactctcacagtctcctcagagagtcagtccttccca…
R3_P02_H01	AicdaCreERT2.Prdm1LSL-DTR	Exp2/M3	IGHV1-72*01 F	IGHJ1*03 F	IGHD2-4*01 F	CARYAYDYGWYFDVW	ttaggtaccagggaattcgaggtgcagctgcaggagtctggggctgaggttgtgaagcctggggcttcagtgacgctgtcctgcaaggcttctggctacaccttcaccagctactggattcactgggtgaagcagaggcctggacgcggccttgagtggattggaaggattgatcctaatagtggtggtactaagtacaatgagaagttcaagagcaaggccacactgactgtagacaaaccctccagcacagcctacatgcagctcagcagcctgacatctgaggactctgcggtctattattgtgcaagatacgcttatgattacggatggtacttcgatgtctggggcacagggaccacggtcaccgtctcctcagccaaaacgacacccccatct…
R3_P02_H03	AicdaCreERT2.Prdm1LSL-DTR	Exp2/M3	IGHV1-72*01 F	IGHJ2*01 F	IGHD1-1*01 F	CARYYYGSLFDYW	catgtagagggggaattcgaggtgcagctgcaggagtctggggctgagcttgtgaagcctggggcttcagtgaagctgtcctgcaaggcttctggctacaccttcaccagctacttgatgcactgggtgaagcagaggcctggacgaggccttgagtggattggaaggattggtcctaatagtggtggtattaagtacaatgagaagttcaagaacaaggccacactgactgtagacaaaccctccagcacagcctacatgcagctcagcagcctgacatctgaggactctgcggtctattattgtgcaagatattactacggtagtctctttgactactggggccaaggcaccactctcacagtctcctcagccaaaacgacacccccatctgtctat…
R3_P02_H04	AicdaCreERT2.Prdm1LSL-DTR	Exp2/M3	IGHV1-72*01 F	IGHJ4*01 F	IGHD1-1*01 F	CARYLLPYYSAMDYW	tacacgctccgggaattcgaggtgcagctgcaggagtctggggctgagcttgtgaagcctggggcttcagtgaagctgtcctgcaaggcttctggctacaccttcaccatctactggatgcactgggtgaagcagaggcctggacgaggccttgagtggattggaaggattgatcctaatagtggtggtactaagtacaatgagaagttcaagagcaaggccacactgactgtagacaaaccctccagcacagcctacatgcagctcagcagcctgacatctgaggactctgcggtctattattgtgcaagatatttattaccctattactctgctatggactactggggtcaaggaacctcagtcaccgtctcctcagccaaaacgacacccccatct…
R3_P02_H05	AicdaCreERT2.Prdm1LSL-DTR	Exp2/M3	IGHV1-72*01 F	IGHJ2*01 F	IGHD3-2*02 F	CARYRLAGVFDYW	gcttacggacgggaattcgaggtgcagctgcaggagtctggggctgagcttgtgaagcctggggcttcagtgaagctgtcctgcacggcttctggctacaccttcaccagctactggatgcactgggtgaaacagaggcctggacgaggccttgagtggattggaaggattgatcctaatagtggtggtattaagtacaatgtgaagttcaagagcaaggccacactgactgtagacaaaccctccagcacagcctacatgcagctcagcagcctgacatctgaggactctgcggtctattattgtgcaagatacaggttagcgggagtttttgactactggggccaaggcaccactctcacagtctcctcagccaaaacgacacccccatctgtctat…
R3_P02_H06	AicdaCreERT2.Prdm1LSL-DTR	Exp2/M3	IGHV1-72*01 F	IGHJ4*01 F	IGHD1-1*01 F	CARYSYYGTYAMDCW	cgcttgaagtgggaattcgaggtgcagctgcaggagtctggggctgagcttgtgaagcctggggcttcagtgaagttgtcctgcaaggcttctggctacaccttcaccagctacttgattcactgggtgaagcagaggcctggacgaggccttgagtggattggaaggattgatcctaataatggtggtactaagtacaatgagaagttcaagagcaaggccacactgactgtagacaaaccctccagcacagcctacatgcagctcagcagcctgacatctgaggactctgcggtctattattgtgcaagatattcttactacggtacttatgctatggactgctggggtcaaggaacctcagtcaccgtctcctcagagagtcagtccttcccaaat…
R3_P02_H07	AicdaCreERT2.Prdm1LSL-DTR	Exp2/M3	IGHV1-72*01 F	IGHJ2*01 F	IGHD1-1*01 F	CARYYYGSSFDYW	cgccttctgagggaattcgaggtgcagctgcaggagtctggggctgagcttgtgaggcctggggcttcagtgaagctgtcctgcaaggcttctggctacaccttcaccagctacttgatgcactgggtgaagcagaggcctggacgaggccttgagtggattggaagggttgatcctaatagtggtggtactaagtacaatgagaagttcaagagcaaggccacactgactgtagacaaaccctccagcacagcctacatgcagctcagcagcctgacatctgaggactctgcggtctattattgtgcaagatattactacggtagtagttttgactactggggccaaggcaccactctcacagtctcctcagccaaaacgacacccccatctgtctat…
R3_P02_H08	AicdaCreERT2.Prdm1LSL-DTR	Exp2/M3	IGHV1-72*01 F	IGHJ4*01 F	IGHD1-1*01 F	CARYSYSGTYAMDYW	ataccaacgcgggaattcgaggtgcagctgcaggagtctggggctgagcttgtgcagcctggggcttcagtgaagctgtcctgcaaggcttctggctacaccttcaccagctacttgatgcactgggtgaagcagaggcctggacgaggccttgagtggattggaaggattgatcctaatagtggtggtattaagtacaatgagaagttcaagagcaaggccacactgactgcagacaaagcctccagcacagcctacatgcagctcagcagcctgacatctgaggactctgcggtctattattgtgcaagatattcttactccggtacttatgctatggactactggggtcaaggaacctcagtcaccgtctcctcagagagtcagtccttcccaaat…
R3_P02_H09	AicdaCreERT2.Prdm1LSL-DTR	Exp2/M3	IGHV1-72*01 F	IGHJ2*01 F	IGHD1-1*01 F	CARYSYGSSFFDYW	ctggatatgtgggaattcgaggtgcagctgcaggagtctggggctgagcttgtgaagcctggggcttcagtgaagctgtcctgcaaggcttctggctacaccttcaccagctactggatgcactgggtgaagcagaggcctggacgaggccttgagtggattggaaggattgatcctaatagtggtggtactaagtacaatgagaagttcaagagcaaggccacactgactgtagacaaaccctccagcacagcctacatgcagctcagcagcctgacatctgaggactctgcggtctattattgtgcacggtattcctacggtagtagcttctttgactactggggcccaggcaccactctcacagtctcctcagccaaaacgacacccccatctgtc…
R3_P02_H11	AicdaCreERT2.Prdm1LSL-DTR	Exp2/M3	IGHV1-72*01 F	IGHJ2*01 F	IGHD1-1*01 F	CARGYYYGSRHFDYW	ggtggaatacgggaattcgaggtgcagctgcaggagtctggggctgagcttgtgaagcctggggcttcagtgaagctgtcctgcaaggcttctggctacaccttcaccagctactggatgcactgggtgaagcagaggcctggacgaggccttgagtggattggaaggattgatcctaatagtggtggtactaggtacaatgagaagttcaagagcaaggccacactgactgtagacaaaccctccagcacagcctacatgcagctcagcagcctgacatctgaagactctgcggtctattattgtgcaagaggttattactacggtagtagacactttgactactggggccaaggcaccactctcacagtctcctcagccaaaacgacacccccatct…
R3_P02_H12	AicdaCreERT2.Prdm1LSL-DTR	Exp2/M3	IGHV1-72*01 F	IGHJ4*01 F	IGHD1-1*01 F	CARYLLPYYSAMDYW	tggacggagggggaattcgaggtgcagctgcaggagtctggggctgaccttgtgaagcctggggcttcagtgaagctgtcctgcaaggcttctggctacaccttcaccaactactggatgcactgggtgaagcagaggcctgggcgaggccttgagtggattggaaggattgatcctaatagtggtggtactaagtacaatgagaagttcaagagcaaggccacactgactgtagacaaaccctccagcacagcctacatgcagctcagcagcctgacatctgaggactctgcggtctattattgtgcaagatatttattaccctattactctgctatggactactggggtcaaggaacctcagtcaccgtctcctcagccaaaacgacacccccatct…
R3_P08_A01	AicdaCreERT2.Prdm1LSL-DTR	Exp1/M1	IGHV1-72*01 F	IGHJ2*01 F	IGHD1-1*01 F	CARYYYGRSYFDCW	cgctcagttcgggaattcgaggtgcagctgcaggagtctggggctgagcttgtgaagcctggggcttcagtgaagctgtcctgccaggcttctggctacaccttcaccagctacttgatgcactgggtgaagcagaggcctggacgcggccttgagtggattggaaggattgatcctaatagtggtggtactaagtacaatgagaagttcaagagcaaggccacactgactgtagacaaaccctccagcacagcctacatgcagctcagcagcctgacatctgaggactctgcggtctattattgtgcaagatattactacggtagaagttactttgactgctggggccaaggcaccactctcacagtctcctcagccaaaacgacacccccatctgtc…
R3_P08_A02	AicdaCreERT2.Prdm1LSL-DTR	Exp1/M1	IGHV1-72*01 F	IGHJ4*01 F	IGHD4-1*01 F	CARYELGRAMDYW	gcagagatgcacgggaattcgaggtgcagctgcaggagtctgggactgagcttgtgaagcctggggcttcagtgaagctgtcctgcaaggcttctggctacaccttcaccaactacttaatacactgggtggagcagaggcctggacgaggccttgagtggattggaaggattgatcctaatagtggtggtactaagtacaatgagaagttcaagagcaaggccacactgactgtagacaaaccctccagcacagcctacatgcaactcagcagcctgacatctgaggactctgcggtctattattgtgcaagatacgaactgggacgggctatggactactggggtcaaggaacctcagtcaccgtctcctcagccaaaacgacacccccatctgtct…
R3_P08_A03	AicdaCreERT2.Prdm1LSL-DTR	Exp1/M1	IGHV1-72*01 F	IGHJ2*01 F	IGHD1-1*01 F	CARYYYGRSYFDCW	gcagagactcaggggaattcgaggtgcagctgcaggagtctgggactgagcttgtgaagcctggggcttcagtaaaactgtcctgccaggcttctggctacaccttcaccagctacttgatgcactgggtgaagcagaggcctggacgaggccttgagtggattggaaggattgatcctaatagtggtggtactaagtacaatgagaagttcaagagcaaggccacactgactgtagacaaaccctccagcacagcctacatgcagctcagcagcctgacatctgaggactctgcggtctattattgtgcaagatattactacggtagaagctactttgactgctggggccaaggcaccactctcacagtctcctcagccaaaacgacacccccatctg…
R3_P08_A04	AicdaCreERT2.Prdm1LSL-DTR	Exp1/M1	IGHV1-72*01 F	IGHJ4*01 F	IGHD4-1*01 F	CARYELGRAMDYW	gcagagaggaatgggaattcgaggtgcagctgcaggagtctggggctgagcttgtgaagcctggggcttcagtgaagctgtcctgcaaggcttctggctacaccttcaccagctactggatgcactgggtgaaacagaggcctggacgaggccttgagtggattggaaggattgatcctaatagtggtggtactaggtacaatgagaagttcaagagcaaggccacactgactgtagacaaaccctccagcacagcctacatgcagctcagcagcctgacatctgaggactctgcggtctattattgtgcaagatacgaactgggacgggctatggactactggggtcaaggaacctcagtcaccgtctcctcagagagtcagtccttcccaaatgtct…
R3_P08_A05	AicdaCreERT2.Prdm1LSL-DTR	Exp1/M1	IGHV1-72*01 F	IGHJ2*01 F	IGHD1-1*01 F	CARYYYGRSYFDCW	gcagagacgagggggaattcgaggtgcagctgcaggagtctgggactgagcttgtgaagcctggggcttcagtaaaactgtcctgccaggcttctggctacaccttcaccagctacttgatgcactgggtgaagcagaggcctggacgaggccttgagtggattggaaggattgatcctaatagtggtgttactaagtacaatgagaagttcaagagcaaggccacactgactgtagacaaaccctccagcacagcctacatgcagctcagcagcctgacatctgaggactctgcggtctattattgtgcaagatattactacggtagaagctactttgactgctggggccaaggcaccactctcacagtctcctcagccaaaacgacacccccatctg…
R3_P08_A06	AicdaCreERT2.Prdm1LSL-DTR	Exp1/M1	IGHV1-72*01 F	IGHJ2*01 F	IGHD1-1*01 F	CARYYYGSSYFDYW	gcagagaaggaggggaattcgaggtgcagctgcaggagtctggggctgagcttgtgaagcctggggcttcagtgaagctgtcctgcaaggcttctggctacaccttcaccagctacttgatgcactgggtgaagcagaggcctggacgaggccttgagtggattggaaggattgatcctaatagtggtggtactaagtacaatgaaaagttcaagaacaaggccacactgactgtagacaaaccctccagcacagcctacatgcagctcagcagcctgacatctgaggactctgcggtctattattgtgcaagatattactacggtagtagctactttgactattggggccaaggcaccactctcacagtctcctcagccaaaacgacacccccatctg…
R3_P08_A07	AicdaCreERT2.Prdm1LSL-DTR	Exp1/M1	IGHV1-72*01 F	IGHJ2*01 F	IGHD1-1*01 F	CARYYYGRTYFDYW	gcagagatgttggggaattcgaggtgcagctgcaggagtctggggctgagcttgtgaagcctggggcttcagtgaaactgtcctgccaggcttctggctacaccttcaccagctacttgatgcactgggtgaagcagaggcctggacgaggccttgagtggattggaaggattgatcctaatagtggtggtgctaagtacactgagaagttcaagagcaaggccacactgactgtagacaaaccctccagcacagcctacatgcagctcagcagcctgacatctgaggactctgcggtctattattgtgcaagatattactacggtagaacctactttgactactggggccaaggcaccactctcacagtctcctcagccaaaacgacacccccatctg…
R3_P08_A08	AicdaCreERT2.Prdm1LSL-DTR	Exp1/M1	IGHV1-72*01 F	IGHJ2*01 F	IGHD1-1*01 F	CARYFYGRSYFDCW	tgccttgatcgggaattcgaggtgcagctgcaggagtctggggctgagcttgtgaagcctggggcttcagtgaagctgtcctgccaggcttctggctacaccttcaccagctacttgatgcactgggtgaagcagaggcctggacgaggccttgagtggattggaaggattgatcctaatagtggtggtactaagtacaatgagaagttcaagagcaaggccacactgactgtagacaaaccctccagcacagcctacatgcagctcagcagcctgacatctgaggactctgcggtctattattgtgcaagatatttctacggtagaagctactttgactgctggggccaaggcaccactctcacagtctcctcagccaaaacgacacccccatctgtc…
R3_P08_A09	AicdaCreERT2.Prdm1LSL-DTR	Exp1/M1	IGHV1-72*01 F	IGHJ2*01 F	IGHD1-1*01 F	CARYYYGSSYFDYW	ctactcagtcgggaattcgaggtgcagctgcaggagtctggggctgagcttgtgaagcctggggcttcagtgaagctgtcctgcaaggcttctggctacaccttcaccagctacttgatgcactgggtgaagcagaggcctggacgaggccttgagtgggttggaaggattgatcctaatagtggtgatactaaatacaatgagaagttcaagagcaaggcctcactgactgtagacaaaccctccagcacagcctacatgcagctcagcagcctgacatctgaggactctgcggtctatttttgtgcaagatattactacggtagtagctactttgactattggggccaaggcaccactctcacagtctcctcagccaaaacgacacccccatctgtc…
R3_P08_A10	AicdaCreERT2.Prdm1LSL-DTR	Exp1/M1	IGHV1-72*01 F	IGHJ2*01 F	IGHD1-1*01 F	CARYYYGRSYFDCW	tcgtctgactgggaattcgaggtgcagctgcaggagtctggggctgagcttgtgaagcctggggcttcagtgaagctgtcctgccaggcttctggctacaccttcaccagctacttgatgcactgggtgaagcagaggcctggacgaggccttgagtggattggaaggattgatcctaatagtggtggtactaagtacaatgagaagttcaagagcaaggccacactgactgtagacaaaccctccagcacagcctacatgcagctcagcagcctgacatctgaggactctgcggtctattattgtgcaagatattactacggtagaagctactttgactgctggggccaaggcaccactctcacagtctcctcagccaaaacgacacccccatctgtc…
R3_P08_A11	AicdaCreERT2.Prdm1LSL-DTR	Exp1/M1	IGHV1-72*01 F	IGHJ2*01 F	IGHD1-1*01 F	CARYYYGRSYFDYW	gaacatacgggggaattcgaggtgcagctgcaggagtctggggctgaccttgtgaagcctggggcttcagtgaagctgtcctgcaaggcttctggctacaccttcaccagctactgcatgcactgggtgaagcagaggcctggacgaggccttgagtggattggaaggattgatcctaatagtggtggtactaagtacaatgagaagttcaagagcaaggccacactgactgtagacaaaccctccagcacagcctacatgcagctcagcagcctgacatctgaggactctgcggtctattattgtgcaagatattactacggtagaagctactttgactactggggccaaggcaccactctcacagtctcctcagccaaaacgacacccccatctgtc…
R3_P08_B02	AicdaCreERT2.Prdm1LSL-DTR	Exp1/M1	IGHV1-72*01 F	IGHJ2*01 F	IGHD1-1*01 F	CARYYYGRSYFDYW	gtgccgcttcgggaattcgaggtgcagctgcaggagtctggggctgaggttgtgaagcctggggcttcagtgaagctgtcctgcaaggcttctggctacaccttcaccaactgcttgatgcactgggtgaagcagaggcctggacgaggccttgagtggattggaaggattgatcctaatagtggtggtactaagtacaatgagaagttcaagaacaaggccacactgactctagacaaaccctccagcacagcctacatgcagctcagcagcctgacatctgaggactctgcggtctattattgtgcaagatattactacggtcgtagctactttgactactggggccaaggcaccactctcacagtctcctcagccaaaacgacacccccatctgtc…
R3_P08_B03	AicdaCreERT2.Prdm1LSL-DTR	Exp1/M1	IGHV1-72*01 F	IGHJ4*01 F	IGHD4-1*01 F	CARYELGRAMDYW	cggcaatggagggaattcgaggtgcagctgcaggagtctgggactgagcttgtgaagcctggggcttcagtgaagctgtcctgcaaggcttctggctacaccttcaccagctacttaatacactgggtgaagcagaggcctggacgaggccttgagtggattggaaggattgatcctaatagtggtggttctcagtacaatgagaagttcaagagcaaggccacactgactgtagacaaaccctccagcacagcctacatgcagctcagcagcctgacatctgaggactctgcggtctattattgtgcaagatacgaactgggacgggctatggactactggggtcaaggaacctcagtcaccgtctcctcagccaaaacgacacccccatctgtctat…
R3_P08_B04	AicdaCreERT2.Prdm1LSL-DTR	Exp1/M1	IGHV1-72*01 F	IGHJ2*01 F	IGHD1-1*01 F	CARYYYGLWFDYW	gccgtaaccggggaattcgaggtgcagctgcaggagtctggggctgagcttgtgaagcctggggcttcagtggagctgtcctgcaaggcttctggctacaccttcaccagctacttgatgcactgggtgaagcagaggcctggacgaggccttgagtggattggaaggattgatcctaatagtggtggtactaagtacaatgagaagttcaagagcaaggccacactgactgtagacaaaccctccaacacagcctacatgcagctcagcagcctgacatctgaggactctgcggtctattattgtgcaagatattactacggtctctggtttgactactggggccaaggcaccactctcacagtctcctcagccaaaacgacacccccatctgtctat…
R3_P08_B05	AicdaCreERT2.Prdm1LSL-DTR	Exp1/M1	IGHV1-72*01 F	IGHJ2*01 F	IGHD1-1*01 F	CARYYYGRSYFDYW	aaccattctcgggaattcgaggtgcagctgcaggagtctggggctgaacttgtgaagcctggggcttcagtgcagctgtcctgcaaggcttctggctacaccttcaccagttactggatgcactgggtgaagcagaggcctggacgaggccttgagtggattggaaggattgatcctaatagtggtggtactaaatacaatgagaagttcaagagcaaggccacactgactgtagacaaaccctccagcacagcctacatgcagctcagcagcctgacatctgaggactctgcggtctattattgtgcaagatattactacggtagaagctactttgactactggggccaaggcaccactctcacagtctcctcagccaaaacgacacccccatctgtc…
R3_P08_B06	AicdaCreERT2.Prdm1LSL-DTR	Exp1/M1	IGHV1-72*01 F	IGHJ2*01 F	IGHD1-1*01 F	CARYYYVRSYFDCW	ggttgcctctgggaattcgaggtgcagctgcaggagtctggggctgagcttgtgaagcctggggcttcagtgaagctgtcctgccaggcttctggctacaccttcaccagctacttgatgcactgggtgaagcagaggcctggacgaggccttgagtggattggaaggattgatcctaatagtggtggtactaagtacaatgagaagttcaagagcaaggccacactgactgtagacaaaccctccagcacagcctacatgcagctcagcagcctgacatctgaggactctgcggtctattattgtgcaagatattactacgttagaagctactttgactgctggggccaaggcaccactctcacagtctcctcagccaaaacgacacccccatctgtc…
R3_P08_B07	AicdaCreERT2.Prdm1LSL-DTR	Exp1/M1	IGHV1-72*01 F	IGHJ4*01 F	IGHD2-2*01 F	CARYLWLQGAMDYW	ctaatgatgggggaattcgaggtgcagctgcaggagtctggggctgagcttgtgaagcctggggcttcagtgaagctgtcctgcaaggcttcaggctacaccttcaccagctactggatgcactgggtgaagcagaggcctggacgaggccttgagtggattggaaggattgatcctaatagtgggggtattaagtacaatgagaagttcaagtgcaaggccacactgactgtagacaaaccctccagcacagcctacatgcagctcagcagcctgacatctgaggactctgcggtctattattgtgcaagatatctctggttacagggtgctatggactactggggtcaaggaacctcagtcaccgtctcctcagccaaaacgacacccccatctgtc…
R3_P08_B08	AicdaCreERT2.Prdm1LSL-DTR	Exp1/M1	IGHV1-72*01 F	IGHJ2*01 F	IGHD1-1*01 F	CARYYYGLWFDYW	tcggcctatcgggaattcgaggtgcagctgcaggagtctggggctgagcttgtgaagcctggggcttcagtgaagctgtcctgcaaggcttctggctacaccttcaccagctacttgatgcactgggtgaagcagaggcctggacgaggccttgagtggattggaaggattgatcctaatagtggtggtactaagtacaatgagaagttcaagagcaaggccacactgactgtagacaaaccctccagcacagcctacatgcagctcagcagcctgacatctgaggactctgcggtctattattgtgcaagatattactacggtctctggtttgactactggggccaaggcaccactctcacagtctcctcagccaaaacgacacccccatctgtctat…
R3_P08_B09	AicdaCreERT2.Prdm1LSL-DTR	Exp1/M1	IGHV1-72*01 F	IGHJ2*01 F	IGHD1-1*01 F	CARYYYGTSYFDYW	agtcaaccatgggaattcgaggtgcagctgcaggagtctggggctgagcttgtgaagcctggggcttcagtgaacctgtcctgcaaggcttctggctacaccttcaccagctacttgatgcactgggtgaaacagaggcctggacgaggccttgagtggattggaaggattgatcctaatagtggtggtactaagtacaatgagaagttcaagagcaaggccacactgactgtagacaaatcctccagcacagcctacatgcagctcagcagtctgacatctgaggactctgcggtctattattgtgcaagatattactacggtacaagctactttgactactggggccaaggcaccactctcacagtctcctcagccaaaacgacacccccatctgtc…
R3_P08_B10	AicdaCreERT2.Prdm1LSL-DTR	Exp1/M1	IGHV1-72*01 F	IGHJ2*01 F	IGHD1-1*01 F	CARYYYGLWFDYW	gagcgcaatagggaattcgaggtgcagctgcaggagtctggggctgagcttgtgaagcctggggcttcagtgaagctgtcctgcaaggcttctggctacaccttcaccagctacttgatgcactgggtgaagcagaggcctggacgaggccttgagtggattggaaggattgatcctaatagtggtggtactaagtacaatgagaagttcaagagcaaggccacactgactgtagacaaaccctccagcacagcctacatgcacctcagcagcctgacatctgaggactctgcggtctattattgtgcaagatattactacggtctctggtttgactactggggccaaggcaccactctcacagtctcctcagccaaaacgacacccccatctgtctat…
R3_P08_B11	AicdaCreERT2.Prdm1LSL-DTR	Exp1/M1	IGHV1-72*01 F	IGHJ2*01 F	IGHD1-1*01 F	CARYYYGRSYFDCW	aacaaggcgtgggaattcgaggtgcagctgcaggagtctgggactgagcttgtgaagcctggggcttcagtaaaactgtcctgccaggcttctggctacaccttcaccagctacttgatgcactgggtgaagcagaggcctggacgaggccttgagtggattggaaggattgatcctaatagtggtggtactaagtacaatgagaagttcaagagcaaggccacactgactgtagacaaaccctccagcacagcctacatgcagctcagcagcctgacatctgaggactctgcggtctattattgtgcaagatattactacggtagaagctactttgactgctggggccaaggcaccactctcacagtctcctcagccaaaacgacacccccatctgtc…
R3_P08_B12	AicdaCreERT2.Prdm1LSL-DTR	Exp1/M1	IGHV1-72*01 F	IGHJ2*01 F	IGHD1-1*01 F	CARYPYYYGSSYFDYW	gtatgtagaagggaattcgaggtgcagctgcaggagtctggggctgagcttgtgaagcctggggcttcagtgaagctgtcctgcaaggcttctggctacaccttcaccagctactggatgcactgggtgaagcagaggcctggacgaggccttgagtggattggaaggattgatcctaatagtggtggtactaagtacaatgagaagttcaagagcaaggccacactgactgtagacaaaccctccagcacagcctatatgcaggtcagcagcctgacatctgaggactctgcggtctattattgtgcaagatacccttattactacggtagtagctactttgactactggggccaaggcaccactctcacagtctcctcagagagtcagtccttccca…
R3_P08_C01	AicdaCreERT2.Prdm1LSL-DTR	Exp1/M1	IGHV1-72*01 F	IGHJ2*01 F	IGHD1-1*01 F	CARYSYYYGSSYFDYW	atatgagacggggaattcgaggtgcagctgcaggagtctggggctgagcttgtgaagcctggggcttcagtgaagctgtcctgcaaggcttctggctacaccttcaccagctactggatgcactgggtgaagcagaggcctggacgaggccttgagtggattggaaggattgatcctaatagtggtggtactaagtacaatgagaagttcaagagcaaggccacactgactgtagacaaaccctccagcacagcctacatgcagctcagcagcctgacatctgaggactctgcggtctattattgtgcaagatactcttattactacggtagtagctactttgactactggggccaaggcaccactctcacagtctcctcagccaaaacgacaccccca…
R3_P08_C02	AicdaCreERT2.Prdm1LSL-DTR	Exp1/M1	IGHV1-72*01 F	IGHJ2*01 F	IGHD1-1*01 F	CARYYYGSSFFDYW	cctcgcaaccgggaattcgaggtgcagctgcaggagtctggggctgagcttgtgaagcctggggcttcagtgaagctgtcctgcaaggcttctggctacaccttcaccagctacttaatgcactgggtgaagcagaggcctggacgaggccttgagtggattggaaggattgatcctaatagtggtggtactaagtacaatgagaagttcaagagcaaggccacactgactgtagacaaaccctccagcacagcctacatgcagctcagcagcctgacatctgaggactctgcggtctattattgtgcaagatattactacggtagtagcttctttgactactggggccaaggcaccactctcacagtctcctcagccaaaacgacacccccatctgtc…
R3_P08_C03	AicdaCreERT2.Prdm1LSL-DTR	Exp1/M1	IGHV1-72*01 F	IGHJ4*01 F	IGHD3-1*01 F	CARYLGLQGAMDYW	tggatgcttagggaattcgaggtgcagctgcaggagtctggggctgagcttgtgaagcctggggcttcagtgaagctgtcctgcaaggcttcaggctacaccttcaccagctactggatgcactgggcgaagcagaggcctggacgaggccttgagtggattggaaggattgatcccaatagtgggggtattaagtataatgagaagttcaagtgcaaggccacactgactgtagacaaaccctccagcacagcctacatgcagctcagcagcctgacatttgaggactctgcggtctattattgtgcaagatatctcgggttacagggtgctatggactactggggtcaaggaacctcagtcaccgtctcctcagccaaaacgacacccccatctgtc…
R3_P08_C04	AicdaCreERT2.Prdm1LSL-DTR	Exp1/M1	IGHV1-72*01 F	IGHJ2*01 F	IGHD1-1*01 F	CARYFYGRSYFDYW	atgtcgtggtgggaattcgaggtgcagctgcaggagtctggggctgagcttgtgaagcctggggcttcagtgaagctgtcctgcaaggcttctggctacaccttcaccaggtactggatgaactgggtgaaacagaggcctggacgaggccttgagtggattggaaggattgatcctaatagtggtggtactaagtacaatgagaagttcaagagcaaggccacactgactgtagacaaaccctccagcacagcctacatgcagctcagcagcctgacatctgaggactctgcggtctattattgtgcaagatatttctacggtagaagctactttgactactggggccaaggcaccactctcacagtctcctcagccaaaacgacacccccatctgtc…
R3_P08_C05	AicdaCreERT2.Prdm1LSL-DTR	Exp1/M1	IGHV1-72*01 F	IGHJ2*01 F	IGHD1-1*01 F	CARYYYGRSYFDCW	agagtgcggcgggaattcgaggtgcagctgcaggagtctggggctgagcttgtgaagcctgggacttcagtgaagctgtcctgccaggcttctggctacaccttcaccagctacttgatgcactgggtgaagcagaggcctggacgaggccttgagtggattggaaggattgatcctaatagtggtggtactaagtacaatgagaagttcaagagcaaggccacactgactgtagacaaaccctccagcacagcctacatgcagctcagcagcctgacatctgaggactctgcggtctattattgtgcaagatattactacggtagaagctactttgactgctggggccaaggcaccactctcacagtctcctcagccaaaacgacacccccatctgtc…
R3_P08_C06	AicdaCreERT2.Prdm1LSL-DTR	Exp1/M1	IGHV1-72*01 F	IGHJ4*01 F	IGHD4-1*01 F	CARYELGRAMDYW	tgcctggtgggggaattcgaggtgcagctgcaggagtctgggactgagcttgtgaagcctggggcttcagtgaagctgtcctgcaaggcttctggctacaccttcaccagctacttaatgcactgggtgaagcagaggcctggacgaggccttgagtggattggaaggattgatcctaatagtggtgatactaagtacaatgagaagttcaagagcaaggccacactgactgtagacaagccctccagcacagcctacatgcagctcagcagcctgacatctgaggactctgcggtctattattgtgcaagatacgaactgggacgggctatggactactggggtcaaggaacctcagtcaccgtctcctcagccaaaacgacacccccatctgtctat…
R3_P08_C07	AicdaCreERT2.Prdm1LSL-DTR	Exp1/M1	IGHV1-72*01 F	IGHJ2*01 F	IGHD1-1*01 F	CARYYYGCYFFDYW	tgcgtgtcacgggaattcgaggtgcagctgcaggagtctggggctgagcttgtgaagcctggggcttcagtgaagctgtcctgcaaggcttctggctacaccttcaccagctacttaatgcactgggtgaagcagaggcctggacgaggccttgagtggattggaaggattgatcctaatagtggtggtactaagtacaatgagaagttcaagagcaaggccacactgactgtagacaaaccctccagcacagcctacatgcagctcagcagcctgacatctgaggactctgcggtctattattgtgcaagatattactacggttgttacttctttgactactggggccaaggcaccactctcacagtctcctcagccaaaacgacacccccatctgtc…
R3_P08_C08	AicdaCreERT2.Prdm1LSL-DTR	Exp1/M1	IGHV1-72*01 F	IGHJ4*01 F	IGHD4-1*01 F	CARCDLGRAMDYW	catacactgtgggaattcgaggtgcagctgcaggagtctgggactgagcttgtgaagcctggggcttcagtgaagctgtcctgcaaggcttctggctacaccttcaccaactacttactgcactgggtgaagcagaggcctggacgaggccttgagtggattggagggattgatcctaatagtggtggtactaattacaatgagaagttcaagagcaaggccacactgactgtagacaaaccctccagcacggcctacatgcagctcagcagcctgacatctgaggactctgcggtctattattgtgcaagatgcgacctgggacgggctatggactactggggtcaaggaacctcagtcaccgtctcctcagccaaaacgacacccccatctgtctat…
R3_P08_C11	AicdaCreERT2.Prdm1LSL-DTR	Exp1/M1	IGHV1-72*01 F	IGHJ2*01 F	IGHD1-1*01 F	CVRYYYGRSYFDYW	gcgagttaccgggaattcgaggtgcagctgcaggagtctggggctgaggttgtgaagcctggggcttcagtgaagctgtcctgcacggcttctggcttcaccttcaccagctactggatgcactgggtgaagcagaggcctggacgaggccttgagtggattggcaggattgatcctaatagtggtggtactaagtacaatgagaagttcaagagcaaggccacactgactgtagacaaaccctccagcacagcctacatgcagctcagcagcctgacatctgaggactctgcggtctattattgtgtaagatattattacggtagaagctactttgactactggggccaaggcaccactctcacagtctcctcagccaaaacgacacccccatctgtc…
R3_P08_C12	AicdaCreERT2.Prdm1LSL-DTR	Exp1/M1	IGHV1-72*01 F	IGHJ2*01 F	IGHD1-1*01 F	CARYYYGSSFFDYW	tacggccggtgggaattcgaggtgcagctgcaggagtctggggctgagcttgtgaggcctggggcttcagtgaagctgtcctgcaaggcttctggctacaccttcaccagctacttgatgcactgggtgaaacagaggcctggacgaggccttgagtggattggaaggattgatcctaatagtggtggtactaaatacaatgagaagttcaagagcaaggccacactgactgtagacaaaccctccagcacagcctacatgcagctcagcagcctgacatctgaggactctgcggtctattattgtgcaagatattactacggtagtagtttctttgactactggggccaaggcaccactctcacagtctcctcagagagtcagtccttcccaaatgtc…
R3_P08_D01	AicdaCreERT2.Prdm1LSL-DTR	Exp1/M1	IGHV1-72*01 F	IGHJ2*01 F	IGHD1-1*01 F	CARYSYYYGSSYFDYW	cttatggaatgggaattcgaggtgcagctgcaggagtctggggctgagcttgtgaagcctggggcttcagtgaagctgtcctgcaaggcttctggctacaccttcaccagctactggatgcactgggtgaagcagaggcctggacgaggccttgagtggattggaaggattgatcctaatagtggtggtactaagtacaatgagaagttcaagagcaaggccacactgactgtagacaaaccctccagcacagcctacatgcagctcagcagcctgacatctgaggactctgcggtctattattgtgcaagatactcttattactacggtagtagctactttgactactggggccaaggcaccactctcacagtctcctcagccaaaacgacaccccca…
R3_P08_D02	AicdaCreERT2.Prdm1LSL-DTR	Exp1/M1	IGHV1-72*01 F	IGHJ2*01 F	IGHD1-1*01 F	CARYYYGRSYFDCW	ctgtctgcacgggaattcgaggtgcagctgcaggagtctggggctgagcttgtgaagcctggggcttcagtgaagctgtcctgccaggcttctggctacaccttcgccagctacttgattcactgggtgaagcagaggcctggacgaggccttgagtggattggaaggattgatcctaatagtggtggtactaagtataatgagaagttcaagagcaaggccacactgactgtagacaaaccctccagcacagcctacatgcagctcagcagcctgacatctgaggactctgcggtctattattgtgcaagatattactacggtagaagctactttgactgctggggccaaggcattattctcacagtctcctcagccaaaacgacacccccatctgtc…
R3_P08_D04	AicdaCreERT2.Prdm1LSL-DTR	Exp1/M1	IGHV1-72*01 F	IGHJ4*01 F	IGHD4-1*01 F	CARYELGRAMDYW	tgactacatagggaattcgaggtgcagctgcaggagtctgggactgaacttatgaagcctggggcttcagtgaagctgtcctgcaaggcttctggctacaccttcaccagctacttaatgcactgggtgaagcaaaggcctggacgaggccttgagtggattggaaggattgatcctaatagtggtggtattaagtacaatgagaagttcaagagcaaggccacactgactgtagacaaaccctccagcacagcctacatgcagctcagcagcctgacatctgaggactctgcggtctattattgtgcaagatacgaactgggacgggctatggactactggggtcaaggaacctcagtcaccgtctcctcagccaaaacgacacccccatctgtctat…
R3_P08_D07	AicdaCreERT2.Prdm1LSL-DTR	Exp1/M1	IGHV1-72*01 F	IGHJ2*01 F	IGHD1-1*01 F	CARYYYGRNYFDCW	ggcgagatgggggaattcgaggtgcagctgcaggagtctggggctgagcttgtgaagcctggggcttcagtgaagctgtcctgccaggcttctggctacaccttcaccagctacttgatgcactgggtgaagcagaggcctggacgcggccttgagtggattggaaggattgatcctaatagtggtggtactaagtacaatgagaagttcaagagcaaggccacactgactgtagacaaaccctccagcacagcctacatgcagctcagcagcctgacatctgaggactctgcggtctattattgtgcaagatattactacggtagaaactactttgactgctggggccaaggcaccactctcacagtctcctcagccaaaacgacacccccatctgtc…
R3_P08_D08	AicdaCreERT2.Prdm1LSL-DTR	Exp1/M1	IGHV1-72*01 F	IGHJ2*01 F	IGHD1-1*01 F	CARYYYGRSYFDCW	tggctcgcaggggaattcgaggtgcagctgcaggagtctggggctgagcttgtgaagcctggggcttcagtgaagctgtcctgccaggcttctggctacaccttcaccagctacttgatgcactgggtgaaacagaggcctggacgaggccttgagtggattggaaggattgatcctaatagtggtggtactaagtacaatgagaagttcaagagcaaggccacactgactgtagacaaaccctccagcacagcctacatgcagctcagcagcctgacatctgaggactctgcggtctattattgtgcaagatattactacggtagaagctactttgactgctggggccaaggcaccactctcacagtctcctcagccaaaacgacacccccatctgtc…
R3_P08_D09	AicdaCreERT2.Prdm1LSL-DTR	Exp1/M1	IGHV1-72*01 F	IGHJ2*01 F	IGHD1-1*01 F	CARNYYGRCYFAYW	tagaataacggggaattcgaggtgcagctgcaggagtctggggctgagcctgtgaagcctggggcttcagtgaagctgtcctgcaaggcttctggctacaccttcaccaactactggatgcactgggtgaagcagaggcctggacgaggccttgagtggattggaaggattgatccttatagtggtggtactatctacaatgagaagttcgagagcaaggccacactgactgtagacaaaccctccagcacagcctacatgcagctcagtagcctgacatctgaggactctgcggtctattattgtgcaagaaattactacggtcgttgctactttgcctactggggccaaggcaccactctcacagtctcctcagagagtcagtccttcccaaatgtc…
R3_P08_D10	AicdaCreERT2.Prdm1LSL-DTR	Exp1/M1	IGHV1-72*01 F	IGHJ2*01 F	IGHD1-1*01 F	CARYYFGRSYFDCW	taatggatctgggaattcgaggtgcagctgcaggagtctggggctgagcttgtgaagcctggggcttcagtgaagctgtcctgccaggcttctggctacaccttcaccaactacttgatgcactgggtgaagcagaggcctggacgaggccttgagtggattggaaggattgatcctaatagtgatggtactaagtacaatgagaagttcaagagcaaggccacactgactgtagacaaaccctccagcacagcctacatgcagctcaacagcctgacatctgaggactctgcggtctattattgtgcaagatattacttcggtagaagctactttgactgctggggccaaggcaccactctcacagtctcctcagccaaaacgacacccccatctgtc…
R3_P08_D11	AicdaCreERT2.Prdm1LSL-DTR	Exp1/M1	IGHV1-72*01 F	IGHJ2*01 F	IGHD1-1*01 F	CARYYYGLWFDYW	tatccaggacgggaattcgaggtgcagctgcaggagtctggggctgagcttgtgaagcctggggcttcagtgaagctgtcctgcaaggcttctggctacaccttcaccagctacttgatgcactgggtgaagcagaggcctggacgaggccttgagtggattggaaggattgatcctaatagtggtggtactaagtacaatgagaagttcaagagcaaggccacactgactgtagacaaaccctccagcacagcctacatgcagctcagcagcctgacatctgaggactctgcggtctattattgtgcaagatattactacggtctctggtttgactactggggccaaggcaccactctcacagtctcctcagccaaaacgacacccccatctgtctat…
R3_P08_E02	AicdaCreERT2.Prdm1LSL-DTR	Exp1/M1	IGHV1-72*01 F	IGHJ2*01 F	IGHD1-1*01 F	CARYYYGWYFDYW	acatggtgtcgggaattcgaggtgcagctgcaggagtctggggctgagcttgtgaagcctggggcttcagtgacgctgtcctgcaaggcttctggctactccttcaccagctactggatgcactgggtgaatcagaggcctggacgaggccttgagtggattggaaggattgatccttatagtggtggtactaagtacaatgagaagttcaagagcaaggccacactgactgtagacaaaccctccagtacagcctacatgcagctcagcagcctgacatctgaggactctgcggtctattattgtgcaagatattactacggttggtactttgactactggggccaaggcaccactctcacagtctcctcagagagtcagtccttcccaaatgtcttc…
R3_P08_E03	AicdaCreERT2.Prdm1LSL-DTR	Exp1/M1	IGHV1-72*01 F	IGHJ2*01 F	IGHD1-1*01 F	CARYYYGRSYFDCW	gacagacagggggaattcgaggtgcagctgcaggagtctggggctgagcttgtgaagcctggggcttcagtgaagctgtcctgccaggcttctggctactccttcaccagctacttgatgcactgggtgaagcagaggcctggacgcggccttgagtggattggaaggattgatcctaatagtggtggtactaagtacaatgagaagttcaagagcaaggccacactgactgtagacaaaccctccagcacagcctacatgcagctcagcagcctgacatctgaggactctgcggtctattattgtgcaagatattactacggtagaagttactttgactgctggggccaaggcaccactctcacagtctcctcagccaaaacgacacccccatctgtc…
R3_P08_E05	AicdaCreERT2.Prdm1LSL-DTR	Exp1/M1	IGHV1-72*01 F	IGHJ2*01 F	IGHD1-1*01 F	CARYYFGWYFDYW	ttacaattccgggaattcgaggtgcagctgcaggagtctggggctgagcttgtgaagcctggggcttcagtgaagctgtcctgcaaggcttctggctacaccttcaccagctactggatgcactgggtgaagcagaggcctggacgaggccttgagtggattggaaggattgatcctaatagtggtggtactaagtacaatgagaagttcaagagcaaggccacactgactgtagacaaaccctccagcacagcctacatgcagctcagcagcctgacatctgaggactctgcggtctattattgtgcaagatattacttcggttggtactttgactactggggccaaggcaccactctcacagtctcctcagccaaaacgacacccccatctgtctat…
R3_P08_E06	AicdaCreERT2.Prdm1LSL-DTR	Exp1/M1	IGHV1-72*01 F	IGHJ2*01 F	IGHD1-1*01 F	CARYYYGRSYFDCW	aagcttatgcgggaattcgaggtgcagctgcaggagtctggggctgagtttgtgaagcctggggcttcagtgaagctgtcctgccaggcctctggctacaccttcaccagctacttgatgcactgggtgaagcagaggcctggacgaggccttgagtggattggaaagattgatcctaatagtggtggtactaagtacaatgagaagttcaagagtaaggccacactgactgtagacaaaccctccagcacagcctacatgcagctcagcagcctgacatctgaggactctgcggtctattattgtgcaagatattactacggtagaagctactttgactgctggggccaaggcaccactctcacagtctcctcagccaaaacgacacccccatctgtc…
R3_P08_E07	AicdaCreERT2.Prdm1LSL-DTR	Exp1/M1	IGHV1-72*01 F	IGHJ2*01 F	IGHD1-1*01 F	CARYYYGRSYFDCW	tattcctcaggggaattcgaggtgcagctgcaggagtctggggctgagcttgtgaagcctggggcttcagtgaagctgtcctgccaggcttctggctacaccttcaccaactacttgatgcactgggtaaagcagaggcctggacgaggccttgagtggattggaaggattgatcctaatagtggtggtactgagtacaatgagaagttcaagagcaaggccacactgactgtagacaaaccctccaccacagcctacatgcagctcagcagcctgacatctgaggactctgcggtctattattgtgcaagatattactacggtagaagctactttgactgctggggccaaggcaccactctcacagtctcctcagccaaaacgacacccccatctgtc…
R3_P08_E08	AicdaCreERT2.Prdm1LSL-DTR	Exp1/M1	IGHV1-72*01 F	IGHJ2*01 F	IGHD1-1*01 F	CTRYYYGRSYFDCW	ctcgtgcgttgggaattcgaggtgcagctgcaggagtctggggctgagcttgtgaagcctggggcttcagtgaagctgtcctgccaggcttctggctacaccttcaccagctacttgatgcactgggtgaagcagaggcctggacgaggccttgagtggattggaaggattgatcctaatagtggtggtactaagtacaatgagaagttcaagagcaaggccacactgactgtagacaaaccctccagcacagcctacatgcagctcagcagcctgacatctgaggactctgcggtctattattgtacaagatattactacggtagaagctactttgactgctggggccaaggcaccactctcacagtctcctcagccaaaacgacacccccatctgtc…
R3_P08_E10	AicdaCreERT2.Prdm1LSL-DTR	Exp1/M1	IGHV1-72*01 F	IGHJ2*01 F	IGHD1-1*01 F	CARYPYYYGSSYFDYW	ccgaagcgaggggaattcgaggtgcagctgcaggagtctggggctgagcttgtgaagcctggggcttcagtgaagctgtcctgcaaggcttctggctgcaccttcaccagctactggatacactgggtgaggcagaggcctggacgaggccttgagtggattggaaggattgatcctaatagtggtggtactaagtacaatgagaagttcaagagcaaggccacactgactgtagacaaaccctccagcacagcctacatgcagctcagcagcctgacatctgaggactctgcggtctattattgtgcaagatacccttattactacggtagtagctactttgactactggggccaaggcaccactctcacagtctcctcagccaaaacgacaccccca…
R3_P08_E11	AicdaCreERT2.Prdm1LSL-DTR	Exp1/M1	IGHV1-72*01 F	IGHJ4*01 F	IGHD4-1*01 F	CARYALGRAMDYW	ggaccaacaggggaattcgaggtgcagctgcaggagtctggggctgagcttgtgaagcctggggcttcagtgaagctgtcctgcaaggcttctggctacaccttcaccagctactggatgcactgggtgaaacagaggcctggacgaggccttgagtggattggaaggattgatcctaatagtggtggtactaggtacaatgagaagttcaagagcaaggccacactgactgtagacaaaccctccagcacagcctacatgcagctcagcagcctgacatctgaggactctgcggtctattattgtgcaagatacgcactgggacgggctatggactactggggtcaaggaacctcagtcaccgtctcctcagagagtcagtccttcccaaatgtcttc…
R3_P08_F02	AicdaCreERT2.Prdm1LSL-DTR	Exp1/M1	IGHV1-72*01 F	IGHJ2*01 F, or IGHJ2*02 F	IGHD1-1*01 F	CVRYYYGWYFDYW	taacagtgttgggaattcgaggtgcagctgcaggagtctggggctgagcttgtgaagcctggggcttcagtgaagctgtcctgcaaggcttctgactacaccttcaccagctactggatgcactgggtgaagctgaggcctggacgaggccttgagtggattggaaggattgatcctaatagtggtggtactaagtacaatgagaagttcaagagcaaggccacactgactgtagacaaaccctccagcacagcctacatgcagttcagcagcctgacatctgaggactctgcggtctattattgtgtaagatattactacggttggtactttgactactggggccaaggcaccgctctcacagtctcctcagccaaaacgacacccccatctgtctat…
R3_P08_F03	AicdaCreERT2.Prdm1LSL-DTR	Exp1/M1	IGHV1-72*01 F	IGHJ4*01 F	IGHD4-1*01 F	CARYELGRAMDYW	accgcgcaatgggaattcgaggtgcagctgcaggagtctggggctgagcttgtgaagcctggggcttcagtgaagctgtcctgcaaggcttctggctacaccttcaccagctacttgatgcactgggtgaagcagaggcctggacgaggccttgagtggattggaaggattgatcctaatagtgatggtactaagtacaatgagaagttcaagactaaggccacactgactgtagacaaaccctccagcacagcctacatgcagctcagcagcctgacatctgaggactctgcggtctattattgtgcaagatacgaactgggacgggctatggactactggggtcaaggaacctcagtcaccgtctcctcagagagtcagtccttcccaaatgtcttc…
R3_P08_F04	AicdaCreERT2.Prdm1LSL-DTR	Exp1/M1	IGHV1-72*01 F	IGHJ2*01 F	IGHD1-1*01 F	CARYPYYYGSSYFDYW	gttcgcgccagggaattcgaggtgcagctgcaggagtctggggctgagcttgtgaagcctggggcttcagtgaagctgtcctgcaaggcttctggctacaccttcaccagctactggatgcactgggtgaagcagaggcctggacgaggccttgagtggattggaaggattgatcctaatagtggtggtactaagtacaatgagaagttcaagagcaaggccacactgactgtagacaaaccctccagcacagcctacatgcagctcagcagcctgacatctgaggactctgcggtctattattgtgcaagatacccttattactacggtagtagctactttgactactggggccaaggcaccactctcacagtctcctcagagagtcagtccttccca…
R3_P08_F05	AicdaCreERT2.Prdm1LSL-DTR	Exp1/M1	IGHV1-72*01 F	IGHJ2*01 F	IGHD1-1*01 F	CARYYYGWYFDYW	agacacattagggaattcgaggtgcagctgcaggagtctggggctgagcttgtgaagcctggggcttcagtgaagctgtcctgcaaggcttctggctacaccttcaccagctactggatgcactgggtgaagcagaggcctggacgaggccttgagtggattggaaggattgatcctaatagtggtggtactaagtacaatgagaagttcaagagcaaggccacactgactgtagacaaaccctccagcacagcctacatgcagctcagcagcctgacatctgaggactctgcggtctattattgtgcaagatattactacggttggtactttgactactggggccaaggcaccactctcacagtctcctcagccaaaacgacacccccatctgtctat…
R3_P08_F07	AicdaCreERT2.Prdm1LSL-DTR	Exp1/M1	IGHV1-72*01 F	IGHJ2*01 F	IGHD1-1*01 F	CARYYYGRSYFDCW	agcacatcctgggaattcgaggtgcagctgcaggagtctggggctgagcttgtgaagcctggggcttcagtgaagctgtcctgccaggcttctggctacaccttcaccagctacttgatgcactgggtgaagcagaggcctggacgaggccttgagtggattggaaggattgatcctaatagtggtggtactaagtacaatgagaagttcaagagcaaggccacactgactatagacaaaccctccagcacagcctacatgcagctcagcagcctgacatctgaggactctgcggtctattattgtgcaagatattactacggtagaagctactttgactgctggggccaaggcaccactctcacagtctcctcagccaaaacgacacccccatctgtc…
R3_P08_F08	AicdaCreERT2.Prdm1LSL-DTR	Exp1/M1	IGHV1-72*01 F	IGHJ1*03 F	IGHD1-1*01 F	CARYDYYGRGYFDVW	ttgttccgtggggaattcgaggtgcagctgcaggagtctggggctgagcttgtgaagcctggggcttcagtgaagctgtcctgcaaggcttctggctacaccttcaccagctacttgatgcactgggtgaagcagaggcctggacgaggccttgagtggattggaaggattgatcctaatagtggtggtactaaatataatgagaagttcaagagcaaggccacactgactgtagacaaaccctccagcacagcctacatgcagctcagcagtctgacatctgaggactctgcggtctattattgtgcaagatatgactactacggtagggggtacttcgatgtctggggcacagggaccacggtcaccgtctcctcagagagtcagtccttcccaaat…
R3_P08_F10	AicdaCreERT2.Prdm1LSL-DTR	Exp1/M1	IGHV1-72*01 F	IGHJ2*01 F	IGHD1-1*01 F	CARYYYGLWFDYW	acgtcaatacgggaattcgaggtgcagctgcaggagtctggggctgagcttgtgaagcctggggcttcagtgaagctgtcctgcaaggcttctggctacaccttcaacagttactggatacactgggtgaagcagaggcctggacgaggccttgagtggattggaaggattgatcctaatagtggtggtattaggtacaatgagaagttcaagagcaaggccacactgacagtagacaaaccctccagcacagcctacatgcagctcagcagcctgacatctgaggactctgcggtctattattgtgcaagatattactacggtctctggtttgactactggggccaaggcaccactctcacagtctcctcagagagtcagtccttcccaaatgtcttc…
R3_P08_F11	AicdaCreERT2.Prdm1LSL-DTR	Exp1/M1	IGHV1-72*01 F	IGHJ2*01 F	IGHD1-1*01 F	CARYYYGRSYFDCW	ggtgtacaaggggaattcgaggtgcagctgcaggagtctgggactgagcttgtgaagcctggggcttcagtaaaactgtcctgccaggcttctggctacaccttcaccagctacttgatgcactgggtgaagcagaggcctggacgaggccttgagtggattggaaggattgatcctaatagtggtggtactaagtacaatgagaagttcaagagcaaggccacactgactgtagacaaaccctccagcacagcctacatgcagctcagcagcctgacatctgaggactctgcggtctattattgtgcaagatactactacggtagaagctactttgactgctggggccaaggcaccactctcacagtctcctcagccaaaacgacacccccatctgtc…
R3_P08_G02	AicdaCreERT2.Prdm1LSL-DTR	Exp1/M1	IGHV1-72*01 F	IGHJ2*01 F	IGHD1-1*01 F	CARYYYGSSYFDYW	accttatgaagggaattcgaggtgcagctgcaggagtctggggctgagcttgtgaagcctggggcttcagtgaagctgtcctgcaaggcttctggctacaccttcaccagctacttgatgcactgggtgaagcagaggcctggacgaggccttgagtggattggaaggattgatcctaatagtggtggtactaagtacaatgagaagttcaagagcaaggccacgctgactgtagacaaaccctccagcacagcctacatgcagctcagcagcctgacatctgaggactctgcggtctattattgtgcaagatattactacggtagtagctactttgactattggggccaaggcaccactctcacagtctcctcagccaaaacgacacccccatctgtc…
R3_P08_G03	AicdaCreERT2.Prdm1LSL-DTR	Exp1/M1	IGHV1-72*01 F	IGHJ2*01 F	IGHD1-1*01 F	CARYYYGRSYFDCW	cgctgcagaggggaattcgaggtgcagctgcaggagtctggggctgagcttgtgaagcctggggcttcagtgaagctgtcctgccaggcttctggctacaccttcaccagctacttgatgcactgggtgaagcagaggcctggacgaggccttgagtggattggaaggattgatcctaatagtggtggtactaagtacaatgagaagttcaagagcaaggccacactgactgtagacaaaccctccaccacagcctacatgcagctcagcagcctgacatctgaggactctgcggtctattattgtgcaagatattactacggtagaagctactttgactgctggggccaaggcaccactctcacagtctcctcagccaaaacgacacccccatctgtc…
R3_P08_G04	AicdaCreERT2.Prdm1LSL-DTR	Exp1/M1	IGHV1-72*01 F	IGHJ4*01 F	IGHD4-1*01 F	CARYELGRAMDYW	gtagagtcaggggaattcgaggtgcagctgcaggagtctggggctgagcttgtgaagcctggggcttcagtgaggctgtcctgcaaggcttctggctacaccttcaccatctacttgatgcactgggtgaagcagaggcctggtcgaggccttgagtggattggaaggattgatcctaatagtggtggtactaagtacaatgagaatttcaagagtaaggccacattgactgtagacaaaccctccagcacaccctacatgcagctcagcagcctgacatctgaggactctgcggtctattattgtgcaagatacgaactgggacgggctatggactactggggtcaaggaacctcagtcaccgtctcctcagagagtcagtccttcccaaatgtcttc…
R3_P08_G06	AicdaCreERT2.Prdm1LSL-DTR	Exp1/M1	IGHV1-72*01 F	IGHJ2*01 F	IGHD1-1*01 F	CARYYYGLWFDYW	cgcactaatggggaattcgaggtgcagctgcaggagtctgggcctgagcttgtgaagcctggggcttcagtgaagctgtcctgcaaggcttctggctacaccttcaccagctacttgatgcactgggtgaagcagaggcctggacgaggccttgagtggattggaaggattgatcctaatagtggtggtactaagtacaatgagaagttcaagagcaaggccacactgactgtagacaaaccctccagcgcagcctacatgcagctcagcagcctgacatctgaggactctgcggtctattattgtgcaagatattactacggtctctggtttgactactggggccaaggcaccactctcacagtctcctcagccaaaacgacacccccatctgtctat…
R3_P08_G08	AicdaCreERT2.Prdm1LSL-DTR	Exp1/M1	IGHV1-72*01 F	IGHJ2*01 F	IGHD1-1*01 F	CARYYYGRSCFDYW	ctggcttgccgggaattcgaggtgcagctgcaggagtctggggctgagcttgtgaagcctggggcttcagtgaagctgtcctgcaaggcttctggctacaccttcaccagctactggatgcactgggtgaagcagaggcctggacgaggccttgagtggattggaaggattgatcctaatagtggtggtactaagtacaatgagaagttcaagagcaaggccacactgactgtagacaaaccctccagcacagcctacatgcagctcagcagcctgacatctgaggactctgcggtctattattgtgcaagatattactacggtagaagctgctttgactactggggccaaggcaccactctcacagtctcctcagccaaaacgacacccccatctgtc…
R3_P08_G11	AicdaCreERT2.Prdm1LSL-DTR	Exp1/M1	IGHV1-72*01 F	IGHJ2*01 F	IGHD1-1*01 F	CARYYYGRSYFDYW	gtaaggcatagggaattcgaggtgcagctgcaggagtctggggctgagcttgtgaagcctggggcttcagtgaagctgtcctgcaaggcttctggctacaccttcaccagctacttgatgcactgggtgaagcagaggcctggacgaggccttgagtggattggaaggattgatcctaatagtggtggtactaagtacaatgagaagttcaagagcaaggccacactgactgtagacaaaccctccagcacagcctacatgcagctcagcagcctgacatctgaggactctgcggtctattattgtgcaagatattactacggtagaagctactttgactactggggccaaggcaccactctcacagtctcctcagccaaaacgacacccccatctgtc…
R3_P08_G12	AicdaCreERT2.Prdm1LSL-DTR	Exp1/M1	IGHV1-72*01 F	IGHJ2*01 F	IGHD1-1*01 F	CARYYYGRSYFDCW	gtccacttgtgggaattcgaggtgcagctgcaggagtctggggctgagcttgtgaagcctggggcttcagtgaagctgtcctgccgggcttctggctacaccttcaccagctactttatgcactgggtgaagcagaggcctggacgaggccttgagtggattggaaggattgatcctaatagtggtggtactaagtgcaatgagaagttcaagagcaaggccacactgactgttgacaaaccctccagcacagcctacatgcagctcagcagcctgacatctgaggactctgcggtctattattgtgcaagatattactacggtagaagctactttgactgctggggccaaggcaccactctcacagtctcctcagccaaaacgacacccccatctgtc…
R3_P08_H01	AicdaCreERT2.Prdm1LSL-DTR	Exp1/M1	IGHV1-72*01 F	IGHJ4*01 F	IGHD4-1*01 F	CARYELGRAMDYW	ttaggtaccagggaattcgaggtgcagctgcaggagtctggggctgagcttgtgaggcctggggcttcagtgaagctgtcctgcaaggcttctggctacaccttcaccagctacttgatgcactgggtgaagcagaggcctggacgaggccttgagtggattggaaggattgatcctaatagtggtggtactaagtacagtgagaagttcaagagtaaggccacactgactgtagacaaaccctccaccacagcctacatgcagctcagcagcctgacatctgaggactctgcggtctattattgtgcaagatacgaactgggacgggctatggactactggggtcaaggaacctcagtcaccgtctcctcagagagtcagtccttcccaaatgtcttc…
R3_P08_H02	AicdaCreERT2.Prdm1LSL-DTR	Exp1/M1	IGHV1-72*01 F	IGHJ2*01 F	IGHD1-1*01 F	CARYYYGRSYFDCW	ggaattccaagggaattcgaggtgcagctgcaggagtctggggctgagcttgtgaagcctgggacttcagtgaagctgtcctgccaggcttctggctacaccttcaccagctacttgatacactgggtgaagcagaggcctggacgaggccttgagtggattggaaggattgatcctaatagtggtggtactaagtacaatgagaagttcaagagcaaggccacactgactgtagacaaaccctccagcacagcctacatgcagctcagcagcctgacatctgaggactctgcggtctattattgtgcaagatattactacggtagaagctactttgactgctggggccaaggcaccactctcacagtctcctcagccaaaacgacacccccatctgtc…
R3_P08_H03	AicdaCreERT2.Prdm1LSL-DTR	Exp1/M1	IGHV1-72*01 F	IGHJ2*01 F	IGHD1-1*01 F	CARYYYGRSYFDCW	catgtagagggggaattcgaggtgcagctgcaggagtctggggctgagcttgtgaagcctggggcttcagtgaagctgtcctgccaggcttctggctacaccttcaccagctacttgatgcactgggtgaagcagaggcctggacgaggccttgagtggattggaaggattgatcctaatagtggtgatactaagtacaatgagaagttcaagggcaaggccacactgactgtagacaaaccctccagcacagcctacatgcagctcagcagcctgacatctgaggactctgcggtctattattgtgcaagatattactacggtagaagctactttgactgctggggccaaggcaccactctcacagtctcctcagccaaaacgacacccccatctgtc…
R3_P08_H04	AicdaCreERT2.Prdm1LSL-DTR	Exp1/M1	IGHV1-72*01 F	IGHJ2*01 F	IGHD1-1*01 F	CARYYYGSSLDYW	tacacgctccgggaattcgaggtgcagctgcaggagtctggggctgagcttgtgaagcctggggcttcagtgaagctgtcctgcaaggcttctggctacaccttcaccagttacttgatgcactgggtgaaacagaggcctggacgaggccttgagtggattggaaggattgatcctagtagtggtggtactaagtacaatgagaagttcaagaccaaggccacactgactgttgacaaaccctccagcacagcctacatgcagatcagcagcctgacatctgaggaatctgcggtctattattgtgcaagatattactacggtagtagccttgactactggggccaaggcaccactctcacagtctcctcagccaaaacgacacccccatctgtctat…
R3_P08_H05	AicdaCreERT2.Prdm1LSL-DTR	Exp1/M1	IGHV1-72*01 F	IGHJ2*01 F	IGHD1-1*01 F	CARYYYGRSYFDCW	gcttacggacgggaattcgaggtgcagctgcaggagtctggggctgagcttgtgaagcctggggcttcagtgaagctgtcctgccaggcttctggctacaccttcaccagctacttgatgcactgggtgaagcagaggcctggacgaggccttgagtggattggaaggattgatcctaaaagtggtggtactaagtacaatgagaagttcaagaacaaggccacactgactgtagacaaatcctctagtatagcctatatgcagctcagcagcctgacatctgaggactctgcggtctattattgtgcaagatattactacggtagaagctactttgactgctggggccaaggcaccactctcacagtctcctcagccaaaacgacacccccatctgtc…
R3_P08_H08	AicdaCreERT2.Prdm1LSL-DTR	Exp1/M1	IGHV1-72*01 F	IGHJ2*01 F	IGHD1-1*01 F	CARYYYGRSYFDCW	ataccaacgcgggaattcgaggtgcagctgcaggagtctggggctgagctcgtgaagcctggggcttcagtgaagttgtcctgccaggcttctggctacaccttcaccagctacttgatacactgggtgaagcagaggcctggacgaggccttgagtggattggaaggattgatcctaatagtggtggtactaagtacagtgagaagttcaagagcaaggccacactgactgtagacaaaccctccagcacagcctacatgcagctcagcagcctgacatctgaggactctgcggtctattattgtgcaagatattactacggtagaagctactttgactgctggggccaaggcaccactctcacagtctcctcagccaaaacgacacccccatctgtc…
R3_P08_H09	AicdaCreERT2.Prdm1LSL-DTR	Exp1/M1	IGHV1-72*01 F	IGHJ4*01 F	IGHD4-1*01 F	CARYELGRAMDYW	ctggatatgtgggaattcgaggtgcagctgcaggagtctggggctgagcttgtgaagcctggggcttcagtgaagctgtcctgcaaggcttctggctacaccttcaccaggtacttgatgcactggatgaagcagaggcctggacgaggccttgagtggattggaaggattgatcctaatagtggtggtactaagttcaatgagaagttcaagagcaaggccacactgactgtagacaaaccctccagcacagcctacatgcaggtcagcagcctgacatctgaggactctgcggtctattattgtgcaagatacgaactgggacgggctatggactactggggtcaaggaacctcagtcaccgtctcctcagccaaaacgacacccccatctgtctat…
R3_P08_H10	AicdaCreERT2.Prdm1LSL-DTR	Exp1/M1	IGHV1-72*01 F	IGHJ2*01 F	IGHD1-1*01 F	CARYYYGSSYFDYW	caatctatgagggaattcgaggtgcagctgcaggagtctggggctgagcttgtgaagcctggggcttcagtgaagctgtcctgcaaggcttctggctacaccttcaccagctactggatgcactgggtgaaacagaggcctggacgaggccttgagtggattggaaggattgatcctaatagtggtggtactaagtacaatgagaagttcaagtggaaggccacactgactgtagacaaaccctccagcacagcctacatgcagctcagcagcctgacatctgaggactctgcggtctattattgtgcaagatattactacggtagtagctactttgactactggggccaaggcaccactctcacagtctcctcagccaaaacgacacccccatctgtc…
R3_P08_H11	AicdaCreERT2.Prdm1LSL-DTR	Exp1/M1	IGHV1-72*01 F	IGHJ2*01 F	IGHD1-1*01 F	CARYYYGRSYFDCW	ggtggaatacgggaattcgaggtgcagctgcaggagtctggggctgagcttgtgaagcctggggcttcagtgaagctgtcctgccaggcttctggctacaccttcaccagctacttgatgcactgggtaaagcagaggcctggacgaggccttgagtggattggaaggattgatcctaatagtggtggtactaagtacaatgagaagttcaagagcaaggccacactgactgtagacaaaccctccagcacagcctacatgcagctcagcagcctgacatctggggactctgcggtctattattgtgcaagatattactacggtagaagctactttgactgctggggccaaggcaccactctcacagtctcctcagccaaaacgacacccccatctgtc…
R3_P08_H12	AicdaCreERT2.Prdm1LSL-DTR	Exp1/M1	IGHV1-72*01 F	IGHJ2*01 F	IGHD1-1*01 F	CARYYYGWYFDYW	tggacggagggggaattcgaggtgcagctgcaggagtctggggctgagcttgtgaagcctggggcttcagtgacgctgtcctgcaaggcttctggctactccttcaccagctactggatgcactgggtgaagcagaggcctggacgaggccttgagtggattggaaggattgatccttatggtagtggtactaagtacaatgagaagttcaagagcaaggccacactgactgtagacaaaccctccactacagcctgcatgcagctcagcagcctgacatctgaggactctgcggtctattattgtgcaagatattactacggttggtactttgactactggggccaaggcaccactctcacagtctcctcagagagtcagtccttcccaaatgtcttc…
R3_P03_A01	AicdaCreERT2.Prdm1LSL-DTR	Exp2/M1	IGHV1-72*01 F	IGHJ3*01 F	IGHD2-3*01 F	CARDGGWLLRFAYW	cgctcagttcgggaattcgaggtgcagctgcaggagtctggggctgagcttgtgaagcctggggcttcagtgaagctgtcctgcaaggcttctggctacaccttcaccagctactggatgcactgggtgaagcagaggcctggacgaggccttgagtggattggaaggattgatcctaatagtggtggtactaagtacaatgagaagttcaagagcaaggccacactgactgtagacaaaccctccagcacagcctacatgcagctcagcagcctgacatctgaggactctgcggtctattattgtgcaagagatgggggatggttactacgatttgcttactggggccaagggactctggtcactgtctctgcagccaaaacgacacccccatctgtc…
R3_P03_A03	AicdaCreERT2.Prdm1LSL-DTR	Exp2/M1	IGHV1-72*01 F	IGHJ2*01 F	IGHD2-2*01 F	CARYDYGYGGSFFDYW	gcagagactcaggggaattcgaggtgcagctgcaggagtctggggctgagcttgtgaagcctggggcttcagtgaagctgtcctgcaaggcttctggctacaccttcaccagctactggatgcactgggtgaagcagaggcctggacgaggccttgagtggattggaaggattgatcctaatcgtggtggtactaagtacaatgagaagttcaagagcaaggccacactgactgttgacaaaccctccagcacagcctacatgcagctcagcagcctgacatctgaggactctgcggtctattattgtgcaagatacgactatggttacggggggtcgttctttgactactggggccaaggcaccactctcacagtctcctcagccaaaacgacacccc…
R3_P03_A04	AicdaCreERT2.Prdm1LSL-DTR	Exp2/M1	IGHV1-72*01 F	IGHJ2*01 F	IGHD1-1*01 F	CARYGYYYGSRFDYW	gcagagaggaatgggaattcgaggtgcagctgcaggagtctggggctgagcttgtgaagcctggggcttcagtgaagctgtcctgcaaggcttctggctacaccttcaccagctacttgatgcactgggtgaagcagaggcctggacgaggccttgagtggattggaaggattgatcctaatagtggtggtactaagtacaatgagaagttcaagagcaaggccacactgactgtagacaaaccctccagcacagcctacatacagctcagcagcctgacatctgaggactctgcggtctattattgtgcaagatacggctattactacggtagtaggtttgactactggggccaaggcaccactctcacagtctcctcagccaaaacgacacccccat…
R3_P03_A05	AicdaCreERT2.Prdm1LSL-DTR	Exp2/M1	IGHV1-72*01 F	IGHJ2*01 F	IGHD1-1*01 F	CARYYYGSSYFDYW	gcagagacgagggggaattcgaggtgcagctgcaggagtctggggctgagcttgtgaagcctggggcttcagtgaagctgtcctgcaaggcttctggctacaccttcaccaactacttgatgcactgggtgaagcagaggcctggacgaggccttgagtggattggaaggattgatcctaatagtggtggtactaagttcaatgagaagttcaaaaacaaggccacactgactgtagacaaaccctccagcacagcctacatgcagctcaacagcctgacatctgaggactctgcggtctattattgtgcaagatattactacggtagtagctactttgactactggggccaaggcaccactctcacagtctcctcagagagtcagtccttcccaaatg…
R3_P03_A06	AicdaCreERT2.Prdm1LSL-DTR	Exp2/M1	IGHV1-72*01 F	IGHJ2*01 F	IGHD1-1*01 F	CARYGYYYGSRFDYW	gcagagaaggaggggaattcgaggtgcagctgcaggagtctggggctgagcttgtgaagcctggggcttcagtgaagctgtcctgcaaggcttctggctacaccttcaccagctacttgatgcactgggtgaagcagaggcctggacgaggccttgagtggattggaaggattgatcctaatagtggtggtactaagtacaatgagaagttcacgagcaaggccacactgactgtagacaaaccctccagcactgcctacatacagctcagcagcctgacatctgaggactctgcggtctattattgtgcaagatacggctattactacggtagtcggtttgactactggggccaaggcaccactctcacagtctcctcagccaaaacgacacccccat…
R3_P03_A07	AicdaCreERT2.Prdm1LSL-DTR	Exp2/M1	IGHV1-72*01 F	IGHJ2*01 F	IGHD1-1*01 F	CARYGYYYGSRFDYW	gcagagatgttggggaattcgaggtgcagctgcaggagtctggggctgagcctgtgaagcctggggcttcagtgaagctgtcctgcaaggcttctggctacaccttcaccagctacttgatgcactgggtgaatcagaggcctggacgaggccttgagtggattggaaggattgatcctaatagtggtggtactaagtacaatgagaagttcaagagcaaggccacactgactgtagacaaaccctccagcacagcctacatagagctcagcagcctgacatctgaggactctgcggtctattattgtgcaagatacggctattactacggtagtaggtttgactactggggccaaggcaccactctcacagtctcctcagccaaaacgacacccccat…
R3_P03_A10	AicdaCreERT2.Prdm1LSL-DTR	Exp2/M1	IGHV1-72*01 F	IGHJ4*01 F	IGHD2-2*01 F	CARYYYGYGGGAMDYW	tcgtctgactgggaattcgaggtgcagctgcaggagtctggggctgaacttgtgaagcctggggcttcagtgaagctgtcctgcaaggcttctggctacaccttcaccagctactgcatgcactgggtgaagcagaggcctggacgaggccttgagtggattggaaggattgatcctaatagtggtggtactaagtacaatgagaagttcaagaccaaggccacactgactgtagacaaaccctccagcacagcctacatgcagctcagcagcctgacatctgaagactctgcggtctattattgtgcaagatactactatggttacggggggggtgctatggactactggggtcaaggaacctcagtcaccgtctcctcagccaaaacgacaccccca…
R3_P03_A11	AicdaCreERT2.Prdm1LSL-DTR	Exp2/M1	IGHV1-72*01 F	IGHJ2*01 F	IGHD1-1*01 F	CARYGYYYGSRFDYW	gaacatacgggggaattcgaggtgcagctgcaggagtctggggctgagcctgtgaagcctggggcttcagtgaagctgtcctgcaaggcttctggctacaccttcgccagctacttgatgcactgggtgaagcagaggcctggacgaggccttgagtggattggaaggattgatcctaatactggtggtactaagtacagtgagaagttcaagagcaaggccacactgactgtagacaaaccctccagcacagcctacatagagctcagcagcctgacatctgaggactctgcagtctattattgtgcaagatacggctattactacggtagtaggtttgactactggggccaaggcaccactctcacagtctcctcagccaaaacgacacccccatct…
R3_P03_A12	AicdaCreERT2.Prdm1LSL-DTR	Exp2/M1	IGHV1-72*01 F	IGHJ2*01 F	IGHD1-1*01 F	CARYDYYGSSYFDYW	cctatgactcgggaattcgaggtgcagctgcaggagtctggggctgagcttgtgaagcctggggcttcagtgaagctgtcctgcaaggcttctggcttcatttttaccagctacttgatgcactgggtgaagcagaggcctggacgaggccttgagtggattggaaggattgatcctaatagtggtggtactaagtacaatgagaagttcaagagcaaggccacactgactgtagacaaaccctccagcacagagtacatgcagctcagcagcctgacatctgaggactctgcggtctattattgtgcaagatacgattactacggtagtagctactttgactactggggccaaggcaccactctcacagtctcctcagccaaaacgacacccccatct…
R3_P03_B02	AicdaCreERT2.Prdm1LSL-DTR	Exp2/M1	IGHV1-72*01 F	IGHJ2*01 F	IGHD1-1*01 F	CARYGYNYDSRFDYW	gtgccgcttcgggaattcgaggtgcagctgcaggagtctggggctgagcttgtgaagcctggggcttcagtgaagctgtcctgcaaggcttctggctacaccttcaccaactacttgatgcactggatgaagcagcggcctggacgaggccttgagtggattggaaggattgatcctaataatgttggtactaagtacaatgagaagttcaagaccaaggccacactgactgtggacaaaccctccagcacagcctacatacagctcagcagcctgacatctgaggactctgcggtctattattgcgcaagatacggctataactacgatagtaggtttgactattggggccaaggcaccactctcacagtctcctcagccaaaacgacacccccatct…
R3_P03_B03	AicdaCreERT2.Prdm1LSL-DTR	Exp2/M1	IGHV1-72*01 F	IGHJ2*01 F	IGHD1-1*01 F	CARYDYYGSSYLDYW	cggcaatggagggaattcgaggtgcagctgcaggagtctggggctgagcttgtgaagcctggggcttcagtgaagctgtcctgcaaggcttctggctacaccttcaccagctacttaatacactgggtgaaacagaggcctggacgaggccttgagtggattggaaggattgatcctaatagtggtggtactaaatacaatgagaagttcaagagcaaggccacactgactgtagacacaccctccaacacagcctacatgcagctcagcagcctgacatctgaggactctgcggtctattattgtgcaagatacgattactacggtagtagctaccttgactactggggccaaggcaccactctcacagtctcctcagccaaaacgacacccccatct…
R3_P03_B04	AicdaCreERT2.Prdm1LSL-DTR	Exp2/M1	IGHV1-72*01 F	IGHJ2*01 F	IGHD1-1*01 F	CARYGYYYGSRFDYW	gccgtaaccggggaattcgaggtgcagctgcaggagtctggggctgagcttgtgaagcctggggcttcagtgaagctgtcctgcaaggcttctggctacaccttcaccagctacttgatgcactgggtgaagcagaggcctggacgaggccttgagtggattggaaggattgatcctaatagtggtggtattaagtacaatgagaagttcaagagcaaggccacactgactgtagacaaaccctccaccacagcctacatacacctcagcagcctgacatctgaggactctgcggtctattattgtgcaagatacggctattactacggtagtaggtttgactactggggccaaggcaccactctcacagtctcctcagccaaaacgacacccccatct…
R3_P03_B06	AicdaCreERT2.Prdm1LSL-DTR	Exp2/M1	IGHV1-72*01 F	IGHJ2*01 F	IGHD1-1*01 F	CARYLYGSSYFDYW	ggttgcctctgggaattcgaggtgcagctgcaggagtctggggctgagcttgtgaagcctggggcttcagtgaagctgtcctgcaaggcttctggctacaccttcaccagctactggatgcactgggtgaagcagaggcctggacgaggccttgagtggattggaaggattgatcctaatagtggtggtactaggtacaatgagaagttcaagagcaaggccacactgactgtagacaaaccctccagcacagcctacatgcagctcagcagcctgacatctgaggactctgcggtctattattgtgcaagatacctctacggtagtagctactttgactactggggccaaggcaccactctcacagtctcctcagagagtcagtccttcccaaatgtc…
R3_P03_B07	AicdaCreERT2.Prdm1LSL-DTR	Exp2/M1	IGHV1-72*01 F	IGHJ2*01 F	IGHD1-1*01 F	CARYDYYGSSYFDYW	ctaatgatgggggaattcgaggtgcagctgcaggagtctggggctgagcttgtgaagcctggggcttcagtgaagctgtcctgcaaggcttctggctacaccttcaccagctacttaatgcactgggtgaaacagaggcctggacgaggccttgagtggattggaaggattgatcctaatagtggtggtactaagtacaatgagaagttcaagagcaaggccacactgactgtagacaaaccctccaacacagcctacatgcagctcagcagcctgacatctgaggactctgcggtctattattgtgcaagatacgattactacggtagtagctactttgactactggggccaaggcaccactctcacagtctcctcagccaaaacgacacccccatct…
R3_P03_B08	AicdaCreERT2.Prdm1LSL-DTR	Exp2/M1	IGHV1-72*01 F	IGHJ4*01 F	IGHD2-12*01 F	CARYYRSSMDYW	tcggcctatcgggaattcgaggtgcagctgcaggagtctggggctgagcttgtgaagcctggggcttcagtgaagctgtcctgcaaggcttctggctacaccttcaccacctactggatgcactgggtgaagcagaggcctggacgaggccttgagtggattggaaggattgatcctaatagtggttatactaagtacaatgagaagttcaggagcgaggccacactgactgtagacaaaccctccagcacagcctacatgcagctcagcagcctgacatctgaggactctgcggtctattattgtgcaagatactatagatcctctatggactactggggtcaaggaacctcagtcaccgtctcctcagccaaaacgacacccccatctgtctatcca…
R3_P03_B09	AicdaCreERT2.Prdm1LSL-DTR	Exp2/M1	IGHV1-72*01 F	IGHJ2*01 F	IGHD1-1*01 F	CARYGYYYGSRFDYW	agtcaaccatgggaattcgaggtgcagctgcaggagtctggggctgaacttgtgaagcctggggcttcagtgaagctgtcctgcaaggcttctggctacaccttcaccggctacttgatgcactgggtgaagcagaggcctggacgaggccttgagtggattggaaggattgatcctaatagtggtgatactaagtacaatgagaagttcaagagcaaggccacactgactgtagacaaaccctccaacacagcctacatacagctcagcagcctgacatctgaggactctgcggtctattattgtgcaagatacggctattactacggtagtaggtttgactactggggccaaggcaccactctcacagtctcctcagccaaaacgacacccccatct…
R3_P03_B11	AicdaCreERT2.Prdm1LSL-DTR	Exp2/M1	IGHV1-72*01 F	IGHJ4*01 F	IGHD2-4*01 F	CARYSYYYRDYAMDYW	aacaaggcgtgggaattcgaggtgcagctgcaggagtctggggctgagcttgtgaagcctggggcttcagtgaagctgtcctgcaaggcttctggctacaccttcaccagctacttaatgcactggataaaacagaggcctggacgaggccttgagtggattggaaggattgatcctaatagtggtggtactaagtacaatgagaagttcaagagcaaggccacactgactgtcgacaaaccctccagcacagcctacatgcagctcagcagcctgacatctgaggactctgcggtctattattgtgcaagatacagttattactaccgagactatgctatggactactggggtcaaggaacctcagtcaccgtctcctcagagagtcagtccttccca…
R3_P03_B12	AicdaCreERT2.Prdm1LSL-DTR	Exp2/M1	IGHV1-72*01 F	IGHJ2*01 F	IGHD1-1*01 F	CARYGYYYGSRFDYW	gtatgtagaagggaattcgaggtgcagctgcaggagtctggggctgagcttgtgaagcctggggcttcagtgaagctgtcctgcaaggcttctggctacaccttcaccagctacttgatgcactgggtgaagcagaggcctggacgaggccttgagtggattggaaggattgatcctaatagtggtggtactaagtacagtgagaagttcaagaacaaggccacactgactgtagacaaaccctccagcacagcctacatacagctcagcagcctgacatctgaggactctgcggtctatttttgtgcaagatacggctattattacggtagtaggtttgactactggggccaaggcaccactctcacagtctcctcagccaaaacgacacccccatct…
R3_P03_C01	AicdaCreERT2.Prdm1LSL-DTR	Exp2/M1	IGHV1-72*01 F	IGHJ2*01 F	IGHD1-1*01 F	CARFYYGSPYYFDYW	atatgagacggggaattcgaggtgcagctgcaggagtctggggctgagcttgtgaagcctggggcttcagtgaagctgtcctgcaaggcttctggctacaccttcaccagctactggatgcactgggtgaagcagaggcctggacgaggccttgagtgggttggaaggattgatcctaatagtggtggtactcagtacaatgagaagttcaagagcaaggccacactgactgtagacaaaccctccagcacagcctacatgcagctcagcagcctgacatctgaggactctgcggtctattattgtgcaagattttactacggtagcccgtactactttgactactggggccaaggcaccactctcacagtctcctcagccaaaacgacacccccatct…
R3_P03_C05	AicdaCreERT2.Prdm1LSL-DTR	Exp2/M1	IGHV1-72*01 F	IGHJ2*01 F	IGHD1-1*01 F	CARYDYYVSSYFDYW	agagtgcggcgggaattcgaggtgcagctgcaggagtctggggctgagcttgtgaagcctggggcttcagtgaggctgtcctgcaaggcttctggcttcaccttcaccagctacttgatgcactgggtgaagcagaggcctggacgaggccttgagtggattggaaggattgatcctaatagtggtggtactaagtacaatgagaagttcaagagcaaggccacactgactgtagacaaaccctccagcacagcctacatgcagctcagcagcctgacatctgaggactctgcggtttattattgtgcaagatacgattactacgttagtagctactttgactactggggccaaggcaccactctcacagtctcctcagagagtcagtccttcccaaat…
R3_P03_C07	AicdaCreERT2.Prdm1LSL-DTR	Exp2/M1	IGHV1-72*01 F	IGHJ2*01 F	IGHD1-1*01 F	CARYGYYYGSRFDYW	tgcgtgtcacgggaattcgaggtgcagctgcaggagtctggggctgagcttgtgaagcctggggcttcagtgaagctgtcctgcaaggcttctggctacaccttcaccagctacttgatgcactgggtgaagcagaggcctggacgaggccttgagtggattggaaggattgatcctaatagtggtggtactaagtacaatgagaagttcaagagcaaggccacactgactatagacaaaccctccagcacagcctacatacagctcagcagcctgacatctgaggactctgcggtctatttttgtgcaagatacggctattactacggtagtaggtttgactactggggccaaggcaccactctcacagtctcctcagccaaaacgacacccccatct…
R3_P03_C08	AicdaCreERT2.Prdm1LSL-DTR	Exp2/M1	IGHV1-72*01 F	IGHJ2*01 F	IGHD1-1*01 F	CARYDYYGSSYLDYW	catacactgtgggaattcgaggtgcagctgcaggagtctggggctgagcttgtgaagcctggggcttcagtgaagctgtcctgcaaggcttctggctacaccttcaccagctacttaatgcactgggtgaaacagaggcctggacgaggccttgagtggattggaaggattgatcctaatagtggtggtactaagtacaatgagaagttcaagagcaaggccacactgactgtagacaaaccctccaacacagcctacatgcagctcagcagcctgacatctgaggactctgcggtctattattgtgcaagatacgattactacggtagtagctaccttgactactggggccaaggcaccactctcacagtctcctcagccaaaacgacacccccatct…
R3_P03_C10	AicdaCreERT2.Prdm1LSL-DTR	Exp2/M1	IGHV1-72*01 F	IGHJ2*01 F	IGHD2-2*01 F	CARYDYGYGGSFFDYW	tacgcggctggggaattcgaggtgcagctgcaggagtctggggctgagcttgtgaagcctggggcttcagtgaagctgtcctgcaaggcttctggctacaccttcaccagctacttgatgcactgggtgaagcagaggcctggacgaggccttgagtggattggaaggattgatcctaatagtggtggtactaagtaccttgagaagttcaagaacaaggccacactgactgtagacaaaccctccagcacagcctacatgcagctcagcagcctgacatctgaggactctgcggtctattattgtgcaagatacgactatggttacggggggtcgttctttgactactggggccaaggcaccactctcacagtctcctcagccaaaacgacaccccca…
R3_P03_C11	AicdaCreERT2.Prdm1LSL-DTR	Exp2/M1	IGHV1-72*01 F	IGHJ2*01 F	IGHD2-2*01 F	CARYDYGYGGSFFDYW	gcgagttaccgggaattcgaggtgcagctgcaggagtctggggctgagcttgtgaagcctggggcttcagtgaagctgtcctgcaaggcttctggctacaccttcaccagctacttgatgcactgggtgaagcagaggcctggacgaggccttgagtggattggaaggattgatcctaatagtggtggtactaagtaccttgagaagttcaagaacaaggccacactgactgtagacaaaccctccagcacagcctacatgcagctcagcagcctgacatctgaggactctgcggtctattattgtgcaagatacgactatggttacggggggtcgttctttgactactggggccaaggcaccactctcacagtctcctcagagagtcagtccttccca…
R3_P03_C12	AicdaCreERT2.Prdm1LSL-DTR	Exp2/M1	IGHV1-72*01 F	IGHJ2*01 F	IGHD1-1*01 F	CARYDYYGSSYFDYW	tacggccggtgggaattcgaggtgcagctgcaggagtctggggctgagcttgtgaagcctggggcttcagtgaagctgtcctgcaaggcttctggcttcatttttaccagctacttgatgcactgggtgaagcagaggcctggacgaggccttgagtggattggaaggattgatcctaatagtggtggtactaagtacaatgagaagttcaagaccaaggccacactgactgtagacaaaccctccagcacagcctacatgcagttcagcagcctgacatctgaggactctgcggtctattattgtgcaagatacgattactacggtagtagttattttgactactggggccaaggcaccactctcacagtctcctcagagagtcagtccttcccaaat…
R3_P03_D01	AicdaCreERT2.Prdm1LSL-DTR	Exp2/M1	IGHV1-72*01 F	IGHJ2*01 F	IGHD1-1*01 F	CARYLYYYGSSYFDYW	cttatggaatgggaattcgaggtgcagctgcaggagtctggggctgagcttgtgaagcctggggaagcagtgaagctgtcctgcaaggcttctggctacaccttcaccagctacttgatgcactgggtgaagcagaggcctggacgaggccttgagtggattggaaggattgatcctaatagtggtggtactaagtacaatgagaagttcaagagcaaggccacactgactgtagacaaaccctccagcacagcctacatgcagctcagcagcctgacatctgaggactctgcggtctattattgtgcaagatacctttattactacggtagtagctactttgactactggggccaaggcaccactctcacagtctcctcagccaaaacgacaccccca…
R3_P03_D02	AicdaCreERT2.Prdm1LSL-DTR	Exp2/M1	IGHV1-72*01 F	IGHJ2*01 F	IGHD1-1*01 F	CARYAYYYDSRFDYW	ctgtctgcacgggaattcgaggtgcagctgcaggagtctggggctgagcttgtgaagcctggggcttcagtgaagctgtcctgcaaggcttctggctacaccttcaccagctacttgatgcactgggtgaagcagaggcctggacgaggccttgagtggattggaaggattgatcctaatagtggtggtactaagtacaatgagaagttcaagagcaaggccacactgactgtagacaaaccctccagcacagcctacatacagctcagcagcctgacatctgaggactctgcggtctattattgtgcaagatacgcctattactacgatagtaggtttgactactggggccaaggcaccactctcacagtctcctcagccaaaacgacacccccatct…
R3_P03_D03	AicdaCreERT2.Prdm1LSL-DTR	Exp2/M1	IGHV1-72*01 F	IGHJ2*01 F	IGHD1-1*01 F	CARYGYYYGSRFDYW	cagccgattggggaattcgaggtgcagctgcaggagtctggggctgagcttgtgaagcctggggcttcagtgaagctgtcctgcaaggcttctggctacaccttcaccagctacttgatgcactgggtgaagcagaggcctggacgaggccttgagtggattggaaggattgatcctaatagtggtggtactaagtacaatgagaagttcaagagcaaggccacactgactgtagacaaaccctccagcacagcctacatacagctcagcagcctgacatctgaggactctgcggtctattattgtgcaagatacggctattactacggtagtaggtttgactactggggccaaggcaccactctcacagtctcctcagccaaaacgacacccccatct…
R3_P03_D04	AicdaCreERT2.Prdm1LSL-DTR	Exp2/M1	IGHV1-72*01 F	IGHJ2*01 F	IGHD1-1*01 F	CARYYYVSPYYFDYW	tgactacatagggaattcgaggtgcagctgcaggagtctggggctgagcttgtgaagcctggggcttcagtgaagctgtcctgcaaggcttctggctacaccttcaccagctactggatgcactgggtgaagcagaggcctgggcgaggccttgagtggattggaaggcttgatcctaatagtggtggtactaagtacaatgagaagttcaagagcaaggccacactgactgtagacaaaccctccagcacagcctacatgcagctcagcagccttacatctgaggactctgcggtctattattgtgcaagatattactacgttagtccgtattactttgactactggggccaaggcaccactctcacagtctcctcagccaaaacgacacccccatct…
R3_P03_D05	AicdaCreERT2.Prdm1LSL-DTR	Exp2/M1	IGHV1-72*01 F	IGHJ2*01 F	IGHD1-1*01 F	CARYGYYYGSRFDYW	attgccgagtgggaattcgaggtgcagctgcaggagtctggggctgagcttgtgaagcctggggcttcagtgaagctgtcctgcaaggcttctggctacaccttcaccagctacttgatgcactgggtgaagcagaggcctggacgaggccttgagtggattggaaggattgatcctaatagtggtggtactaagtacaatgagacgttcaagagcaaggccacactgactgtagacaaaccctccagcacagcctacatacagctcagcagcctgacatctgaggactctgcggtctattattgtgcaagatacggctattattacggtagtaggtttgactactggggccaaggcaccactctcacagtctcctcagccaaaacgacacccccatct…
R3_P03_D06	AicdaCreERT2.Prdm1LSL-DTR	Exp2/M1	IGHV1-72*01 F	IGHJ4*01 F	IGHD2-12*01 F	CTRYYRSSMDYW	gccattagacgggaattcgaggtgcagctgcaggagtctggggctgagcttgtgaagcctggggcttcagtgaagctgtcctgcaaggcttctggctacaccttcaccaactactggatgctctgggtgaaacagaggcctggacgaggccttgagtggattggaaggattgatcctaatagtggttatactaagtacaatgagaagttcaagagcaaggccacactgactgtagacaaaccctccagcacagcctacatgcagctcagcagcctgacatctgaggactctgcggtctattattgtacaagatactatagatcctctatggactactggggtcaaggaacctcagtcaccgtctcctcagccaaaacgacacccccatctgtctatcca…
R3_P03_D07	AicdaCreERT2.Prdm1LSL-DTR	Exp2/M1	IGHV1-72*01 F	IGHJ2*01 F	IGHD1-1*01 F	CATYDYYGSSYFDYW	ggcgagatgggggaattcgaggtgcagctgcaggagtctggggctgagcttgtgaagcctggggcttcagtgaagctgtcctgcaaggcttctggctacaccttcaccagctacttaatgcactgggtgaaacagaggcctggacgaggccttgagtggattggaaggattgatcctaatagtggtggtactaattacaatgagaagttcaagagcaaggccacactgactgtagacaaaccctccaacacagcctacatgcagctcagcagcctgacatctgaggactctgcggtctattattgtgcaacatacgattactacggtagtagctactttgactactggggccaaggcaccacttttatagtctcctcagccaaaacgacacccccatct…
R3_P03_D08	AicdaCreERT2.Prdm1LSL-DTR	Exp2/M1	IGHV1-72*01 F	IGHJ2*01 F	IGHD2-2*01 F	CARYDYGYGGSYFDYW	tggctcgcaggggaattcgaggtgcagctgcaggagtctggggctgagcttgtgaagcctgggacttcagtgaaactgtcctgcaaggcttctggctacaccttcaccagctactggatgcactgggtgaaccagaggcctggacgaggccttgagtggattggaaggattgatcctaatagtggtggtaccaagtacaatgagaagttcaagaacaaggccacactgactgtagacaaaccctccagcacagccttcatgcagctcagcagcctgacatctgaggactctgcggtctattattgtgcaagatacgactatggttacggggggtcgtactttgactactggggccaaggcaccactctcacagtctcctcagagagtcagtccttccca…
R3_P03_D09	AicdaCreERT2.Prdm1LSL-DTR	Exp2/M1	IGHV1-72*01 F	IGHJ2*01 F	IGHD1-1*01 F	CARYLYYYGSSYFDYW	tagaataacggggaattcgaggtgcagctgcaggagtctggggctgagcttgtgaagcctggggaatcagtgaacctgtcctgcaaggcctctggctacaccttcaccagcaacttgatgcactgggtgaagcggaggcctggacgaggccttgagtggattggaaggattgatcctaatagtggtggtactaagtacaatgagaagttcaagagcaaggccacactgactgtagacaaaccctccagcacagcctacatgcagctcagcagcctgacatctgaggactctgcggtctattattgtgcaagatacctttattactacggtagtagctactttgactactggggccaaggcaccactctcacagtctcctcagccaaaacgacaccccca…
R3_P03_D10	AicdaCreERT2.Prdm1LSL-DTR	Exp2/M1	IGHV1-72*01 F	IGHJ2*01 F	IGHD2-2*01 F	CTRYDYGYGGSYFDYW	taatggatctgggaattcgaggtgcagctgcaggagtctggggctgagcttgtgaagcctggggcttcagtgaagctgtcctgcaaggcttctggctacaccttcaccagcttcttaattcactgggtgatgcagaggcctggacgaggccttgagtggattggaaggattgatcctaatagtggtcgtactaggtccaatgagaagttcaagactaaggccacactgactgtagacaaaccctccagcacagcctacatgcagctcagcagcctggcatctgaggactctgcggtctattattgtacaagatacgactatggttacggggggtcgtactttgactactggggccaaggcaccactctcacagtctcctcagagagtcagtccttccca…
R3_P03_D11	AicdaCreERT2.Prdm1LSL-DTR	Exp2/M1	IGHV1-72*01 F	IGHJ2*01 F	IGHD1-1*01 F	CARYYYGSSYFDYW	tatccaggacgggaattcgaggtgcagctgcaggagtctggggctgagcttgtgaagcctggggcttcagtgaagctgtcctgcaaggcttctggctacaccttctccaggtactggatgcactgggtgaagcagaggcctggacgaggccttgagtggattggaaggattgatcctaatagtggtggtattaggtacaacgagaagttcaagagcaaggccacactgactgtagacaaaccctccagcacaacctacatgcagctcagcagcctgacatctgaggactctgcggtctattattgtgcaagatattactacggtagtagctactttgactactggggccagggcaccactctcacagtctcctcagccaaaacgacacccccatctgtc…
R3_P03_D12	AicdaCreERT2.Prdm1LSL-DTR	Exp2/M1	IGHV1-72*01 F	IGHJ2*01 F	IGHD1-1*01 F	CARYDYYGSNYFDYW	agtgccactggggaattcgaggtgcagctgcaggagtctggggctgagcttgtgaagcctggggcttcagtgaggctgtcctgcaaggcttctggctacaccttcaccacctacttaatgcactggatgaaacagaggcctggacgaggccttgagtggattggaaggattgatcctaatagtggtggtactaagtacaatgagaagttcaagagcaaggccacactgactgtagacagaccctccaacacagcctacatgcagctcagcagcctgacatctgaggactctgcggtctattattgtgcaagatacgattactacggtagtaactactttgactactggggccaaggcaccactctcacagtctcctcagccaaaacgacacccccatct…
R3_P03_E02	AicdaCreERT2.Prdm1LSL-DTR	Exp2/M1	IGHV1-72*01 F	IGHJ2*01 F	IGHD1-1*01 F	CATYLYFYGSSYFDYW	acatggtgtcgggaattcgaggtgcagctgcaggagtctggggctgagcttgtgaagcctggggcttcagtgaagctgtcctgcaaggcttctggctacaccttcaccaactacttaatgcactgggtgaagcagaggcctggacgaggccttgagtggattggaaggattgatcctaatagtggtggtactaagtacaatgagaagttcaagactaaggccacactgactgtagacaaaccctccagcacagcctacatgcagctcaccagcctgacatctgaggactctgcggtctattattgtgcaacatacctttatttctacggtagtagctactttgactactggggccaaggcaccactctcacagtctcctcagccaaaacgacaccccca…
R3_P03_E03	AicdaCreERT2.Prdm1LSL-DTR	Exp2/M1	IGHV1-72*01 F	IGHJ2*01 F	IGHD1-1*01 F	CARYDYYGNSYFDYW	gacagacagggggaattcgaggtgcagctgcaggagtctggggctgagcttgtgaagcctggggcttcagtgaagctgtcctgcaaggcttctggctacaccttcaccagctacttaatgcactgggtgaaacagaggcctggacgaggccttgagtggattggaaggattgatcctaatagtggtggtactaagtacagtgagaagttcaagaacaaggccacactgactgtagacaaaccctccaacacagcctacatgcagctcagcagcctgacatctgaggactctgcggtctattattgtgcaagatacgattactacggtaatagctactttgactactggggccaaggcaccactctcacagtctcctcagccaaaacgacacccccatct…
R3_P03_E04	AicdaCreERT2.Prdm1LSL-DTR	Exp2/M1	IGHV1-72*01 F	IGHJ2*01 F	IGHD1-1*01 F	CARYYYGSPYYFDYW	tcttacatcagggaattcgaggtgcagctgcaggagtctggggctgagcttgtgaagcctggggcttcagtgaagctgtcctgcaaggcttctggctacaccttcaccagctactggatgcactgggtgaagcagaggcctggacgaggccttgagtggattggaaggattgatcctaatagtggtggtactaagtacaatgagaaattcaagagcaaggccacactgactgtagacaaaccctccagcacagcctacatgcagctcagcagcctgacatctgaggactctgcggtctattattgtgcaagatattactacggtagcccgtactactttgactactggggccaaggcaccactctcacagtctcctcagccaaaacgacacccccatct…
R3_P03_E05	AicdaCreERT2.Prdm1LSL-DTR	Exp2/M1	IGHV1-72*01 F	IGHJ3*01 F, or IGHJ3*02 P	IGHD1-1*01 F	CASYYYGSRYFDYW	ttacaattccgggaattcgaggtgcagctgcaggagtctggggctgagcttgtgaagcctggggcttcagtgaagctgtcctgcaaggcttctggctacaccttcatcatctactggatgcactgggtgaagcagaggcctggacgaggccttgagtggattggaaggattgatcctaatagtggtggtactaaatacaatgagaagttcaagagcaaggccacactgactgtagacaaatcctccagcacagcctacatgcagctcagcagcctgacatctgaggactctgcggtctattattgtgcaagctattattacggtagtaggtattttgattattggggccaagggactctggtcactgtctctgcagagagtcagtccttcccaaatgtc…
R3_P03_E06	AicdaCreERT2.Prdm1LSL-DTR	Exp2/M1	IGHV1-72*01 F	IGHJ2*01 F	IGHD2-2*01 F	CARYDYGYGGSYFDYW	aagcttatgcgggaattcgaggtgcagctgcaggagtctggggctgagcttgtgaagcctggggcttcagtgaagctgtcctgcaaggcttctggctacaccttcaccagctactggatgcactgggtgaagcagaggcctggacgaggccttgagtggattggaaggattgatccttatagtggtggtactaagtacaatgagaagttcaagagcaaggccacactgactgtagacaaaccctccagtacagcctacatgcagctcagcagcctgacatctgaggactctgcggtctattattgtgcaagatacgactatggttacggggggtcgtactttgactactggggccaaggcaccactctcacagtctcctcagccaaaacgacaccccca…
R3_P03_E07	AicdaCreERT2.Prdm1LSL-DTR	Exp2/M1	IGHV1-72*01 F	IGHJ2*01 F	IGHD1-1*01 F	CARYLYYYGSGYFDYW	tattcctcaggggaattcgaggtgcagctgcaggagtctggggctgaggttgtgaagcctggggcttcagtgaagctgtcctgcaaggcttctggctacaccttcaccagctattggatgcactgggtgaagcagaggcctggacgaggccttgagtggattggaaggattgatcctaatagtggtgacactaagtataatgagaagttcaagagtaaggccacactgactgtagacaaaccctccagcacagcctacatgcagctcagtagcctgacatctgaggactctgcggtctattattgtgcaagatacctttattactacggtagtggctactttgactactggggccaaggcaccactttcacagtctcctcagccaaaacgacaccccca…
R3_P03_E08	AicdaCreERT2.Prdm1LSL-DTR	Exp2/M1	IGHV1-72*01 F	IGHJ2*01 F	IGHD1-1*01 F	CARYGYYYGSRFDYW	ctcgtgcgttgggaattcgaggtgcagctgcaggagtctggggctgagcctgtgaagcctggggcttcagtgaagctgtcctgcaaggcttctggctacaccttcaccagctacttgatgcactgggtgaagcagaggcctggacgaggccttgagtggattggaaggattgatcctaatagtggtggtactaagtacaatgagaagttcgagagcaaggccacactgactgtagacaaaccctccaacacagcctacatagagctcagcagcctgacatctgaggactctgcggtctattattgtgcaagatacggctattactacggtagtaggtttgactactggggccaaggcaccactctcacagtctcctcagccaaaacgacacccccatct…
R3_P03_E09	AicdaCreERT2.Prdm1LSL-DTR	Exp2/M1	IGHV1-72*01 F	IGHJ2*01 F	IGHD1-1*01 F	CARYLYGSSYFDYW	ttaggatagagggaattcgaggtgcagctgcaggagtctggggctgagcttgtgaagcctggggcttcagtgaagctgtcctgcaaggcttctggctacaccttcaccagctactggatgcactgggtgaagcagaggcctggacgaggccttgagtggattggaaggattgatcctaatagtggtggtactaggtacaatgagaagttcaagagcaaggccacactgactgtagacaaaccctccagcacagcctacatgcagctcagcagcctgacatctgaggactctgcggtctattattgtgcaagatacctctacggtagtagctactttgactactggggccaaggcaccactctcacagtctcctcagagagtcagtccttcccaaatgtc…
R3_P03_E10	AicdaCreERT2.Prdm1LSL-DTR	Exp2/M1	IGHV1-72*01 F	IGHJ2*01 F	IGHD1-1*01 F	CARYYYGSPYYFDNW	ccgaagcgaggggaattcgaggtgcagctgcaggagtctggggctgagcttgtgaagcctggggcttcagtgaagctgtcctgcaaggcttctggctacaccttcaccaggtactggatgcactgggtgaagcagaggcctggacgaggccttgagtggattggaaggattgatcctaatagtggtggtactaagtacaatgagaagttcaagagcaaggccacactgactgtagacaaatcctccaacacagcctacatgcagctcagcagcctgacatctgaggactctgcggtctattattgtgcaagatattactacggtagcccgtactactttgacaactggggccaaggcaccactctcacagtctcctcagccaaaacgacacccccatct…
R3_P03_E11	AicdaCreERT2.Prdm1LSL-DTR	Exp2/M1	IGHV1-72*01 F	IGHJ3*01 F	IGHD2-3*01 F	CARDGGWLLRFAYW	ggaccaacaggggaattcgaggtgcagctgcaggagtctggggctgagcttgtgaagcctggggcttcagtgaagctgtcctgcaaggcttctggctacaccttcaccagctactggatgcactgggtgaagcagaggcctggacgaggccttgagtggattggaaggattgatcctaatagtggtggttctaagtacaatgagaagttcaagagcaaggccacactgactgtagacaaaccctccagcacagcctacatgcagctcagcagcctgacatctgaggactctgcggtctattattgtgcaagagatgggggatggttactacgatttgcttactggggccaagggactctggtcactgtctctgcagccaaaacgacacccccatctgtc…
R3_P03_E12	AicdaCreERT2.Prdm1LSL-DTR	Exp2/M1	IGHV1-72*01 F	IGHJ2*01 F	IGHD1-1*01 F	CARYDYYGSCYFDYW	ttccaggtaagggaattcgaggtgcagctgcaggagtctggggctgagcttgtgaagcctggggcttcagtgaagctgtcctgcaaggcttctggctacaccttcaccagctacttaatgaactgggtgaaacagaggcctggacgaggccttgagtggattggaaggattgatcctaatagtggtggtactaagtacaatgagaagttcaagagcaaggccacactgactgtagacaaaccctccaacacagcctacatgcagctcagcagcctgacatctgaggactctgcggtctattattgtgcaagatacgattactacggtagttgctactttgactactggggccaaggcaccactctcacagtctcctcagccaaaacgacacccccatct…
R3_P03_F01	AicdaCreERT2.Prdm1LSL-DTR	Exp2/M1	IGHV1-72*01 F	IGHJ2*01 F	IGHD1-1*01 F	CARYGYYYGSRFDYW	gcgcgatgttgggaattcgaggtgcagctgcaggagtctggggctgagcttgtgaagcctggggcttcagtgaagctgtcctgcaaggcttctggctacaccttcaccagctacttgatgcactgggtgaagcagaggcctggacgaggccttgagtggattggaaggattgatcctaatagtggtggtactaagtacaatgagaaattcaagaccaaggccacactgactgtagacaaaccctccagcacagcctacatacacctcagcagcctgacatctgaggactctgcggtctattattgtgcaagatacggctattactacggtagtaggtttgactactggggccaaggcaccactctcacagtctcctcagccaaaacgacacccccatct…
R3_P03_F02	AicdaCreERT2.Prdm1LSL-DTR	Exp2/M1	IGHV1-72*01 F	IGHJ2*01 F	IGHD2-2*01 F	CARYGYLRGYYFDYW	taacagtgttgggaattcgaggtgcagctgcaggagtctggggctgaacttgtgaagcctggggcttcagtgaagctgtcctgcaaggcttctggctacaccttcaccagctactggatacactgggtgaagcagaggcctggacgaggccttgagtggattggaaggattgatcctaatagtggtggtactaagtacaatgagaagttcaagtgcaaggccacactgactgtagacaaaccctccagcacagcctacatgcagctcagcagcctgacatctgaggactctgcggtctattattgtgcaagatatggttacctacgggggtactactttgactactggggccaaggcaccactctcacagtctcctcagccaaaacgacacccccatct…
R3_P03_F04	AicdaCreERT2.Prdm1LSL-DTR	Exp2/M1	IGHV1-72*01 F	IGHJ2*01 F	IGHD2-12*01 F	CARYGYYRYFDYW	gttcgcgccagggaattcgaggtgcagctgcaggagtctggggctgagcttgtgaagcctggggcttcagtgaagctgtcctgcaagacttctggctacaccttcaccagctactggatgtactgggtgaagcagaggcctggacgaggccttgagtggattggaaggattgatcctaaaagtggtggtactaagtacaatgagaagttcaagagcaaggccacactgactatagacaaaccctccagcacagcctacatgcaactcagcagcctgacatctgaggactctgcggtctattattgtgcaagatatggctactataggtactttgactactggggccaaggcaccactctcacagtctcctcagagagtcagtccttcccaaatgtcttc…
R3_P03_F05	AicdaCreERT2.Prdm1LSL-DTR	Exp2/M1	IGHV1-72*01 F	IGHJ4*01 F	IGHD2-4*01 F	CARYSYYYRDYVMDHW	agacacattagggaattcgaggtgcagctgcaggagtctggggctgagcttgtgaagcctggggcttcagtgaagctgtcctgcaaggcttctggctacaccttcataagctacttaatgcactgggtgaagcagaggcctggacgaggccttgagtggattggaaggattgatcctaatagtggtggtactaagtacaatgagaatttcaagagcaaggccacactgactgtagacaaaccctccagcacagcctacatgcagctcagcagcctgacatctgaggactctgcggtctattattgtgcaagatacagttattactaccgagactatgttatggaccactggggtcaaggaacctcagtcaccgtctcctcagccaaaacgacaccccca…
R3_P03_F06	AicdaCreERT2.Prdm1LSL-DTR	Exp2/M1	IGHV1-72*01 F	IGHJ4*01 F	IGHD2-12*01 F	CARNYRSSMDYW	gcgttggtatgggaattcgaggtgcagctgcaggagtctggggctgagcttgtgaagcctggggcttcagtgaggctgtcctgcaaggcttctggctacaccttcaccagctactggatgcactgggtgaagctgaggcctggacgaggccttgagtggattggaaggattgatcctagtagtggttatactaagtacaatgagaagttcaagaccaaggccacactgactgtagacagaccctccagcacagcctacatgcagctcgccggcctgacatctgaggactctgcggtctattattgtgcaagaaactatagatcctctatggactactggggtcaaggaacctcagtcaccgtctcctcagccaaaacgacacccccatctgtctatcca…
R3_P03_F08	AicdaCreERT2.Prdm1LSL-DTR	Exp2/M1	IGHV1-72*01 F	IGHJ2*01 F	IGHD1-1*01 F	CARYGYYYGSRFDYW	ttgttccgtggggaattcgaggtgcagctgcaggagtctggggctgagcttgtgaagcctggggcttcagtgaagctgtcctgcaaggcttctggctacacgttcaccacctacttgatgcactgggtgaagcagaggcctggacgaggccttgagtggattggaaggattgatcctaatagtggtggtactgattacaatgagaagttcaagagcaaggccacactgactgtagacaaaccctccagcacagcctacatacagctcagcagcctgacatctgaggactctgcggtctattattgtgcaagatacggctattactacggtagtaggtttgactactggggccaaggcaccactctcacagtctcctcagccaaaacgacacccccatct…
R3_P03_F09	AicdaCreERT2.Prdm1LSL-DTR	Exp2/M1	IGHV1-72*01 F	IGHJ3*01 F	IGHD2-3*01 F	CARDGGWLLRFAYW	aagtactccagggaattcgaggtgcagctgcaggagtctggggccgagcttgtgaagcctggggcttcagtgaagctgtcctgcaaggcttctggctacaccttcaccagctactggatgcactgggtgaagcagaggcctggacgaggccttgagtggattggaaggattgatcctaatagtgatggtactaagtacaatgagaagttcaagagcaaggccacactgactgtagacaaaccctccagcacagcctacatgcagctcagcagcctgacatctgaggactctgcggtctattattgtgcaagagatgggggatggttactacgatttgcttactggggccaagggactctggtcactgtctctgcagccaaaacgacacccccatctgtc…
R3_P03_F10	AicdaCreERT2.Prdm1LSL-DTR	Exp2/M1	IGHV1-72*01 F	IGHJ4*01 F	IGHD2-12*01 F	CARYYRSSMDYW	acgtcaatacgggaattcgaggtgcagctgcaggagtctggggctgagcttgtgaagcctggggcttcagtgaagctgtcctgcaaggcttctggctacaccttcaccttctactggatgcactgggtgaagcagaggcctggacgaggccttgagtggattggaaggattgatcctaatagtggttatactaagtacaatgagaagttcaagagcaaggccacactgactgtagacaaaccctccagcacagcctacatgcagctcagcagcctgacatctgaggactctgcggtctattattgtgcaagatactatagatcctctatggactactggggtcaaggaacctcagtcaccgtctcctcagccaaaacgacacccccatctgtctatcca…
R3_P03_F11	AicdaCreERT2.Prdm1LSL-DTR	Exp2/M1	IGHV1-72*01 F	IGHJ2*01 F	IGHD1-1*01 F	CARYLYYYGSSYFDYW	ggtgtacaaggggaattcgaggtgcagctgcaggagtctggggctgagcttgtgaagcctggggcttcagtgaagctgtcctgcaaggcttctggctacaccttcaccagctccttgatgcattgggtgaagcagaggcctggacgaggccttgagtggattggaaggattgatcctaatagtggtggtgctaagtacaatgagaagTttcaagaacaaggccacactgactgtagacaaaccctccagctcagcctacatgcagctcagcagcctgacatctgaggactctgcggtctattattgtgcaagatacctttattactacggtagtagctactttgactactggggccaaggcaccactctcacagtctcctcagccaaaacgacaccccc…
R3_P03_F12	AicdaCreERT2.Prdm1LSL-DTR	Exp2/M1	IGHV1-72*01 F	IGHJ2*01 F	IGHD1-1*02 F	CARNYGFDYW	ccacctgtgtgggaattcgaggtgcagctgcaggagtctggggctgagcttgtgaagcctggggcttcagtgaagctgtcctgcaaggcttctggctacaccttcaccacctactggatgcactgggtgaagcagaggcctggacgaggccttgagtggattggaaggattgatcctaatagtgggggtactaggtacaatgagaagttcaagagcaaggccacactgactgtagacaaatcctccagcacagcctacatgcaactcagcagcctgacatctgaggactctgcggtctattattgtgcaagaaactatgggtttgactactggggccaaggcaccactctcacagtctcctcagagagtcagtccttcccaaatgtcttcccccttctc…
R3_P03_G01	AicdaCreERT2.Prdm1LSL-DTR	Exp2/M1	IGHV1-72*01 F	IGHJ2*01 F	IGHD1-1*01 F	CARYLYYYGSSYFDYW	agagcactaggggaattcgaggtgcagctgcaggagtctggggctgagcttgtgaagcctggggcttcagtgaagctgtcctgcaaggcttctggctacaccttcaccagctacttaatgcactgggtgaagcagaggcctggacgaggccttgagtggattggaaggattgatcctaatagtggtggtactaagtacaatgagaagttcaagagtaaggccacactgactgtagacaaaccctccagcacagcctacatgcagctcagcagcctgacatctgaggactctgcggtctattattgtgcaagatacctttattactacggtagtagctactttgactactggggccaaggcaccactctcacagtctcctcagccaaaacgacaccccca…
R3_P03_G04	AicdaCreERT2.Prdm1LSL-DTR	Exp2/M1	IGHV1-72*01 F	IGHJ2*01 F	IGHD1-1*01 F	CARYGYYYGSRFDYW	gtagagtcaggggaattcgaggtgcagctgcaggagtctggggctgagcttgtgaagcctggggcttcagtgaagctgtcctgcaaggcttctggctacaccttcaccagctacttgatgcactgggtgaagcagaggcctggacgaggccttgagtggattggaaggattgatcctaatagtgatggtactaagtacaatgagaagttcaagagcaaggccacactgactgtagacaaaccctccagcacagcctacatacagctcagcagcctgacatctgaggactctgcggtctattattgtgcaagatacggctattactacggtagtaggtttgactactggggccaaggcaccactctcacagtctcctcagccaaaacgacacccccatct…
R3_P03_G07	AicdaCreERT2.Prdm1LSL-DTR	Exp2/M1	IGHV1-72*01 F	IGHJ2*01 F	IGHD1-1*01 F	CARYGYYYGSRFDYW	tcctgaccgtgggaattcgaggtgcagctgcaggagtctggggctgagcttgtgaagcctggggcttcagtgaagctgtcctgcaaggcttctggctacaccttcaccagctacttgatgcactgggtgaagcagcggcctggacgaggccttgagtggattggaaggattgatcctaatagtgttggtactaagtacaatgagaagttcaagaccaaggccacactgactgtggacaaaccctccagcacagcctacatacagctcagcagcctgacatctgaggactctgcggtctattattgtgcaagatacggctattactacggtagtaggtttgactactggggccacggcaccactctcacagtctcctcagccaaaacgacacccccatct…
R3_P03_G08	AicdaCreERT2.Prdm1LSL-DTR	Exp2/M1	IGHV1-72*01 F	IGHJ2*01 F	IGHD1-1*01 F	CARYDYYYGSRFDYW	ctggcttgccgggaattcgaggtgcagctgcaggagtctggggctgagcttgtgaagcctggggcttcagtgaagctgtcctgcaaggcttctggctacaccttcaccagctacttgatgcactgggtgaagcagaggcctggacgaggccttgagtggattggaaggattgatcctaatagtggtggtgctaagtacaatgagaaattcaagagcaaggccacactgactgtagacaaaccctccagcacagcctacatacagctcagcagcctgacatctgaggactctgcggtctattattgtgcaagatacgactattactacggtagtaggtttgactactggggccaaggcaccactctcacagtctcctcagccaaaacgacacccccatct…
R3_P03_G09	AicdaCreERT2.Prdm1LSL-DTR	Exp2/M1	IGHV1-72*01 F	IGHJ3*01 F	IGHD1-1*01 F	CASYYYGSSYFAYW	accagcgacagggaattcgaggtgcagctgcaggagtctggggctgagcttgtgaagcctggggcttcagtgaagctgtcctgcaaggcttctggctacaccttcattagctactggatgcactgggtgaagcagaggcctggacgaggccttgagtggattggaaggattgatcctaatagtggtggtactaagtacaatgagaagttcaagtgcaaggccacactgactgtagacaaaccctccagcacagtctacatgcagctcagcagactgacatctgaggactctgcggtctattattgtgcaagctattactacggtagtagctactttgcttactggggccaagggactctggtcactgtctctgcagccaaaacgacacccccatctgtc…
R3_P03_G11	AicdaCreERT2.Prdm1LSL-DTR	Exp2/M1	IGHV1-72*01 F	IGHJ2*01 F	IGHD2-2*01 F	CARYDYGYGGSYFDYW	gtaaggcatagggaattcgaggtgcagctgcaggagtctggggctgagcttgtgaagcctggggcttcagtgaagctgtcctgcaaggcttctggctacaccttcaccagctactggatgcactgggtgaagcagaggcctggacgaggccttgagtggattggaaggattgatcctaatagtggttatactaagtacaatgagaagttcaagaacaaggccacactgactgtagacaaaccctccagcacagcctacatgcagctcagcagcctgacatctgaggactctgcggtctattattgtgcaagatacgactatggttacggggggtcgtactttgactactggggccaaggcaccactctcacagtctcctcagccaaaacgacaccccca…
R3_P03_G12	AicdaCreERT2.Prdm1LSL-DTR	Exp2/M1	IGHV1-72*01 F	IGHJ2*01 F	IGHD1-1*01 F	CARYLYYYGSSYFDYW	gtccacttgtgggaattcgaggtgcagctgcaggagtctggggctgagcttgtgaagcctggggcttcagtgaaactgtcctgcaaggcttctggctacaccttcaccagctactggatgcactgggtgaagcagaggcctggacgaggccttgagtggattggaaggattgatcctaatagtggttttactaagtacaatgagaagttcaagagcaaggccacactgactgtagacaaaccctccagcacagcctacatgcagctcagcagcctgacatctgaggactctgcggtctattattgtgcaagatacctttattactacggtagtagctactttgactactggggccaagccaccactctcacagtctcctcagccaaaacgacaccccca…
R3_P03_H01	AicdaCreERT2.Prdm1LSL-DTR	Exp2/M1	IGHV1-72*01 F	IGHJ2*01 F	IGHD1-1*01 F	CARYGYYYGSRFDYW	ttaggtaccagggaattcgaggtgcagctgcaggagtctggggctgagcttgtgaagcctggggcttcagtgaagctgtcctgcaaggcttctggctacaccttcaccagctacttgatgcactgggtgaagcagaggcctggacgaggccttgagtggattggaaggattgatcctaatagtggtggtactaagtacaatgagaagttcaagagcaaggccacactgactgtagacaaaccctccagcacagcctacatacagctcagcagcctgacatctgaggactctgcggtctattattgtgcaagatacggctattactacggtagtaggtttgactactggggccaaggcaccactctcacagtctcctcagccaaaacgacacccccatct…
R3_P03_H02	AicdaCreERT2.Prdm1LSL-DTR	Exp2/M1	IGHV1-72*01 F	IGHJ2*01 F	IGHD2-4*01 F	CARYDYGRGGFDYW	ggaattccaagggaattcgaggtgcagctgcaggagtctggggctgagcttgtgaagcctggggcttcagtgaagctgtcctgcaaggcttctggctacaccttcaccagctactggatgcactgggtgaagcagaggcctggacgaggccttgagtggattggaaggattgatcctaatagtggtggtactaagtacaatgagaatttcaagagcaaggccacactgactgtagacaaaccctccagcacaacctacatgcaggtcagcagcctgacatcggaggactctgcggtctattattgtgcaagatacgattacggacggggggggtttgactactggggccaaggcaccactctcacagtctcctcagagagtcagtccttcccaaatgtc…
R3_P03_H03	AicdaCreERT2.Prdm1LSL-DTR	Exp2/M1	IGHV1-72*01 F	IGHJ2*01 F	IGHD1-1*01 F	CARYGYYYGSRFDYW	catgtagagggggaattcgaggtgcagctgcaggagtctggggctgagcttgtgaagcctggggcttcagtgaagctgtcctgcagggcttctggctacaccttcaccagctacttgatgcactgggtgaagcagcggcctggacgaggccttgagtggattggaaggattgatcctaatagtgttggcactaagtacaatgagaagttcaagaccagggccacactgactgtggacacaccctccagcacagcctacatacagctcagcagcctgacatctgaggactctgcggtctactattgtgcaagatatggctattactacggtagtaggtttgactactggggccaaggcaccactctcacagtctcctcagccaaaacgacacccccatct…
R3_P03_H04	AicdaCreERT2.Prdm1LSL-DTR	Exp2/M1	IGHV1-72*01 F	IGHJ2*01 F	IGHD1-1*01 F	CARGIYYGSRHFDYW	tacacgctccgggaattcgaggtgcagctgcaggagtctggggctgagcttgtgaagcctggggcttcagtgaagctgtcctgcaaggcttctggctacaccttcaccagctattggatgcactggataaagcagaggcctggacgaggccttgagtggattggaaggattgatcctaatagtggtggtactaagtacaatgagaagttcaagagcaaggccccactgactgtagacaaaccctccagcacagcctacatgcagctcagcagcctgacatctgaggactctgcggtctattattgtgcaagagggatttactacggtagtagacactttgactattggggccagggcaccactctcacagtctcctcagagagtcagtccttcccaaat…
R3_P03_H05	AicdaCreERT2.Prdm1LSL-DTR	Exp2/M1	IGHV1-72*01 F	IGHJ2*01 F	IGHD2-2*01 F	CARYDYGYGGSYFDYW	gcttacggacgggaattcgaggtgcagctgcaggagtctggggctgagcttgtgaagcctggggcttcagtgaagctgtcctgcaaggcttctggctacaccttcaccagctactggatgcactgggtgaagcagaggcctggacgaggccttgagtggattggaaggattgatcctaatagtggtggtactaagtacaatgagaagttcaagagcaaggccacactgactgtagacaaaccctccagcacagcctacatgcagctcagcagcctgacatctgaggactctgcggtctattattgtgcaagatacgactatggttacggggggtcgtactttgactactggggccaaggcaccactctcacagtctcctcagagagtcagtccttccca…
R3_P03_H06	AicdaCreERT2.Prdm1LSL-DTR	Exp2/M1	IGHV1-72*01 F	IGHJ2*01 F	IGHD1-1*01 F	CARYNSYGSSYLDYW	cgcttgaagtgggaattcgaggtgcagctgcaggagtctggggctgagcttgtgaagcctgggacttcagtgaagctgtcctgcaaggcttctggctacaccttcaccagctacttaatgcactgggtgaaacagaggcctggacgaggccttgagtggattggaaggattgatcctaatagcggtggtactaagtacaatgagaagttcaagagcaaggccacactgactgtagacaaaccctccaacacagcctacatgcagctcagcagcctgacatctgaggactctgcggtctattattgtgcaagatacaattcctacggtagtagctaccttgactactggggccaaggcaccactctcacagtctcctcagccaaaacgacacccccatct…
R3_P03_H07	AicdaCreERT2.Prdm1LSL-DTR	Exp2/M1	IGHV1-72*01 F	IGHJ2*01 F	IGHD1-1*01 F	CARYGYYYGSRFDYW	cgccttctgagggaattcgaggtgcagctgcaggagtctggggctgagcttgtgaagcctggggcttcagtgaagctgtcctgcaaggcttctggctacaccttcaccagctacttgatgcactgggtgaagcagaggcctggacgaggccttgagtggattggaaggattgatcctaatagtggtggtactaggtacaatgagaagttcaagaacaaggccacactgactgtagacaaaccctccagcacagcctacatacagctcagcagcctgacatctgaggactctgcggtctattattgtgcaagatacggctattactacggtagtaggtttgactactggggccaaggcaccactctcacagtctcctcagccaaaacgacacccccatct…
R3_P03_H08	AicdaCreERT2.Prdm1LSL-DTR	Exp2/M1	IGHV1-72*01 F	IGHJ2*01 F	IGHD1-1*01 F	CARYDYYGSAYFDYW	ataccaacgcgggaattcgaggtgcagctgcaggagtctggggctgagcttgtgaagcctggggcttcagtgaagctgtcctgcaaggcttctggctacaccttcaccagctacttaatgcactgggtgaaacagaggcctggacgaggccttgagtggattggaaggattgatcctaatagtggtggtactaaggacaatgagaagttcaagagcaaggccgcactgactgtagacaaaccctccaacacagcctacatgcagctcagcagcctgacatctgaggactctgcggtcttttattgtgcaagatacgattactacggtagtgcctactttgactactggggccaaggcaccactctcacagtctcctcagccaaaacgacacccccatct…
R3_P03_H09	AicdaCreERT2.Prdm1LSL-DTR	Exp2/M1	IGHV1-72*01 F	IGHJ2*01 F	IGHD1-1*01 F	CARYDYYGSSYFDYW	ctggatatgtgggaattcgaggtgcagctgcaggagtctggggctgaacttgtgaagcctggggcttcagtgaagctgtcctgcaaggcttctggctacaccttcaccagctacttgatgcactgggtgaagcagaggcctggacgaggccttgagtggattggaaggattgatcctaatagtggtggtactaagtacaatgagaagttcaagagcaaggccacactgactgtagacaaaccctccagcacagcctacattcagctcagcagcctgacatctgaggactctgcggtctattattgtgcaagatacgattactacggtagtagctactttgactactggggccaaggcaccactctcacagtctcctcagccaaaacgacacccccatct…
R3_P03_H10	AicdaCreERT2.Prdm1LSL-DTR	Exp2/M1	IGHV1-72*01 F	IGHJ2*01 F	IGHD1-1*01 F	CARYGYYSDSRFDYW	caatctatgagggaattcgaggtgcagctgcaggagtctgggactgaacttgtgaagcctggggcttcagtgaagctgtcctgcacggcttctggctacaccttcaccagctacttgatgcactgggtgaagcaggggcctggacgaggccttgagtggattggaaggattgatcctcatagtggtggtactaagtacaatgagaagttcaagaacaaggccacactgactgtagacaaaccctccagcacagcctacatccagctcagcagcctgacatctgaggactctgcggtctattattgtgcaagatacggctattactccgatagtaggtttgactactggggccaaggcaccactctcacagtctcctcagccaaaacgacacccccatct…
R3_P03_H11	AicdaCreERT2.Prdm1LSL-DTR	Exp2/M1	IGHV1-72*01 F	IGHJ2*01 F	IGHD1-1*01 F	CARYGYYYGSRFDYW	ggtggaatacgggaattcgaggtgcagctgcaggagtctggggctgagcttgtgaagcctggggcttcagtgaagctgtcctgcaaggcttctggctacaccttcaccagctacttgatgcactgggtgaagcagaggcctggacgaggccttgagtggattggaaggattgatcctaatagtggtggtactaagtacaatgagaagttcaagaacaaggccacactgactgtagacaaaccctccagcacagcctacatacagctcagcagcctgacatctgaggactctgcggtctattattgtgcaagatacggctattactacggtagcaggtttgactactggggccaaggcaccactctcacagtctcctcagccaaaacgacacccccatct…
R3_P03_H12	AicdaCreERT2.Prdm1LSL-DTR	Exp2/M1	IGHV1-72*01 F	IGHJ3*01 F	IGHD1-1*01 F	CSSYYYGSSYFAYW	tggacggagggggaattcgaggtgcagctgcaggagtctggggctgagcttgtgaagcctggggctttagtgaaactgtcctgcaaggcttctggctgcaccttcaccagccactggatgcactgggtgaagcagaggcctggacgaggccttgagtggattggaaggattgatcctaatagtggtggtactaagtacaatgagaggttcaagagcaaggccacactgactgtagacagaccttccagcacagcctacatgcagctcagcagcctgacatctgaggactctgcggtctattattgttcaagctattactacggtagtagctactttgcttactggggccaagggactctggtcactgtctctgcagagagtcagtccttcccaaatgtc…
R3_P05_A03	AicdaCreERT2	Exp2/Ctrl2	IGHV1-72*01 F	IGHJ1*03 F	IGHD1-1*02 F	CARYLWAYSYFDVW	gcagagactcaggggaattcgaggtgcagctgcaggagtctgggcctgagcttgtgaagcctggggcttcagtgaagctgtcctgcagggcttctgcctacaccttcaccagctactggatgcactgggtgaggcagaggcctggacgaggccttgagtggattggaaggattgatcctaatagtggtggtactaagtacaatgagaagttcaagagcaaggccacactgactgtagacaaaccctccagcacagcctacatgcagctcagctgcctgacatctgaggactctgcggtctattattgtgcaagatatctttgggcctattcgtacttcgatgtctggggcacagggaccacggtcaccgtctcctcagccaaaacgacacccccatctg…
R3_P05_A04	AicdaCreERT2	Exp2/Ctrl2	IGHV1-72*01 F	IGHJ1*03 F	IGHD1-1*02 F	CARYLWAYSYFDVW	gcagagaggaatgggaattcgaggtgcagctgcaggagtctggggctgagcttgtgaagcctggggcttcagtgaagctgtcctgcaagacttctggctacaccttcaccaggtactggatgcactgggtgaagcagaggcctggacgaggccttgagtggattggaaggattgatcctaatagtggtggtactaagtacaatgagaagttcaagagcaaggccacactgactgtagacaaaccctccagcacagcctacatgcagctcagcagcctgacatctgaggactctgcggtctattattgtgcaagatatctttgggcctattcgtacttcgatgtctggggcacagggaccacggtcaccgtctcctcagccaaaacgacacccccatctg…
R3_P05_A05	AicdaCreERT2	Exp2/Ctrl2	IGHV1-72*01 F	IGHJ2*01 F	IGHD2-14*01 F	CARYRYSGSYFDYW	gcagagacgagggggaattcgaggtgcagctgcaggagtctggggctgagcttgtgaagcctggggcttcagtgaaactgtcctgcaaggcttctggctacaccttcaccagctacttgatgcactgggtgaaacagaggcctggacgaggccttgagtggattggaaggattgatcctaatagtggtggtactaagtacaatgagaagttcaagagcaaggccacactgactgtagacaaaccctccagcacagcctacatgcagctcagcagcctgacatctgaggactctgcggtctattattgtgcaagatataggtactccgggagctactttgactactggggccaaggcaccactctcacagtctcctcagccaaaacgacacccccatctg…
R3_P05_A09	AicdaCreERT2	Exp2/Ctrl2	IGHV1-72*01 F	IGHJ1*03 F	IGHD1-1*02 F	CARYLWAYSYFDVW	ctactcagtcgggaattcgaggtgcagctgcaggagtctggggctgagcttgtgaagcctggggcttcagtgaaactgtcctgcaaggcttctgcctacaccttcaccagctactggattcactgggtgaagcagaggcctggacgaggccttgagtggattggaaggattgatcctagtagtggtggtactaggtacaatgaggagttcaagaccaaggccacactgactgtagacaaaccctacagcacagcctacatgcagctcagcagcctgacatctgaggactctgcggtctattattgtgcaagatatctttgggcctattcgtacttcgatgtctggggcacagggaccacggtcaccgtctcctcagccaaaacgacacccccatctgtc…
R3_P05_A10	AicdaCreERT2	Exp2/Ctrl2	IGHV1-72*01 F	IGHJ1*03 F	IGHD1-1*02 F	CARYLWAYSYFDVW	tcgtctgactgggaattcgaggtgcagctgcaggagtctggggctgagcttgtgaagcctggggcttcagtgaagctgtcctgcaaggcttctggctacacctacaccagctactggatgcactgggtgaagcagaggcctggacgaggccttgagtggattggaaggattgatcctaatagtggtggcactaggtccaatgagaacttcaagagcaaggccacactgattgtagacaaactctccagcacagcctacatgcagctcagcagcctgacatctgaggactctgcggtctattattgtgcaagatatctttgggcctattcgtacttcgatgtctggggcacagggaccacggtcaccgtctcctcagccaaaacgacacccccatctgtc…
R3_P05_A11	AicdaCreERT2	Exp2/Ctrl2	IGHV1-72*01 F	IGHJ1*03 F	IGHD1-1*02 F	CARYLWAYSYFDVW	gaacatacgggggaattcgaggtgcagctgcaggagtctggggctgagattgtgaagcctggggcttcagtgaagctgtcctgcaaggcttctggctacaccttcaccagctactggatgcactgggtgaagcagaggcctggacgaggccttgagtggattggaaggattgatccttatagtggtggtactaggtacaatgagaagttcaagagcacggccacactgacagtagacaaaccctccagcacagcctacatgcagctcagcagcctgacatctgaggactctgcggtctattattgtgcaagatatctttgggcctattcgtacttcgatgtctggggcacagggaccacggtcaccgtctcctcagccaaaacgacacccccatctgtc…
R3_P05_A12	AicdaCreERT2	Exp2/Ctrl2	IGHV1-72*01 F	IGHJ1*03 F	IGHD1-1*02 F	CARYLWAYSYFDVW	cctatgactcgggaattcgaggtgcagctgcaggagtctggggctgagcttgtgaagcctggggcttcagtgaagctgtcctgcaaggcttctgactacaccttcaccagctactggatgcactgggtgaagcagaggcctggacgaggccttgagtggattggaaggattgctcctaatagtggtggtactaagtacaatgagaagttcaagagcaaggccacactgactgtagacaaaccctccagcacagcctacatgcagctcagcagcctgacatctgaggactctgcggtctattattgtgcaagatatctttgggcctattcgtacttcgatgtctggggcacagggaccacggtcaccgtctcctcagccaaaacgacacccccatctgtc…
R3_P05_B02	AicdaCreERT2	Exp2/Ctrl2	IGHV1-72*01 F	IGHJ2*01 F	IGHD1-1*01 F	CARYDYGRSYFDYW	gtgccgcttcgggaattcgaggtgcagctgcaggagtctggggctgagcttgtgaagcctggggcttcagtgaagctgtcctgcaaggcttctggctgcaccttcaccagctactggatgcactgggtgaaacagaggcctgggcgaggccttgagtggattggaaggattgatccttatagtggtggtactaagtacaatgagaagttcaagagcaaggccacactgactgtagacaaaccctccagcacagcctacatgcagctcagcagcctgacatctgaggactctgcggtctattattgtgcaagatatgattacgggaggagttactttgactactggggccaaggcaccactctcacagtctcctcagagagtcagtccttcccaaatgtc…
R3_P05_B03	AicdaCreERT2	Exp2/Ctrl2	IGHV1-72*01 F	IGHJ1*03 F	IGHD1-1*02 F	CARYLWAYSYFDVW	cggcaatggagggaattcgaggtgcagctgcaggagtctggggctgagcttgtgaagcctggggcttcagtgaagctgtcctgcaaggcttctggctacaccttcaccagctactggatgcactgggtgaagcagaggcctggacgaggccttgagtggattggaaggattgatcctaatagtggtggtactaggtacaatgagaagttcaagagcaaggccacactgactgtagacaaaccctccagcacagcctacatgcagctcagcagcctgacatctgaggactctgcggtctattattgtgcaagatatctttgggcctattcgtacttcgatgtctggggcacagggaccacggtcaccgtctcctcagccaaaacgacacccccatctgtc…
R3_P05_B07	AicdaCreERT2	Exp2/Ctrl2	IGHV1-72*01 F	IGHJ1*03 F	IGHD1-1*02 F	CARYLWAYSYFDVW	ctaatgatgggggaattcgaggtgcagctgcaggagtctggggctgagcttgtgaagcctggggcttcagtgaagctgtcctgcaaggcttctggctacacctacaccagctactggatgcactgggtgaagcagaggcctggacgaggccttgagtggattggaaggattgatcctaatagtggtggcactaggtacaatgagaacttcaagagcaaggccacactgactgtagacaaaccctccagcacagcctacatgcagctcagcagcctgacatctgaggactctgcggtctattattgtgcaagatatctttgggcctattcgtacttcgatgtctggggcacagggaccacggtcaccgtctcctcagccaaaacgacacccccatctgtc…
R3_P05_B08	AicdaCreERT2	Exp2/Ctrl2	IGHV1-72*01 F	IGHJ2*01 F	IGHD2-14*01 F	CARYRDFGSYFDNW	tcggcctatcgggaattcgaggtgcagctgcaggagtctggggctgagcttgtgaagcctggggcttcagtgaagctgtcctgcaaggcttctggctacaccttcaccatctactggatgcactgggtgaagcagaggcctggacgaggccttgagtggattggaaggattgatcctaatagtggtggtactaagtacaatgagaagttcaagagcagggccacagtgactgtggacaaaccctccagcacagcctacatgcagctcagcagcctgacatctgaggactctgcggtctattattgtgcaagatatagggacttcgggagctactttgacaactggggccaaggcaccactctcacagtctcctcagccaaaacgacacccccatctgtc…
R3_P05_B10	AicdaCreERT2	Exp2/Ctrl2	IGHV1-72*01 F	IGHJ1*03 F	IGHD1-1*02 F	CARYLWAYSYFDVW	gagcgcaatagggaattcgaggtgcagctgcaggagtctggggctgagcttgtgaagcctggggcttcagtgaagctgtcctgcaaggcttctggctacaccttcaccagctactggatgcactgggtgaagcagaggcctggacgaggccttgagtggattggaaggattgatcctaatagtggtggtactaggtccaatgagaagttcaagagcaaggccacactgactgtagacaaaccctccagcacagcctacatgcagctcagcagcctgacatctgaggactctgcggtctattattgtgcaagatatctttgggcctattcgtacttcgatgtctggggcacagggaccacggtcaccgtctcctcagccaaaacgacacccccatctgtc…
R3_P05_B11	AicdaCreERT2	Exp2/Ctrl2	IGHV1-72*01 F	IGHJ1*03 F	IGHD1-1*02 F	CARYLWAYSYFDVW	aacaaggcgtgggaattcgaggtgcagctgcaggagtctggggctgaggttgtgaagcctggggcttcagtgaagctgtcctgcaaggcttctggctacaccttcaccaggtactggatgcactgggtgaagcagaggcctggacgaggccttgagtggattggaaggattgatcctaatagtggtggtactaagtacaatgagaagttcaagagcaaggccacactgactgtagacaaaccctccagcacagcctacatgcagctcagcagcctgacatctgaggactctgcggtctattattgtgcaagatatctttgggcctattcgtacttcgatgtctggggcacagggaccacggtcaccgtctcctcagccaaaacgacacccccatctgtc…
R3_P05_C01	AicdaCreERT2	Exp2/Ctrl2	IGHV1-72*01 F	IGHJ1*03 F	IGHD1-1*02 F	CARYLWAYSYFDVW	atatgagacggggaattcgaggtgcagctgcaggagtctggggctgagcttgtgaagcctggggcttcagtgaagctgtcctgcagggcttctggctactccttccccaaccacttattacactgggtgaagcagaggcctggacgaggccttgagtggattggaaggattgatcctaatagtggtggtactaagtacaatgagaagttcaagagcaaggccacagtgactgtagacataccctccagcacagcctgcatgcagctcagcagcctgacatctgaggactctgcggtctattattgtgcaagatatctttgggcctattcgtacttcgatgtctggggcacagggaccacggtcaccgtctcctcagccaaaacgacacccccatctgtc…
R3_P05_C04	AicdaCreERT2	Exp2/Ctrl2	IGHV1-72*01 F	IGHJ4*01 F	IGHD2-4*01 F	CARYDYRFYYGMDYW	atgtcgtggtgggaattcgaggtgcagctgcaggagtctggggctgagcttgtgaagcctggggcttcagtgaagctgtcctgcaaggcttctggctacaccttcaccaggtactggatgtactgggtgaagcagaggcctggacgaggccttgagtggattggaaggatcgatcctaatagtggtggtactaagtacaatgagaagttcaagagcaaggccacactgactgtagacaaaccctccagcacagcctacatgcagctcagcagcctgacatctgaggactctgcggtctattattgtgcaagatatgattaccgtttttactatggtatggactactggggtcaaggaacctcagtcaccgtctcctcagccaaaacgacacccccatct…
R3_P05_C05	AicdaCreERT2	Exp2/Ctrl2	IGHV1-72*01 F	IGHJ1*03 F	IGHD1-1*02 F	CARYLWAYSYFDVW	agagtgcggcgggaattcgaggtgcagctgcaggagtctggggctgagcttgtgaagcctggggcttcagtgaagctgtcctgcaaggcttctggctacacctacaccagctactggatgcactgggtgaagcagaggcctggacgaggccttgagtggattggagggattgatcctaatagtggtggcactaggtacaatgagaacttcaagagcaaggccacactgactgtagacaaaccctccagcacagcctacatgcagctcagcagcctgacatctgaggactctgcggtctattcttgtgcaagatatctttgggcctattcgtacttcgatgtctggggcacagggaccacggtcaccgtctcctcagccaaaacgacacccccatctgtc…
R3_P05_C06	AicdaCreERT2	Exp2/Ctrl2	IGHV1-72*01 F	IGHJ2*01 F	IGHD1-1*01 F	CARYYYGSSLFDYW	tgcctggtgggggaattcgaggtgcagctgcaggagtctggggctgagcttgtgaagcctggggcttcagtgaagctgtcctgcaaggcttctggctacaccttcaccagttacttgatgcactgggtgaagcagaggcctggacgaggccttgagtggattggaaggattgatcctaatagtggtggttctaagtacaatgagaagttcaagagcaaggccacactgactgtagacaaaccctccagcacagcctacatgcagctcagcagcctgacatctgaggactctgcggtctattattgtgcaagatattactacggtagtagcctctttgactactggggccaaggcaccactctcacagtctcctcagagagtcagtccttcccaaatgtc…
R3_P05_C07	AicdaCreERT2	Exp2/Ctrl2	IGHV1-72*01 F	IGHJ1*03 F	IGHD1-1*02 F	CARYLWAYSYFDVW	tgcgtgtcacgggaattcgaggtgcagctgcaggagtctggggctgagcttgtgaagcctggggcttcagtgaagctgtcctacaaggcctctggctacaccttcaccaagtactggatgcactgggtgaagcagaggcctggacgaggccttgagtggattggaaggattgatcctaatagtggtggtactaagtacaatgagaagttcaagagcaaggccacactgactgtagacaaaccctccagcacagcctacatgcagctcagcagcctgacatctgaggactctgcggtctattattgtgcaagatatctttgggcctattcgtacttcgatgtctggggcacagggaccccggtcaccgtctcctcagccaaaacgacacccccatctgtc…
R3_P05_C08	AicdaCreERT2	Exp2/Ctrl2	IGHV1-72*01 F	IGHJ2*01 F	IGHD2-14*01 F	CARYRYSGSYFDYW	catacactgtgggaattcgaggtgcagctgcaggagtctggggctgagcttgtgaagcctggggcttcagtgaagctgtcctgcaaggcttctggctacaccttcaccagctacttgatgcactgggtgaagcagaggcctggacgaggccttgagtggattggaaggattgatcctaatagtggtggtactaagtacaatgagaagttcaagagcaaggccacactgactgtagacaaaccctccagcacagcctacatgcagctcagcagcctgacatctgaggactctgcggtctattattgtgcaagatataggtactccgggagctactttgactactggggccaaggcaccactctcacagtctcctcagccaaaacgacacccccatctgtc…
R3_P05_C09	AicdaCreERT2	Exp2/Ctrl2	IGHV1-72*01 F	IGHJ2*01 F	IGHD2-14*01 F	CARYRYFGSYFDYW	cgtataatcagggaattcgaggtgcagctgcaggagtctggggctgagcttgtgaagcctggggcttcagtgaagctgtcctgcaaggcttctggctacaccttcaccagctattggatgcactgggtgaagcagaggcctggacgaggccttgagtggattggaaggattgatcctaatagtggtggtactaagtacaatgagaggttcaagaacaaggccacactgactgtagacaaaccctccagcacagcctacatgcagctcagcagcctgacatctgaggactctgcggtctattattgtgcaagatataggtatttcgggagctactttgactactggggccaaggcaccactctcacagtctcctcagccaaaacgacacccccatctgtc…
R3_P05_C12	AicdaCreERT2	Exp2/Ctrl2	IGHV1-72*01 F	IGHJ2*01 F	IGHD1-1*01 F	CARYDYGRSYFDYW	tacggccggtgggaattcgaggtgcagctgcaggagtctggggctgagcttgtgaagcctggggcttcagtgaagctgtcctgcaaggcttctggctgcaccttcaccagctactggatgcactgggtgaagcagaggcctgggcgaggccttgagtggattggaaggattgatccttatagtggtggtactaagtacagtgagaagttcaagagcaaggccacactgactgtagacaaaccctccagcacagcctacatgcagctcagcagcctgacatctgaggactctgcggtctattattgtgcaagatatgattacgggaggagttactttgactactggggccaaggcaccactctcacagtctcctcagagagtcagtccttcccaaatgtc…
R3_P05_D01	AicdaCreERT2	Exp2/Ctrl2	IGHV1-72*01 F	IGHJ2*01 F	IGHD2-14*01 F	CARYRYSGSYFDYW	cttatggaatgggaattcgaggtgcagctgcaggagtctggggctgagcttgtgaagcctggggcttcagtgaagctgtcctgcaaggcttctggctacaccttcaccagctacttgatgcactgggtgaagcagaggcctggacgaggccttgagtggattggaaggattgatcctaatagtggtggtactaagtacaatgagaacttcaagaacaaggccacactgactgtagacaaaccctccaacacagcctacatgcagctcagcagcctgacatctgaggactctgcggtctattattgtgcaagatataggtattccgggagctactttgactactggggccaaggcaccactctcacagtctcctcagccaaaacgacacccccatctgtc…
R3_P05_D02	AicdaCreERT2	Exp2/Ctrl2	IGHV1-72*01 F	IGHJ2*01 F	IGHD2-14*01 F	CARYRYSGSYFDYW	ctgtctgcacgggaattcgaggtgcagctgcaggagtctggggctgagcttgtgaagcctggggcttcagtgaagctgtcctgcaaggcttctggctacaccttcaccagctacttgatgcactgggtgaagcagaggcctggacgaggccttgagtggattggaaggattgatcctaaaagtggtggtactaagtacaatgagaagttcaagaccaaggccacactgactgtagacaaaccctccagcacagcctacatgcagctcagcagcctgacatctgaggactctgcggtctattattgtgcaagatataggtactccgggagctactttgactactggggccaaggcaccactctcacagtctcctcagccaaaacgacacccccatctgtc…
R3_P05_D04	AicdaCreERT2	Exp2/Ctrl2	IGHV1-72*01 F	IGHJ1*03 F	IGHD1-1*02 F	CARYLWAYSYFDVW	tgactacatagggaattcgaggtgcagctgcaggagtctggggctgagcttgtgaagcctggggcttcagtgaagctgtcctgcaaggcttctggccacaccttcaccagctactggatgcactgggtgaagcagaggcctggacgaggccttgagtggattggaaggattgatcctaatagtggtggtactaagtacaatgagaagttcaagaccaaggccacactgactgtagacaaaccctccagcacagcctacatgcagctcagcagcctgacatctgaggactctgcggtctattattgtgcaagatatctttgggcctattcgtacttcgatgtctggggcacagggaccacggtcaccgtctcctcagccaaaacgacacccccatctgtc…
R3_P05_D06	AicdaCreERT2	Exp2/Ctrl2	IGHV1-72*01 F	IGHJ1*03 F	IGHD1-1*02 F	CARYLWAYSYFDVW	gccattagacgggaattcgaggtgcagctgcaggagtctggggctgagcttgtgaagcctggggcttcagtgaaactgtcctgcaaggcttctgcctacaccttcaccagctactggatgcactgggtgaagcagaggcctggacgaggccttgagtggattggaaggattgatcctagtagtggtggtactaggtacaatgaggagttcaagaccaaggccacactgactgtagacaaaccctacagcacagcctacatgcagctcagcagcctgacatctgaggactctgcggtctattattgtgcaagatatctttgggcctattcgtacttcgatgtctggggcacagggaccacggtcaccgtctcctcagccaaaacgacacccccatctgtc…
R3_P05_D07	AicdaCreERT2	Exp2/Ctrl2	IGHV1-72*01 F	IGHJ1*03 F	IGHD1-1*02 F	CARYLWAYSYFDVW	ggcgagatgggggaattcgaggtgcagctgcaggagtctggggctgaacttgtgaagcctggggcttcagtgaagctgtcctgcaaggcttctggctccaccttcaccagctactggatgcactgggtgaagcagaggcctggacgaggccttgagtggattggaaggattgatcctaatagtggtggtactaaatacaatgagaagttcaagagcaaggccacactgactgtagacaaatcctccagcacagcctacatgcagctcagcagcctgacatctgaggactctgcggtctattattgtgcaagatatctttgggcctattcgtacttcgatgtctggggcacagggaccacggtcaccgtctcctcagccaaaacgacacccccatctgtc…
R3_P05_D09	AicdaCreERT2	Exp2/Ctrl2	IGHV1-72*01 F	IGHJ1*03 F	IGHD1-1*02 F	CSRYLWAYSYFDFW	tagaataacggggaattcgaggtgcagctgcaggagtctggggctgagcttgtgaagcctggggcttcagtgaagctgtcctgcaaggcttctggctacaccttcaccaggtactggatacactgggtgaagcagaggcctggacgaggccttgagtggattggaaggattgatcctaatagtggtggtactagttacaatgagaagttcaagagcaaggccacactgactgtagacaaaccctccagcacagcctacatgcagctcagcagcctgacatctgaggactctgcggtctattattgttcaagatatctttgggcctattcgtacttcgatttctggggcacagggaccacggtcaccgtctcctcagccaaaacgacacccccatctgtc…
R3_P05_D12	AicdaCreERT2	Exp2/Ctrl2	IGHV1-72*01 F	IGHJ2*01 F	IGHD1-1*01 F	CARYDYYGSSYFDYW	agtgccactggggaattcgaggtgcagctgcaggagtctggggctgaggatgtgaagcctggggcttcagtgaagctgtcctgcaagacttctggctacaccttcaccacctacttgatgcactgggtgaagcagaggcctggacgaggccttgagtggattggaaggattgatcctaatagtggtggtactaagtacaatgagaagttcaagagcaaggccacactgactgtagacaaaccctccagcacagcctacatgcagctcagcagcctgacatctgaggactctgcggtctattattgtgcaagatacgattactacggtagtagctactttgactactggggccaaggcaccactctcacagtctcctcagagagtcagtccttcccaaat…
R3_P05_E02	AicdaCreERT2	Exp2/Ctrl2	IGHV1-72*01 F	IGHJ2*01 F	IGHD1-1*01 F	CARYDFYGSSYFDYW	acatggtgtcgggaattcgaggtgcagctgcaggagtctggggctgagcttgtgaagcctggggcttcagtgaagctgtcctgcaaggcttctggctacaccttcaccagctacttgatgcactgggtgaagcagaggcctggacgaggccttgagtggattggaaggattgatcctaatagtggtggtactaagtacaatgagaagttcaagggcaaggccacactgactgtagacaaaccctccagcacagcctacatgcagctcagcagcctgacatctgaggactctgcggtctattattgtgcaagatacgatttctacggtagttcctactttgactactggggccaaggcaccactctcacagtctcctcagagagtcagtccttcccaaat…
R3_P05_E03	AicdaCreERT2	Exp2/Ctrl2	IGHV1-72*01 F	IGHJ1*03 F	IGHD1-1*02 F	CARYLWAYSYFDVW	gacagacagggggaattcgaggtgcagctgcaggagtctggggctgagcttgtgaagcctggggcttcagtgaagctgtcctgcaagtcttctgactacaccttcaccagctactggatgcactgggtgaagcagaggcctggacgaggccttgagtggattggaaggattgctcctaatagtggtggtactaagtacaatgagaagttcaagagcaaggccacactgactgtagacaaaccctccagcacagcctacatgcagctcagcagcctgacatctgaggactctgcggtctattattgtgcaagatatctttgggcctattcgtacttcgatgtctggggcacagggaccacggtcaccgtctcctcagccaaaacgacacccccatctgtc…
R3_P05_E04	AicdaCreERT2	Exp2/Ctrl2	IGHV1-72*01 F	IGHJ1*03 F	IGHD1-1*01 F	CASYYYVSGYSYFDVW	tcttacatcagggaattcgaggtgcagctgcaggagtctggggctgagcttgtgaagcctggggcttcagtgaagctgtcctgcaaggcctctggctacaccttcaccagctacttgatgcactgggtgaagcagaggcctggacgaggccttgagtggattggaaggattgatcctaatagtggtggtactaagtacaatgagaagttcaagagcaaggccacactgactgtagacagaccctccagcacagcctacatgcagctcagcagcctgacatctgaggactctgcggtctattcttgtgcctcttattactacgttagtggctacagttacttcgatgtctggggcacagggaccacggtcaccgtctcctcagagagtcagtccttccca…
R3_P05_E05	AicdaCreERT2	Exp2/Ctrl2	IGHV1-72*01 F	IGHJ1*03 F	IGHD1-1*02 F	CARYLWAYSYFDVW	ttacaattccgggaattcgaggtgcagctgcaggagtctggggctgagattgtgaagcctggggcttcagtgaagctgtcctgcaaggcttctggctacattttcaccagctactggatgcactgggtgaagcagaggcctggacgaggccttgagtggattggaaggattgatccttatagtggtgatactaggtacaatgagaagttcaagagcacggccacactgacagtagacaaaccctccagcacagcctacatgcagctcagcagcctgacatctgaggactctgcggtctattattgtgcaagatatctttgggcctattcgtacttcgatgtctggggcacagggaccacggtcaccgtctcctcagccaaaacgacacccccatctgtc…
R3_P05_E06	AicdaCreERT2	Exp2/Ctrl2	IGHV1-72*01 F	IGHJ1*03 F	IGHD1-1*02 F	CARYLWAYSYFDVW	aagcttatgcgggaattcgaggtgcagctgcaggagtctggggctgagcttgtgacgcctggggcttcagtgaagctgtcctgcaaggcttctggctacaccttcaccagctactggatgcactgggtgaagcagaggcctggacgaggccttgagtggattggaaggattgatcctaatagtggtggtactaggtacaatgagaagttcaagaacaaggccacactgactgtagacaaaccctccagcacagcctacatgcagctcagcagcctgacatctgaggactctgcggtctattattgtgcaagatatctttgggcctattcgtacttcgatgtctggggcacagggaccacggtcgccgtctcctcagccaaaacgacacccccatctgtc…
R3_P05_E07	AicdaCreERT2	Exp2/Ctrl2	IGHV1-72*01 F	IGHJ1*03 F	IGHD1-1*02 F	CARYLWAYSYFDVW	tattcctcaggggaattcgaggtgcagctgcaggagtctggggctgagcttgtgaagcctggggcttcagtgaagctgtcctgcaaggcttctggctacaccttcaccagctactggatgcactgggtgaagcagaggcctggacgaggccttgagtggattggaaggattgatcctaatagtggtggaactaagtacaatgagaagttcgagagcaaggccacactgactgtagagaaaccctccagcacagcctacatgcagctcagcagtctgacatctgaggactctgcggtctattattgtgcaagatatctttgggcctattcgtacttcgatgtctggggcacagggaccacggtcaccgtctcctcagccaaaacgacacccccatctgtc…
R3_P05_E08	AicdaCreERT2	Exp2/Ctrl2	IGHV1-72*01 F	IGHJ1*03 F	IGHD1-1*02 F	CARYLWAYSYFDVW	ctcgtgcgttgggaattcgaggtgcagctgcaggagtctggggctgagcttgtgaagcctggggcttcagtgaagctgtcctgcaaggcttctggctacaccttcaccagctactggatgcactgggtgaagcagaggcctggacgaggccttgagtggattggaaggattgatcctaatagtggtggtactaggtacaatgagaagttcaagagcaaggccacactgactgtagacaaaccctccagcacagcctacatgcagctcagcagcctgacatctgaggactctgcggtctattattgtgcaagatatctttgggcctattcgtacttcgatgtctggggcacagggaccacggtcaccgtctcctcagccaaaacgacacccccatctgtc…
R3_P05_E11	AicdaCreERT2	Exp2/Ctrl2	IGHV1-72*01 F	IGHJ1*03 F	IGHD1-1*02 F	CARYLWAYSYFDVW	ggaccaacaggggaattcgaggtgcagctgcaggagtctggggctgagattgtgaagcctggggcttcagtgaagctgtcctgcaaggcttctggctacaccttcaccaactactggatgcactgggtgaagcagaggcctggacgaggccttgagtggattggaaggattgatccttatagtggtggtactaggtataatgagaagttcaaaaacacggccacactgacggtagacaaaccctccagcacagcctacatgcagttcagcagcctgacatctgaggactctgcggtctattattgtgcaagatatctttgggcctattcgtacttcgatgtctggggcacagggaccacggtcaccgtctcctcagccaaaacgacacccccatctgtc…
R3_P05_E12	AicdaCreERT2	Exp2/Ctrl2	IGHV1-72*01 F	IGHJ1*03 F	IGHD1-1*02 F	CARYLWAFSYFDVW	ttccaggtaagggaattcgaggtgcagctgcaggagtctgggactgaacttgtgaagcctggggcttcaatgaagctgtcctgcaagacttctggctacaccttcaccagctactggatgcactgggtgaagcagaggcctggacgcggccttgagtggattggaaggattgatcctaataatggtggtactaagtacaatgagaagttcatgggcaaggccacactgactgtagacaaaccctccaccacagcctacatgcagctcagcagcctgacatctgaggactctgcggtctattattgtgcaagatatctttgggccttttcgtacttcgatgtctggggcacagggaccacggtcaccgtctcctcagccaaaacgacacccccatctgtc…
R3_P05_F01	AicdaCreERT2	Exp2/Ctrl2	IGHV1-72*01 F	IGHJ1*03 F	IGHD1-1*02 F	CARYLWAYSYFDVW	gcgcgatgttgggaattcgaggtgcagctgcaggagtctggggctgagcttgtgaaccctggggcttcagtgaagctgtcctgcaaggcttctggctacgcctacaccagctactggatgcactgggtgaaacagaggcctggacgaggccttgagtggattggaaggattgatcctaatagtggtggcactaggtacaatgagaacttcaagagcaaggccacactgactgtagacaaaccctccagcacagcctacatgcagctcagcagcctgacatctgaggactctgcggtctattattgtgcaagatatctttgggcctattcgtacttcgatgtctggggcacagggaccacggtcaccgtctcctcagccaaaacgacacccccatctgtc…
R3_P05_F03	AicdaCreERT2	Exp2/Ctrl2	IGHV1-72*01 F	IGHJ1*03 F	IGHD1-1*02 F	CARYLWAYSYFDVW	accgcgcaatgggaattcgaggtgcagctgcaggagtctggggctgagcttgtgaagcctggggcttcagtgaagctgtcctgcaaggcttctggctacaccttcaccagttactggatgcactgggtgaagcagaggcctggacgaggccttgagtggattggaaggattgatcctaatagtggtggtactaggtacaatgagaagttcaagagcaaggccacactgactgtagacaaaccctccagcacagcctacatgcagctcagcagcctgacatctgaggactctgcggtctattattgtgcaagatatctttgggcctattcgtacttcgatgtctggggcacagggaccacggtcaccgtctcctcagccaaaacgacacccccatctgtc…
R3_P05_F07	AicdaCreERT2	Exp2/Ctrl2	IGHV1-72*01 F	IGHJ1*03 F	IGHD1-1*02 F	CARYLWAYSYFDVW	agcacatcctgggaattcgaggtgcagctgcaggagtctggggctgagattgtgaagcctggggcttcagtgaagctgtcctgcaaggcttctggctacaccttcaccagctactggatgcactgggtgaagcagaggcctggacgaggccttgagtggattggaaggattgatccttatagtggtggtattaggtacaatgagaagttcaagagcacggccacactgacagtagacaaaccctccagcacagcctacatgcagctcagcagcctgacatctgaggactctgcggtctattattgtgcaagatatctttgggcctattcgtacttcgatgtctggggcacagggaccacggtcaccgtctcctcagccaaaacgacacccccatctgtc…
R3_P05_F10	AicdaCreERT2	Exp2/Ctrl2	IGHV1-72*01 F	IGHJ1*03 F	IGHD1-1*02 F	CARYLWAYSYFDVW	acgtcaatacgggaattcgaggtgcagctgcaggagtctggggctgagcttgtgaagcctggggcttcagtgaagctgtcctgcaaggcttctgcctacaccttcaccaggtactggatacactgggtgaagcagaggcctggacgaggccttgagtggattggaaggattgatcctaatagtggaggtactaagtacaatgagaagttcaagagcaaggccacactgactgtagacaaaccctccagcacagcctacatgcagctcagcagcctgacatctgaggactctgcggtctattattgtgcaagatatctttgggcctattcgtacttcgatgtctggggcacagggaccacggtcaccgtctcctcagccaaaacgacacccccatctgtc…
R3_P05_F12	AicdaCreERT2	Exp2/Ctrl2	IGHV1-72*01 F	IGHJ1*03 F	IGHD1-1*02 F	CARYLWAYSYFDVW	ccacctgtgtgggaattcgaggtgcagctgcaggagtctggggctgagcttgtgaagcctggggcttcagtgaagctgtcctgcaaggcttctggctacaccttcaccagctactggttgcactgggtgaagcagaggcctggacgaggccttgagtggattggaaggattgatcctaatagtggtggtactaggtccaatgagaagttcaagagcaaggccacactgactgtagacaaaccctccagcacagcctacttgcagctcagcagcctgacatctgaggactctgcggtctattattgtgcaagatatctttgggcctattcgtacttcgatgtctggggcacagggaccacggtcaccgtcacctcagccaaaacgacacccccatctgtc…
R3_P05_G01	AicdaCreERT2	Exp2/Ctrl2	IGHV1-72*01 F	IGHJ4*01 F	IGHD3-2*02 F	CARYRLGVSAMDYW	agagcactaggggaattcgaggtgcagctgcaggagtctggggctgagcttgtgaagcctggggcttcagtgaagctgtcctgcaaggcttctggctacaccttcaccagctactggatgcactgggtgaagcagaggcctggacgaggccttgagtggattggaaggattgatcctaatagtagtagtactaagtacgatgagaggttcaagagcaaggccacactgactgtagacaaaccctccagcacagcctacatgcagctcagcagcctgacatctgaggactctgcggtctatttttgtgcaaggtacagactaggagtctctgctatggactactggggtcaaggaacctcagtcaccgtctcctcagagagtcagtccttcccaaatgtc…
R3_P05_G02	AicdaCreERT2	Exp2/Ctrl2	IGHV1-72*01 F	IGHJ1*03 F	IGHD1-1*02 F	CARYLWAYSYFDVW	accttatgaagggaattcgaggtgcagctgcaggagtctggggctgagcttgtgaagcctggggcttcagtgaagctgtcctgcaaggcttctggctacacctacaccagctactggatgcactgggtgaagcagcggcctggacgaggccttgagtggattggaaggattgatcctaatagtggtggcactaggtacaatgagaacttcaagagcaaggccacactgactgtagacaaaccctccagcacagcctacatgcagctcagcaccctgacatctgaggactctgcggtctattattgtgcaagatatctttgggcctattcgtacttcgatgtctggggcacagggaccacggtcaccgtctcctcagccaaaacgacacccccatctgtc…
R3_P05_G03	AicdaCreERT2	Exp2/Ctrl2	IGHV1-72*01 F	IGHJ3*01 F	IGHD2-2*01 F	CARYYYGYAWFASW	cgctgcagaggggaattcgaggtgcagctgcaggagtctggggctgagcttgtgaagcctggggcttcagtgaagctgtcctgcaaggcttctggctacaccttcaccagctactggatgcactgggtgaaacagaggcctggacgaggccttgagtggattggaaggattgatcctaatagtggtggtactaagttgagtgagaggttcaagagtaaggccacactgactgtcgacaaaccctccagcacagcctacatgcagctcagcagcctgacatctgaggactctgcggtctattattgtgcaagatactactatggttacgcctggtttgcttcctggggccaagggactctggtcgctgtctctgcagagagtcagtccttcccaaatgtc…
R3_P05_G04	AicdaCreERT2	Exp2/Ctrl2	IGHV1-72*01 F	IGHJ1*03 F	IGHD1-1*02 F	CARYLWAYSYFDVW	gtagagtcaggggaattcgaggtgcagctgcaggagtctggggctgagcttgtgaagcctggggcctcagtgaagctgtcctgcaaggcttctggcttcaccttcacaatctactggatacactgggtgaagcagaggcctggacgaggccttgagtggattggaaggattgatcctaatggtggtggtactaagtacaatgagaagttcaagatcaaggccacactgactgtagacaaacccgccagcacagcctacatgcagctcagcagcctgacatctgaggactctgcggtctattattgtgcaagatatctttgggcctattcgtacttcgatgtctggggcacagggaccacggtcaccgtctcctcagccaaaacgacacccccatctgtc…
R3_P05_G07	AicdaCreERT2	Exp2/Ctrl2	IGHV1-72*01 F	IGHJ2*01 F	IGHD2-14*01 F	CARYRYSGSYFDYW	tcctgaccgtgggaattcgaggtgcagctgcaggagtctggggctgagcttgtgaagcctggggcttcagtgaagctgtcctgcaaggcttctggctacaccttcaccagctacttgatgcactgggtgaagcagaggcctggacgaggccttgagtggattggaaggattgatcctaatagtggtggtactaagtacaatgagaagttcaagagcaaggccacactgactgtagacaaaccctccagcacagcctacatgcagctcagcagcctgacatctgaggactctgcggtctattattgtgcaagatataggtactccgggagctactttgactactggggccaaggcaccactctcacagtctcctcagccaaaacgacacccccatctgtc…
R3_P05_G08	AicdaCreERT2	Exp2/Ctrl2	IGHV1-72*01 F	IGHJ2*01 F	IGHD1-1*01 F	CASYYYGSSVFDYW	ctggcttgccgggaattcgaggtgcagctgcaggagtctggggctgagcttgtgaagcctggggcttcagtgaagctgtcctgcaaggcttctggctacaccttcaccagctactggatacactgggtgaagcagaggcctggacgaggccttgagtggattggaaggattgatcctaatagtggtggtactaagtacaatgagaagttcaagagcaaggccacactgactgtagacaaaccctccagcacagcctacatgcagctcagcagcctgacatctgaggactctgcggtctattattgtgcatcttattactacggtagtagcgtttttgactactggggccaaggcaccactctcacagtctcctcagagagtcagtccttcccaaatgtc…
R3_P05_G10	AicdaCreERT2	Exp2/Ctrl2	IGHV1-72*01 F	IGHJ1*03 F	IGHD1-1*02 F	CARYLWAYSYFDVW	ttgtaacggtgggaattcgaggtgcagctgcaggagtctggggctgagcttgtgaagcctggggcttcagtgaagctgtcctgcaagtcttctgactacaccttcaccacctactggatgcactgggtgaagcagaggcctggacgaggccttgagtggattggaaggattgctcctaatagtggtggtactaagtacaatgagaagttcaagagtaaggccacactgactgtagacaaaccctccagcacagcctacatgcagctcagcagcctgacatctgaggactctgcggtctattattgtgcaagatatctttgggcctattcgtacttcgatgtctggggcacagggaccacggtcaccgtctcctcagccaaaacgacacccccatctgtc…
R3_P05_G11	AicdaCreERT2	Exp2/Ctrl2	IGHV1-72*01 F	IGHJ1*03 F	IGHD1-1*02 F	CARYLWAYSYFDVW	gtaaggcatagggaattcgaggtgcagctgcaggagtctggggctgagtttgtgaagcctggggcttcagtgaagctgtcctgcaaggcttctggctacaccttcaccagccactggatgcactgggtgaagcagaggcctggacgaggccttgagtggattggaaggattgatccaaatagtggttttactaagtacaatgagaagttcaagagcaaggccacactgactgtagacaaaccctccagcacagcctacatgcagctcagcagcctgacatctgaggactctgcggtctattattgtgcaagatatctttgggcctattcgtacttcgatgtctggggcacagggaccacggtcaccgtctcctcagccaaaacgacacccccatctgtc…
R3_P05_G12	AicdaCreERT2	Exp2/Ctrl2	IGHV1-72*01 F	IGHJ4*01 F	IGHD1-1*01 F	CARYYYGQAMDYW	gtccacttgtgggaattcgaggtgcagctgcaggagtctgggactgaacttgtgaagcctggggcttcagtgaagctgtcctgcaaggcttctggctacaccttcaccaggtacttgatgccctgggtgaagcagaggcctggacgaggccttgagtggattggaatgattgatcctaatagtgatggtactaactacaatgagaagttcaagaacaaggccacactgactgtagacaaaccctccagcacagcctacatgcagctcagcagcctgacatctgaggactctgcggtctattattgtgcaagatattactacggccaggctatggactactggggtcaaggaacctcagtcaccgtctcctcagccaaaacgacacccccatctgtctat…
R3_P05_H02	AicdaCreERT2	Exp2/Ctrl2	IGHV1-72*01 F	IGHJ2*01 F	IGHD2-14*01 F	CARYRYFGNYFDYW	ggaattccaagggaattcgaggtgcagctgcaggagtctggggctgagcttgtgaagcctggggcctcagtgaagctgtcctgcaaggcttctggcaacaccttcaccagcaactgggtgcactggatgaagcagaggcctggacgaggccttgagtggattggaaggattgatcctaatagtggtggtactaagtacaatgagaacttcaagagcaaggccacactgactgtagacaaaccctccagtacagcctacatgcagctcagcagcctgacatctgaggactctgcggtctattattgtgcaagatataggtatttcgggaactattttgactactggggccaaggcaccactctcacagtctcctcagccaaaacgacacccccatctgtc…
R3_P05_H04	AicdaCreERT2	Exp2/Ctrl2	IGHV1-72*01 F	IGHJ2*01 F	IGHD1-1*01 F	CARYDYGRSYFDYW	tacacgctccgggaattcgaggtgcagctgcaggagtctggggctgagcttgtgaagcctggggcttcagtgaagctgtcctgcaaggcttctggctgcaccttcaccccctactggatgcactgggtgaagcagaggcctgggcgaggccttgagtggattggaaggattgatccttatagtgggggtactaagtacaatgagaagttcaagagcaaggccacactgactgtagacaaaacctccagcacagcctacatgcagctcagcagcctgacatctgaggactctgcggtctactattgtgcaagatatgattacgggaggagttactttgactactggggccaaggcaccactctcacagtctcctcagccaaaacgacacccccatctgtc…
R3_P05_H05	AicdaCreERT2	Exp2/Ctrl2	IGHV1-72*01 F	IGHJ1*03 F	IGHD1-1*02 F	CARYLWAYSYFDVW	gcttacggacgggaattcgaggtgcagctgcaggagtctggggctgagcttgtgaagcctggggcttcagtgaagctgtcctgcaaggcttctggctacacctacaccagctactggatgcactgggtgaagcagaggcctggacgaggccttgagtggattggaaggattgatcctaatagtggtggcactacatacaatgagaacttcaagagcaaggccacactgactgtagacaaaccctccagcacagcctacatgcagctcagcagcctgacatctgaggactctgcggtctattattgtgcaagatatctttgggcctattcgtacttcgatgtctggggcacagggaccacggtcaccgtctcctcagccaaaacgacacccccatctgtc…
R3_P05_H08	AicdaCreERT2	Exp2/Ctrl2	IGHV1-72*01 F	IGHJ1*03 F	IGHD1-1*02 F	CARYLWAYSYFDVW	ataccaacgcgggaattcgaggtgcagctgcaggagtctggggctgagcttgtgaagcctggggcttcagtgaagctgtcctgcaaggcttctggctacaccttcaccagctactggatgcactgggtgaagcagaggcctggacgaggccttgagtggattggaaggattgatcctaatagtggtggtactaggtacaatgagaagttcaagagcaaggccacactgactgtagacaaaccctccagcacagcctacatgcagctcagcagcctgacatctgaggactctgcggtctattattgtgcaagatatctttgggcctattcgtacttcgatgtctggggcacagggaccacggtcaccgtctcctcagccaaaacgacacccccatctgtc…
R3_P05_H09	AicdaCreERT2	Exp2/Ctrl2	IGHV1-72*01 F	IGHJ1*03 F	IGHD1-1*02 F	CARYLWAYSYFDVW	ctggatatgtgggaattcgaggtgcagctgcaggagtctggggctgaccttgtgaagcctggggcttcagtgaagctgtcctgcaaggcttctggctacaccttcaccagctactggatgcactgggtgaaacagaggcctggacgaggccttgagtggattggaaggattgatcctaatagtggtggtactaagtacaatgagaagttcaagagcaaggccacactgactgtagacaaaccctccagcacagcctacatgcagctcagcagcctgacatctgaggactctgcggtctattattgtgcaagatatctttgggcctattcgtacttcgatgtctggggcacagggaccacggtcaccgtctcctcagccaaaacgacacccccatctgtc…
R3_P05_H10	AicdaCreERT2	Exp2/Ctrl2	IGHV1-72*01 F	IGHJ4*01 F	IGHD2-4*01 F	CARYDYRFYYGMDYW	caatctatgagggaattcgaggtgcagctgcaggagtctggggctgagcttgtgaagcctggggcttcagtgaagctgtcctgcaaggcttctggctacaccttcaccagctactggatgcactgggtgaagcagaggcctggacgaggccttgagtggattggaaggattgatcctaatagtggtggtactaagtacaatgagaagttcaagagcaaggccacactgactgtagacaaaccctccagcacagcctacatgcagctcagcagcctgacatctgaggactctgcggtctattattgtgcaagatatgattaccgtttttactatggtatggactactggggtcaaggaacctcagtcaccgtctcctcagccaaaacgacacccccatct…
R3_P05_H11	AicdaCreERT2	Exp2/Ctrl2	IGHV1-72*01 F	IGHJ1*03 F	IGHD1-1*02 F	CARYLWAYSYFDVW	ggtggaatacgggaattcgaggtgcagctgcaggagtctggggctgagcttgtgaagcctggggcttcagtgaggctgtcctgcaaggcttctggctacaccttcaccagctactggatgcactgggtgaggcagaggcctggacgaggccttgagtggattggaaggattgatcctaatagtggtggtactaggtacaatgagaagttcaggaacaaggccacactgactgtagacaaaccctccagcacagcctacatgcagttcagcagcctgacatctgaggactctgcggtctattattgtgcaagatatctttgggcctattcgtacttcgatgtctggggcacagggaccacggtcaccgtctcctcagccaaaacgacacccccatctgtc…
R3_P11_A02	AicdaCreERT2	Exp2/Ctrl2	IGHV1-72*01 F	IGHJ1*03 F	IGHD1-1*02 F	CARYLWAYSYFDVW	gcagagatgcacgggaattcgaggtgcagctgcaggagtctggggctgagcttgtgaagcctggggcttcagtgaagctgtcctgcaaggcttctggctacaccttcaccagctactggatgcactgggtgaagcagaggcctggacgaggccttgagtggattggaaggattgatcctaatagtggtggtactaggtacaatgagaagttcaagaacaaggccacactgactgtagacaaaccctccagcacagcctacatgcagctcagcagcctgacatctgaggactctgcggtctattattgtgcaagatatctttgggcctattcgtacttcgatgtctggggcacagggaccacggtcaccgtctcctcagccaaaacgacacccccatctg…
R3_P11_A03	AicdaCreERT2	Exp2/Ctrl2	IGHV1-72*01 F	IGHJ1*03 F	IGHD1-1*02 F	CARYLWAYSYFDVW	gcagagactcaggggaattcgaggtgcagctgcaggagtctggggctgagcttgtgaagcctggggcttcagtgaagctgtcctgcaaggcttctggctacaccttcaccagctactggatgcactgggtgaagcagaggcctggacgaggccttgagtggattggaaggattgatcctaatagtggtggtattaggtccaatgagaagttcaagagcaaggccacactaactgtagacagaccctccagcacagcctacatgcagctcagcggcctgacatctgaggactctgcggtctattattgtgcaagatatctttgggcctattcgtacttcgatgtctggggcacagggaccacggtcaccgtctcctcagccaaaacgacacccccatctg…
R3_P11_A05	AicdaCreERT2	Exp2/Ctrl2	IGHV1-72*01 F	IGHJ2*01 F	IGHD1-1*01 F	CARYTYFGSYFDHW	gcagagacgagggggaattcgaggtgcagctgcaggagtctggggctgagcttgtgaagcctggggcctcagtgaagctgtcctgcaaggcttctggcaacaccttcaccagcaactggatgcactgggtgaagcagaggcctggacgaggccttgagtggattggaaggattgatcctaatagtggtggtactaagtacaatgagaagttcaagagcaaggccacactgactgtagacaaaccctccagcacagcctacatgcagctcagcagcctgacatctgaggactctgcggtctattattgtgcaagatatacgtatttcgggagctattttgaccactggggccaaggcaccactctcacagtctcctcagccaaaacgacacccccatctg…
R3_P11_A06	AicdaCreERT2	Exp2/Ctrl2	IGHV1-72*01 F	IGHJ2*01 F	IGHD2-14*01 F	CARYRYFGSYFDKW	gcagagaaggaggggaattcgaggtgcagctgcaggagtctggggctgagcttgtgaagcctggggcttcagtgaagctgtcctgcaaggcttctggctacaccttcaccagctactggatgcactgggtgaagcagaggcctggacgaggccttgagtggattggaaggattgatcctaatagtggtaatattaagtacaatgagaagttcaagaataaggcctcagtgactgtggacaaaccctccagcacagcctacatgcagctcagcagcctgacatctgaggactctgcggtctattattgtgcaagatataggtacttcgggagctactttgacaagtggggccaaggcaccactctcacagtctcctcagccaaaacgacacccccatctg…
R3_P11_A09	AicdaCreERT2	Exp2/Ctrl2	IGHV1-72*01 F	IGHJ1*03 F	IGHD1-1*02 F	CARYLWAYSYFDVW	ctactcagtcgggaattcgaggtgcagctgcaggagtctggggctgagcttgtgaagcctggggcttcagtgacgctgtcctgcaaggcttctggctacaccttcaccaggtactggatgcactgggtgaagcagaggcctggacgaggccttgagtggattggaaggattgatcctaatagtggtggtactaagtacaatgagaagttcaagagcaaggccacactgactgtagacaaaccctccagcacagcctacatgcagctcagcagcctgacatctgaggactctgcggtctattattgtgcaagatatctttgggcctattcgtacttcgatgtctggggcacagggaccacggtcaccgtctcctcagccaaaacgacacccccatctgtc…
R3_P11_A12	AicdaCreERT2	Exp2/Ctrl2	IGHV1-72*01 F	IGHJ1*03 F	IGHD1-1*02 F	CARYLWAYSYFDVW	cctatgactcgggaattcgaggtgcagctgcaggagtctggggctgagattgtgaagcctggggcttcagtgaagctgtcctgcaaggcttctggctacaccttcaccagctactggatgcactgggtgaagcagaggcctggacgaggccttgagtggattggaaagattgatccttatagtggtggtactaggtacaatgagaagttcaagagcacggccacactgacagtagacaaaccctccagcacagcctacatgcagctcagcagcctgacatctgaggactctgcggtctattattgtgcaagatatctttgggcctattcgtacttcgatgtctggggcacagggaccacggtcaccgtctcctcagccaaaacgacacccccatctgtc…
R3_P11_B02	AicdaCreERT2	Exp2/Ctrl2	IGHV1-72*01 F	IGHJ4*01 F	IGHD6-2*01 F	CARYRFSGGAMDYW	gtgccgcttcgggaattcgaggtgcagctgcaggagtctggggctgagcttgtgaagcctggggcttcagtgaagctgtcctgcaaggcttctggctacaccttcaccagctacttgatggactgggtgaagcagaggcctggacgaggccttgagtggattggaaggattgatcctaatagtggtggtactaagtacaatgagaagttcaagagcaaggccacactgactgtagacaaaccctccagcacagcctacatgcagctcagcagcctgacatctgaggactctgcggtctattattgtgcaagatacagattctctggaggtgctatggactactggggtcaaggaacctcagtcaccgtctcctcagccaaaacgacacccccatctgtc…
R3_P11_B03	AicdaCreERT2	Exp2/Ctrl2	IGHV1-72*01 F	IGHJ2*01 F	IGHD2-12*01 F	CARYRSSGSYFDSW	cggcaatggagggaattcgaggtgcagctgcaggagtctggggctgagcttgtgaagcctggggcttcagtgaagctgtcctgcaaggcttctggctacaccttcaccagctatttgatgcactgggtgaagcagaggcctggacgaggccttgagtggattggaaggattgatcctaatagtggtggtactaagtacaatgagaagttcaagagcaaggccacactgactgtagacaaaccctccagcacagtctacatgcagctcagcagcctgacatctgaggactctgcggtctatttttgtgcaagatataggtcctccgggagctactttgactcctggggccaaggcaccactctcacagtctcctcagccaaaacgacacccccatctgtc…
R3_P11_B07	AicdaCreERT2	Exp2/Ctrl2	IGHV1-72*01 F	IGHJ2*01 F	IGHD1-1*01 F	CASYYYGSSVFDYW	ctaatgatgggggaattcgaggtgcagctgcaggagtctggggctgagtttgtgaagcctggggcttcagtgaaactgtcctgcaaggcttctggctacaccttcacctgctactggatgcactgggtgaagcagaggcctggacgaggccttgagtggattggaaggattgatcctaatagtggtggtgctaagtacaatgagaagttcaggagcaaggccacactgactgtagacaaaccctccaccacagcctacatgcagctcagcagcctgacatctgaggactctgcggtctattattgtgcatcttattactacggtagtagcgtttttgactactggggccaaggcaccactctcacagtctcctcagagagtcagtccttcccaaatgtc…
R3_P11_B08	AicdaCreERT2	Exp2/Ctrl2	IGHV1-72*01 F	IGHJ2*01 F	IGHD2-12*01 F	CARYSYFGSYFDNW	tcggcctatcgggaattcgaggtgcagctgcaggagtctggggctgagcttgtgaagcctggggcttcagtgaagctgtcctgcaaggcttctggctacaccttcaccagctactggatgcactgggtgaagcagaggcctggacgaggccttgagtggattggaaggattgatcctaatagtggtggtactaagtacaatgagaagttcaagagcaaggccacagtgactgtggacaaaccctccagcacagcctacatgcagctcagcagcctgacatctgaggactctgcgatctattattgtgcaagatatagttacttcgggagctactttgacaactggggccaaggcaccactctcacagtctcctcagccaaaacgacacccccatctgtc…
R3_P11_B10	AicdaCreERT2	Exp2/Ctrl2	IGHV1-72*01 F	IGHJ2*01 F	IGHD2-4*01 F	CARYDYDWGYYFDYW	gagcgcaatagggaattcgaggtgcagctgcaggagtctggggctgagcttgtgaagcctggggcttcagtgaagctgtcctgcaaggcttctggctacaccttcagcagctactggatgcactgggtgaagcagaggcctggacgaggccttgagtggattggaaggattgatgcaaatagtggaggtactaagtacaatgagaagttcaagagcaaggccacactgactgtagacaaaccctccagcacagcctacatgcagctcagcagcctgacatctgaggactctgcggtctattattgtgcaagatatgattacgactgggggtactactttgactactggggccaaggcaccactctcacagtctcctcagagagtcagtccttcccaaat…
R3_P11_B11	AicdaCreERT2	Exp2/Ctrl2	IGHV1-72*01 F	IGHJ1*03 F	IGHD1-1*02 F	CASYLWAYSYFDVW	aacaaggcgtgggaattcgaggtgcagctgcaggagtctggggctgagcttgtgaagcctggggcttcagtgaggctgtcctgcaaggcttctggctacaccttcaccagctactggatgcactgggtgaaacagaggcctggacgaggccttgagtggattggaaggattgatcctaatagtggtggtactaggtacaatgagaacttcaagagcaaggccacactgactgtagacaaaccctccagcacagcctacatgcagctcagcagcctgacatctgaggactctgcggtctattattgtgcaagttatctttgggcctattcgtacttcgatgtctggggcacagggaccacggtcaccgtctcctcagccaaaacgacacccccatctgtc…
R3_P11_C01	AicdaCreERT2	Exp2/Ctrl2	IGHV1-72*01 F	IGHJ1*03 F	IGHD1-1*02 F	CARYLWAYSYFDVW	atatgagacggggaattcgaggtgcagctgcaggagtctggggctgagcttgtgaagcctggggcttcagtgaagctgtcctgcaaggcttctggctacaccttcaccagctactggatgcactgggtgaagcagaggcctggacgaggccttgagtggattggaaggattgatccaaatagtggtggtactaggtacaatgagaagttcaagagcaaggccacactgactgtagacaaatcctccagcacagcctacatgcagctcagcagcctgacatctgaggactctgcggtctattattgtgcaagatatctttgggcctattcgtacttcgatgtctggggcacagggaccacggtcaccgtctcctcagccaaaacgacacccccatctgtc…
R3_P11_C05	AicdaCreERT2	Exp2/Ctrl2	IGHV1-72*01 F	IGHJ1*03 F	IGHD3-3*01 F	CARYLWACSYFDVW	agagtgcggcgggaattcgaggtgcagctgcaggagtctggggctgagcttgtgaagcctggggcttcagtgaagctgtcctgcaaggcttctggctactccttccccaactacttgatgcactgggtgaagcagaggcctggacgaggccttgagtggattggaaggattgatcctaatagtggtggtactaagtacaatgagaagttcaagagcaaggccacactgactgtagacaaaccctccagcacagccttcatgcagctcagcagcctgacatctgaggactctgcggtctattattgtgcaagatatctttgggcctgttcgtacttcgatgtctggggcacagggaccacggtcaccgtctcctcagccaaaacgacacccccatctgtc…
R3_P11_C06	AicdaCreERT2	Exp2/Ctrl2	IGHV1-72*01 F	IGHJ1*03 F	IGHD1-1*02 F	CARYLWAYSYFDVW	tgcctggtgggggaattcgaggtgcagctgcaggagtctggggctgagcttgtgaagcctggggcttcagtgaagctgtcctgcaaggcttctggctacaccttcaccagctactggatgcactgggtgaaacagaggcctggacgaggccttgagtggattggaaggattgatcctaatagtggtggtactaagtacaatgagaagttcaggagcaaggccacactgactgtagacaaaccctccggcacagcctacatgcagctcagcagcctgacatctgaggactctgcggtctattattgtgcaagatatctttgggcctattcgtacttcgatgtctggggcacagggaccacggtcaccgtctcctcagccaaaacgacacccccatctgtc…
R3_P11_C08	AicdaCreERT2	Exp2/Ctrl2	IGHV1-72*01 F	IGHJ1*03 F	IGHD1-1*02 F	CARYLWAYSYFDVW	catacactgtgggaattcgaggtgcagctgcaggagtctggggctgagcttgtgaagcctggggcttcagtgaagctgtcctgcaaggcttctggctacaccttcaccagctactggctgcactgggtgaagcagaggcctggacgaggccttgagtggattggaaggattgatcctaatagtggtggtactaggtacaatgagaagttcaagaacaaggccacactgactgtagacaaaccctccagcacagcctacatgcagctcagcagcctgacatctgaggactctgcggtctattattgtgcaagatatctttgggcctattcgtacttcgatgtctggggcacagggaccacggtcaccgtctcctcagagagtcagtccttcccaaatgtc…
R3_P11_C09	AicdaCreERT2	Exp2/Ctrl2	IGHV1-72*01 F	IGHJ2*01 F	IGHD2-14*01 F	CARYRYSGNYFDYW	cgtataatcagggaattcgaggtgcagctgcaggagtctggggctgagcttgtgaagcctggggcttcagtgaagctgtcctgcaaggcttctggctacaccttcaccaactacttgatacactgggtgaagcagaggcctggacgaggccttgagtggattggaaggattgatcctaatagtggtggtactaagtacaatgagaagttcaagagcaaggccacactgactgtagacaaaccctccagcacagcctacatgcagctcagcagcctgacatctgaggactctgcggtctattattgtgcaagatataggtactccggaaactactttgactactggggccaaggcaccactctcacagtctcctcagccaaaacgacacccccatctgtc…
R3_P11_C11	AicdaCreERT2	Exp2/Ctrl2	IGHV1-72*01 F	IGHJ1*03 F	IGHD1-1*02 F	CARYLWAYSYFDVW	gcgagttaccgggaattcgaggtgcagctgcaggagtctggggctgagcttgtgaagcctggggcttcagtgaagctgtcctgcaaggcttctggctacaccttcaccagctactggatgcactggatgaagcagaggcctggacggggccttgagtggattggaaggattgatcctaatagtggtggtactaagtacaatgaggacttcaagagcaaggccacactgactgtagacaaaccctccagcacagcctacatgcagctcagcagcctgacatctgaggactctgcggtctattattgtgcaagatatctttgggcctattcgtacttcgatgtctggggcacagggaccacggtcaccgtctcctcagagagtcagtccttcccaaatgtc…
R3_P11_D02	AicdaCreERT2	Exp2/Ctrl2	IGHV1-72*01 F	IGHJ1*03 F	IGHD1-1*02 F	CARYLWAYSYFDVW	ctgtctgcacgggaattcgaggtgcagctgcaggagtctggggctgagcttgtgaagcctggggcttcagtgaagctgtcctgcaaggcttctggctacaccttcaccaggtactggatgcactgggtgaagcagaggcctggacgaggccttgagtggattggaaggattgatcctaatagtggtggtactgagtacaatgagaagttcaagagcaaggccacactgactgtagacaaaccctccagcacagcctacatgcagctcagcagcctgacatctgaagactctgcggtctattattgtgcaagatatctttgggcctattcgtacttcgatgtctggggcacagggaccacggtcaccgtctcctcagccaaaacgacacccccatctgtc…
R3_P11_D03	AicdaCreERT2	Exp2/Ctrl2	IGHV1-72*01 F	IGHJ1*03 F	IGHD1-1*02 F	CARYLWAYSYFDVW	cagccgattggggaattcgaggtgcagctgcaggagtctggggctgagcttgtgaagcctgggccttcagtgaagctgtcctgcaaggcttctggctacaccttcaccagctactggatgcactgggtgaagcagaggcctggacgaggccttgagtggattggaaggattgatcctaatagtggtggtactaggtacaatgagaagttcaagagcaaggccacactgactgtagacaaaccctccagcacagcctacatgcagctcagcagcctgacatctgaggactctgcggtctattattgtgcaagatatctttgggcctattcgtacttcgatgtctggggcacagggaccacggtcaccgtctcctcagccaaaacgacacccccatctgtc…
R3_P11_D04	AicdaCreERT2	Exp2/Ctrl2	IGHV1-72*01 F	IGHJ1*03 F	IGHD1-1*02 F	CARYLWAYSFFDVW	tgactacatagggaattcgaggtgcagctgcaggagtctggggctgagcttgtgaagcctggggcttcagtgaagctgtcctgcaaggcttctggctacacctacaccagctactggatgcactgggtgaagcagaggcctggacgaggccttgagtggattggaaggattgatcctaatagtggtggcactaggtacaatgagaacttcaagaacaaggccacactgactgtagacaaaccctccagcacagcctacatgcagctcagcagcctgacatctgaggactctgcggtctattattgtgcaagatatctttgggcctattcgttcttcgatgtctggggcacagggaccacggtcaccgtctcctcagccaaaacgacacccccatctgtc…
R3_P11_D05	AicdaCreERT2	Exp2/Ctrl2	IGHV1-72*01 F	IGHJ1*03 F	IGHD1-1*02 F	CARYLWAYSYFDVW	attgccgagtgggaattcgaggtgcagctgcaggagtctggggctgagattgtgaagcctggggcttcagtgaagctgtcctgcaaggcttctggctacaccttcaccagctactggatgcactgggtgaagcagaggcctggacgaggccttgagtggattggaaggattgatccttatagtggtggtactaggtacaatgagaagttcaagagcacggccacactgacagtagacaaaccctccagcacagcctacatgcagctcagcagcctgacatctgaggactctgcggtctattattgtgcaagatatctttgggcctattcgtacttcgatgtctggggcacagggaccacggtcaccgtctcctcagccaaaacgacacccccatctgtc…
R3_P11_D06	AicdaCreERT2	Exp2/Ctrl2	IGHV1-72*01 F	IGHJ2*01 F	IGHD1-1*01 F	CARYYNGSLFDYW	gccattagacgggaattcgaggtgcagctgcaggagtctggggctgagcttgtgaagcctggggcttcagtgaagctgtcctgcaaggcttctggctacaccttcaccacctactggatgcactgggtgaggcagaggcctggacgaggccttgagtggattggaaggattgatcctaatagtggtggaactaggtacaatgagaagttcaagagcaaggccacactgactgtagacaaaccctccagcacagcctacatgcagctcagcagcctgacatctgaggactctgcggtctattattgtgcaagatattacaacggtagcctctttgactactggggccaaggcactactctcacagtcacctcagccaaaacgacacccccatctgtctat…
R3_P11_D07	AicdaCreERT2	Exp2/Ctrl2	IGHV1-72*01 F	IGHJ2*01 F	IGHD1-1*01 F	CAAYYYGSSSFDYW	ggcgagatgggggaattcgaggtgcagctgcaggagtctggggctgagcttgtgaagcctggggcttcagtgaagctgtcctgcaaggcttctggctacatcttctccagctactggatgcactgggtgaagcagaggcctggacgaggccttgagtggattggaaggatttatcctaatagtggtggtactaagtacaatgagaggttcaagagcaaggccacactgactgtagacaaaccctccagcacagcctacatgcagctcagcagcctgacatctgaggactctgcggtctattattgtgccgcttattactacggtagtagctcctttgactactggggccaaggcaccactctcacagtctcctcagagagtcagtccttcccaaatgtc…
R3_P11_D08	AicdaCreERT2	Exp2/Ctrl2	IGHV1-72*01 F	IGHJ1*03 F	IGHD1-1*02 F	CARYLWAYSYFDVW	tggctcgcaggggaattcgaggtgcagctgcaggagtctggggctgagcttgtgaagcctggggcttcagtgaagctgtcctgcaaggcttctggctacaccttcaccaactactggatgcactggatgaagcagaggcctggacggggccttgagtggattggaaggattgatcctaatagtggtggtactaagtacaatgaggacttcaagagcaaggccacactgactgtagacaaaccctccagcacagcctacatgcagctcagcagcctgacatctgaggactctgcggtctattattgtgcaagatatctttgggcctattcgtacttcgatgtctggggcacagggaccacggtcaccgtctcctcagagagtcagtccttcccaaatgtc…
R3_P11_D09	AicdaCreERT2	Exp2/Ctrl2	IGHV1-72*01 F	IGHJ1*03 F	IGHD1-1*02 F	CAGYLWAYSYFDVW	tagaataacggggaattcgaggtgcagctgcaggagtctggggctgagcttgtgaagcctggggcttcagtgaagctgtcctgcaaggcttctggctacaccttcaccagctactggatgcactgggtgaggcagaggcctggacgaggccttgagtggattggaaggattgatcctaatagtgctggtactaagtacaatgagaagttcaagagcaaggccacactgactgtagacagaccctccagcacagcctacatgcagctcagcagcctgacatctgaggactctgcggtctattattgtgcaggatatctttgggcctattcgtacttcgatgtctgggccacagggaccacggtcaccgtctcctcagagagtcagtccttcccaaatgtc…
R3_P11_D10	AicdaCreERT2	Exp2/Ctrl2	IGHV1-72*01 F	IGHJ4*01 F	IGHD2-12*01 F	CARYRFYGSAMDYW	taatggatctgggaattcgaggtgcagctgcaggagtctggggctgagcttgtgaagcctggggcttcagtgaagctgtcctgcaaggcttctggctacaccttcaccagctacttgatacactgggtgaagcagaggcctggacgaggccttgagtggattggaaggattgatcctaatagtggtggtactaagtacaatgagaagttcaagagcaaggccacactgactgtagacaaaccctccagcacagcctacatgcagctcagcagcctgacatctgagggctctgcggtctattattgtgcaagatacagattctatggaagtgctatggactactggggtcaaggaacctcagtcaccgtctcctcagccaaaacgacacccccatctgtc…
R3_P11_D11	AicdaCreERT2	Exp2/Ctrl2	IGHV1-72*01 F	IGHJ1*03 F	IGHD1-1*02 F	CARYLWAYSYFDVW	tatccaggacgggaattcgaggtgcagctgcaggagtctggggctgagcttgtgaagcctggggcttcagtgaagctgtcctgcaaggcttctgactacaccttcaccaggtgctggatgcactgggtgaagcagaggcctggacgaggccttgagtggattggaaggattgatcctaatagtggtggttctaagtacaatgagaagttcaagagcaaggccacactgactgtagacaaaccctccagcacagcctacatgcagctcagcagcctgacatctgaggactctgcggtctattattgtgcaagatatctttgggcctattcgtacttcgatgtctggggcacagggaccacggtcaccgtctcctcagccaaaacgacacccccatctgtc…
R3_P11_D12	AicdaCreERT2	Exp2/Ctrl2	IGHV1-72*01 F	IGHJ2*01 F	IGHD2-14*01 F	CATYRYFGSYFDNW	agtgccactggggaattcgaggtgcagctgcaggagtctggggctgagcttgtgaagcctggggcttcagtgaagctgtcctgcaaggcttctggctacaccttcaccagctactggatgcactgggtgaagcagaggcctggacgaggccttgagtggattggaaggattgatcctaatagtggtggaactaagtacaatgagaagttcaagagcaaggccacagtgactgtggacaaagcctccagtacagcctacatgcagctcagcagcctgacatctgaggactctgcggtctattattgtgcaacatataggtacttcgggagctactttgacaattggggccaaggcaccactctcacagtctcctcagccaaaacgacacccccatctgtc…
R3_P11_E01	AicdaCreERT2	Exp2/Ctrl2	IGHV1-72*01 F	IGHJ1*03 F	IGHD6-1*01 F	CARYLWAFSYFDVW	taatctcgtcgggaattcgaggtgcagctgcaggagtctggggctgagcttgtgaagcctggggcttcagtgaagctgtcctgcaaggcttctggctacaccttcaccagctactggatgcactgggtgaagcagaggcctggacgaggccttgagtggattgggaggattgatcctattagtggtggttctaagtacaatgagaagttcaagtgcaaggccacactgactgtagacaaaccctccagcacagcctacatacagctcagcagcctgacatctgaggactctgcggtctattattgtgcaagatatctttgggccttttcatacttcgatgtctggggcacagggaccacggtcaccgtctcctcagccaaaacgacacccccatctgtc…
R3_P11_E02	AicdaCreERT2	Exp2/Ctrl2	IGHV1-72*01 F	IGHJ2*01 F	IGHD1-1*01 F	CARYYYGSFFDYW	acatggtgtcgggaattcgaggtgcagctgcaggagtctggggctgagcttgtgaagcctggggcttcagtgaagctgtcctgcaaggcttctggctacaccttcaccacctactggatgcactgggtgaggcagaggcctggacgaggccttgagtggattggaaggattgatcctaatagtggtggtactaggtacaatgagaagttcaagagcaaggccacactgactgtagacaaaccctccagcacagcctacatgcagctcagcagcctgacatctgaggactctgcggtctattattgtgcaagatattactacggtagtttttttgactactggggccaaggcaccactctcacagtctcctcagccaaaacgacacccccatctgtctat…
R3_P11_E04	AicdaCreERT2	Exp2/Ctrl2	IGHV1-72*01 F	IGHJ1*03 F	IGHD1-1*02 F	CARYLWAYSYFDVW	tcttacatcagggaattcgaggtgcagctgcaggagtctggggctgagcttgtgaagcctggggcttcagtgaagctgtcctgcaaggcttctgtctacaccttcaccaggtactggatgcactgggtgaagcagaggcctggacgaggccttgagtggattggaaggattgatcctaatagtggtggtactaagtacaatgagaagttcaagagcaaggccacactgactgtagacaaaccctccagcacagcctacatgcagctcagcagcctgacatctgaggactctgcggtctattattgtgcaagatatctttgggcctattcgtacttcgatgtctggggcacagggaccacggtcaccgtctcctcagccaaaacgacacccccatctgtc…
R3_P11_E06	AicdaCreERT2	Exp2/Ctrl2	IGHV1-72*01 F	IGHJ2*01 F	IGHD2-14*01 F	CGRYRYSGSYFDYW	aagcttatgcgggaattcgaggtgcagctgcaggagtctggggctgagcttgtgaagcctggggcttcagtgaagctgtcctgcaaggcttctggctacaccttcaccagctacttgatgcactgggtgaagcagaggcctggacgaggccttgagtggattggaaggattgatcctaatagtggtggtactaagtacaatgagaagttcaagagcaaggccacactgactgtagacaaaccctccagcacagcctacatgcagctcagcagcctgacatctgaggactctgcggtctattattgtggaagatataggtactccgggagctactttgactactggggccaaggcaccactctcacagtctcctcagccaaaacgacacccccatctgtc…
R3_P11_E07	AicdaCreERT2	Exp2/Ctrl2	IGHV1-72*01 F	IGHJ4*01 F	IGHD1-1*01 F	CARYYYGQAMDYW	tattcctcaggggaattcgaggtgcagctgcaggagtctggggctgagcttgtgaagcctggggcttcagtgaagctgtcctgcaaggcttctggctacaccttcaccaggtacttgatgcactgggtgaagcagaggcctggacgaggccttgagtggattggaaggattgatcctaatagtggtggtactaagtacaatgagaagttcaagaacaaggccacactgactgtagacaaaccctccagcacagcctacatgcagctcagcagcctgacatctgaggactctgcggtctattattgtgcaagatattactacggccaggctatggactactggggtcaaggaacctcagtcaccgtctcctcagccaaaacgacacccccatctgtctat…
R3_P11_E08	AicdaCreERT2	Exp2/Ctrl2	IGHV1-72*01 F	IGHJ1*03 F	IGHD1-1*02 F	CARYLWAYSYFDVW	ctcgtgcgttgggaattcgaggtgcagctgcaggagtctggggctgagcttgtgaagcctggggcttcagtgaagctgtcctgcaaggcttctggctacaccttcaccagctactggatgcactgggtgaagcagaggcctggacgaggccttgagtggattggaaggattgatcctaatagtcatgatactaggtacaatgagaagttcaagaccaaggccacactgactgtagacaaaccctccagcacagcctacatgcagctcagcagcctgacatctgaggactctgcggtctattattgtgcaagatatctttgggcctattcgtacttcgatgtctggggcacagggaccacggtcaccgtctcctcagccaaaacgacacccccatctgtc…
R3_P11_E10	AicdaCreERT2	Exp2/Ctrl2	IGHV1-72*01 F	IGHJ1*03 F	IGHD1-1*02 F	CARYLWAYSYFDVW	ccgaagcgaggggaattcgaggtgcagctgcaggagtctggggctgagcttgtgaagcctggggcttcagtgaagctgtcctgcaaggcttctggctacaccttcaccagctactggatgcactgggtgaagcagaggcctggacgaggccttgagtggattggaaggattgatcctaatagtggtggtactaggtacaatgagaagttcaagagcaaggccacactgactgtagacaaaccctccagcacagcctacatgcagctcagcagcctgacatctgaggactctgcggtctattattgtgcaagatatctttgggcctattcgtacttcgatgtctggggcacagggaccacggtcaccgtctcctcagccaaaacgacacccccatctgtc…
R3_P11_F01	AicdaCreERT2	Exp2/Ctrl2	IGHV1-72*01 F	IGHJ3*01 F	IGHD1-1*01 F	CARYYYYGSIIAYW	gcgcgatgttgggaattcgaggtgcagctgcaggagtctggggctgagcttgtgaagcctggggcttcagtgaagctgtcctgcaaggcttctggatacaccttcaccagttactggatgcaatgggtgaagcagaggcctggacgaggccttgagtggattggaaggattgatcctaatagtggtggtactaagtacaatgagaagttcaagagcaaggccacactgactgtagacaaaccctccagcacagcctacatgcagctcagcagcctgacatctgaggactctgcggtctattattgtgcaagatattattactacggtagtatcattgcttattggggccaagggactctggtcactgtctctgcagagagtcagtccttcccaaatgtc…
R3_P11_F02	AicdaCreERT2	Exp2/Ctrl2	IGHV1-72*01 F	IGHJ1*03 F	IGHD1-1*02 F	CARYLWAYSYFDVW	taacagtgttgggaattcgaggtgcagctgcaggagtctggggctgagcttgtgaagcctggggcttcagtgaagctgtcctgcaaggcttctggctccaccttcaccaaatactggatgcactgggtgaagcagaggcctggacgaggccttgagtggattggaaggattgatcctaatagtggtggtactaagtacaatgagaagttcaagagcagggccacactgactgtagacaaaccctccagcacagcctacatgcagctcagcagcctgacatctgaggactctgcggtctattattgtgcaagatatctttgggcctattcgtacttcgatgtctggggcacagggaccacggtcaccgtctcctcagagagtcagtccttcccaaatgtc…
R3_P11_F04	AicdaCreERT2	Exp2/Ctrl2	IGHV1-72*01 F	IGHJ1*03 F	IGHD1-1*02 F	CARYLWAYSYFDVW	gttcgcgccagggaattcgaggtgcagctgcaggagtctggggctgagcttgtgaagcctgggacttcagtgaagctgtcctgcaaggcttctggctacaccttcaccaggtactggatgcactgggtgaagcagaggcctggacgaggccttgagtggattggaaggattgatcctaatagtggtggtactaagtacaatgagaagttcaagaacaaggccacactgaccgtagacaaaccctccagcacagcctacatgcagctcagcagcctgacatctgaggactctgcggtctattattgtgcaagatatctttgggcctattcgtacttcgatgtctggggcacagggaccacggtcaccgtctcctcagccaaaacgacacccccatctgtc…
R3_P11_F05	AicdaCreERT2	Exp2/Ctrl2	IGHV1-72*01 F	IGHJ1*03 F	IGHD1-1*02 F	CARYLWAYSYFDVW	agacacattagggaattcgaggtgcagctgcaggagtctggggctgagcttgtgaagcctggggcttcagtgaagctgtcctgcaaggcttctggctacaccttcaccagctactggatgcactgggtgaagcagaggcctggacgaggccttgagtggattggaaggattgatcctaatagtggtggtactaagtacaatgagaagttcaagagcaaggccacactgactgtagacaaaccctccagcacagcctacatgcagctcagcagcctgacatctgaggactctgcggtctattattgtgcaagatatctttgggcctattcgtacttcgatgtctggggcacagggaccacggtcaccgtctcctcagccaaaacgacacccccatctgtc…
R3_P11_F07	AicdaCreERT2	Exp2/Ctrl2	IGHV1-72*01 F	IGHJ1*03 F	IGHD1-1*02 F	CARYLWAYSYFDVW	agcacatcctgggaattcgaggtgcagctgcaggagtctggggctgagattgtgaagcctggggcttcagtgaagctgtcctgcaaggcttctggctacaccttcaccagctactggatgcactgggtgaagcagaggcctggacgaggccttgagtggattggaaggattgatccttatagtggtggtactaggtacaatgagaagttcaagagcacggccacactgacagtagacaaaccctccagcacagcctacatgcagctcagcagcctgacatctgaggactctgcggtctattattgtgcaagatatctttgggcctattcgtacttcgatgtctgggacacagggaccacggtcaccgtctcctcagccaaaacgacacccccatctgtc…
R3_P11_F09	AicdaCreERT2	Exp2/Ctrl2	IGHV1-72*01 F	IGHJ1*03 F	IGHD1-1*02 F	CARYLWAYSYFDVW	aagtactccagggaattcgaggtgcagctgcaggagtctggggctgagcttgtgaagcctggggcttcagtgaagctgtcctgcaaggcttctggctacacctacaccagctactggatgcactgggtgaagcagaggcctggacgaggccttgagtggattggaaggattgatcctaatagtggtggcactaggtacaatgagaacttcaagagcaaggccacactgactgtagacaaaccctccagcacagcctacatgcagctcagcagcctgacatctgaggactctgcggtctattattgtgcaagatatctttgggcctattcgtacttcgatgtctggggcacagggaccacggtcaccgtctcctcagccaaaacgacacccccatctgtc…
R3_P11_F11	AicdaCreERT2	Exp2/Ctrl2	IGHV1-72*01 F	IGHJ1*03 F	IGHD6-5*01 ORF	CARYLWAYSYFDVW	ggtgtacaaggggaattcgaggtgcagctgcaggagtctggggctgagcttgtgaagcctggggcttcagtgaagctgtcctgcaaggcttctggcaacaccttcaccagttattggatgcactgggtgaagcagaggcctggacgaggccttgagtggattggaaggattgatcctaatagtggtggtactaagtacaatgagaagttcaagaccaaggccacactgactgtagacaaaccctccagcacagcctacatgcagctcagcagcctgacatctgaggactctgcggtctattattgtgcaagatatctttgggcctattcatacttcgatgtctggggcacagggacaacggtcaccgtctcctcagccaaaacgacacccccatctgtc…
R3_P11_F12	AicdaCreERT2	Exp2/Ctrl2	IGHV1-72*01 F	IGHJ1*03 F	IGHD1-1*02 F	CARYLAicdaCreERT2YSYFDVW	ccacctgtgtgggaattcgaggtgcagctgcaggagtctggggctgagattgtgaagcctggggcttcagtgaagctgtcctgcaaggcttctggctacaccttcaccagctactggatgcactgggtgaagcagaggcctggacgaggccttgagtggattggaaggattgatccttatagtggtggtactaggtacaatgagaagttcaagagcacggccacactgacagtagacaaaccctccagcacagcctacatgctggtcagcagcctgacatctgaggactctgcggtctattattgtgcaagatatctttggacctattcgtacttcgatgtctggggcacagggaccacggtcaccgtctcctcagccaaaacgacacccccatctgtc…
R3_P11_G02	AicdaCreERT2	Exp2/Ctrl2	IGHV1-72*01 F	IGHJ2*01 F	IGHD1-1*01 F	CASYYYGSCSYYFDYW	accttatgaagggaattcgaggtgcagctgcaggagtctggggctgagcttgtgaagcctggggcttcagtgaaactgtcgtgcaaggcttctggctacaccttcaccaccttctggatgcactgggtgaagcagaggcctggacgaggccttgagtggattggaaggattgatccttatagtggtggtactaagtacaatgagaagttcaagagcaaggccacactgactgtagacaaaccctccagcacagcctacatgcagctcagcagcctgacatctgaggactctgcggtctattattgtgcaagttattactacggtagttgctcgtactactttgactactggggccaaggcaccactctcacagtctcctcagagagtcagtccttccca…
R3_P11_G03	AicdaCreERT2	Exp2/Ctrl2	IGHV1-72*01 F	IGHJ1*03 F	IGHD1-1*02 F	CARYLWAFSYFDVW	cgctgcagaggggaattcgaggtgcagctgcaggagtctggggctgagattgtgaagcctggggcttcagtgaagctgtcctgcaaggcttctggctacaccttcaccagctactggatgcactgggtgaagcagaggcctggacgaggccttgagtggattggaaggattgatccttatagtggtggtgctaggtacaatgagaagttcaagagcacggccacactgacagtagaccaaccctccagcacagcctacatgcagctcagcagcctgacatctgaggactctgcggtctattattgtgcaagatatctttgggccttttcgtacttcgatgtctggggcacagggaccacggtcaccgtctcctcagccaaaacgacacccccatctgtc…
R3_P11_G06	AicdaCreERT2	Exp2/Ctrl2	IGHV1-72*01 F	IGHJ1*03 F	IGHD2-12*01 F	CARYSYYVGWYFDVW	cgcactaatggggaattcgaggtgcagctgcaggagtctggggctgagcttgtgaagcctggggcttcagtgaagctgtcctgcaaggcttctggctacaccttcaccaactactggatgcactgggtgaaacagaggcctggacgcggccttgagtggattggaaggtttgatcctaatagtggtggtactaagtacaatgagaacttcaagagcaaggccacactgactgtagacaaaccctccagcacagcctacatgcagctcagcagcctgacatctgaggactctgcggtctattattgtgcaagatatagttactacgtcggctggtacttcgatgtctggggcacagggaccacggtcaccgtctcctcagagagtcagtccttcccaaat…
R3_P11_G08	AicdaCreERT2	Exp2/Ctrl2	IGHV1-72*01 F	IGHJ1*03 F	IGHD1-1*02 F	CARYLWAYSYFDVW	ctggcttgccgggaattcgaggtgcagctgcaggagtctggggctgagcttgtgaagcctggggcttcagtgaagctgtcctgcaaggcttctggctacaccttcaccagctactggatgcactgggtggagcagaggcctggacgaggccttgagtggattggaaggattgatcctaatagtggtggtactaggtacaatgagaagttcaagagcaaggccacactgactgtagacaaaccctccagcacagcctacatgcagctcagcagcctgacatctgaggactctgcggtctactattgtgcaagatatctttgggcctattcgtacttcgatgtctggggcacagggaccacggtcaccgtctcctcagccaaaacgacacccccatctgtc…
R3_P11_G11	AicdaCreERT2	Exp2/Ctrl2	IGHV1-72*01 F	IGHJ1*03 F	IGHD1-1*02 F	CAKYLWAYSYFDVW	gtaaggcatagggaattcgaggtgcagctgcaggagtctggggctgaacttgtgaagcctggggcttcagtgaggctgtcctgcaaggcttctggccacaccttcaccagctactggatgcactgggtgaagcagaggcctggacgaggccttgagtggattggaaggattgatcctaatagtggtggtactaagtataatgagaagttcaagagcaaggccacactgactgtagacaaaccctccagcacagcctacatgcagctcagcagcctgacatctgaggactctgcggtctattattgtgcaaaatatctttgggcctattcgtatttcgatgtctggggcacagggaccacggtcaccgtctcctcagccaaaacgacacccccatctgtc…
R3_P11_H02	AicdaCreERT2	Exp2/Ctrl2	IGHV1-72*01 F	IGHJ1*03 F	IGHD1-1*02 F	CARYLWAYSYFDVW	ggaattccaagggaattcgaggtgcagctgcaggagtctggggctgagcttgtgaagcctggggcttcagtgaagctgtcctgcaaggcttctggcttcaccttcaccagctactggatgcactgggtgaagcagaggcctggacgaggccttgagtggattggaaggattgatcctaatagtggtgatactaagtacaatgagaagttcaagagcaaggccacactgactgtagacaaaccctccagcacagcctacatgcagctcagcagcctgacatctgaggactctgcggtctattattgtgcaagatatctttgggcctattcgtacttcgatgtctggggcacagggaccacggtcaccgtctcctcagccaaaacgacacccccatctgtc…
R3_P11_H05	AicdaCreERT2	Exp2/Ctrl2	IGHV1-72*01 F	IGHJ4*01 F	IGHD2-4*01 F	CARYDYRFYYGMDYW	gcttacggacgggaattcgaggtgcagctgcaggagtctggggctgagcttgtgaagcctggggcttcagtgaagctgtcctgcaaggcttctggctacaccttcaccagctactggatgcactgggtgaagcagaggcctggacgaggccttgagtggattggaaggattgatcctagtagtggtggtcctaagtacaatgagaagttcaagagcaaggccacactgactgtagacaaaccctccagcacagcctacatgcagctcagcagcctgacatctgaggactctgcggtctattattgtgcaagatatgattaccgtttttactatggtatggactactggggtcaaggaacctcagtcaccgtctcctcagccaaaacgacacccccatct…
R3_P11_H06	AicdaCreERT2	Exp2/Ctrl2	IGHV1-72*01 F	IGHJ2*01 F	IGHD1-1*01 F	CARYDYYGRSYFDYW	cgcttgaagtgggaattcgaggtgcagctgcaggagtctggggctgagcttgtgaagcctggggcttcaatgaagctgtcctgcaaggcttctggctacaccttcaccagctacgtgatgcactgggtgaaacagaggcctggacgaggccttgagtggactggaaggattgatcctaatagtggtgatactaagtacaatgagaagttcaagagcaaggcctcactgactgtagacaaaccctccagcacagcctacatgcagctcagcagcctgacatctgaggactctgcggtctattattgtgcaagatacgattactacggtaggagctactttgactactggggccaaggcaccactctcacagtctcctcagccaaaacgacacccccatct…
R3_P11_H08	AicdaCreERT2	Exp2/Ctrl2	IGHV1-72*01 F	IGHJ1*03 F	IGHD1-1*02 F	CARYLWAYSYFDVW	ataccaacgcgggaattcgaggtgcagctgcaggagtctggggctgagcttgtgaagcctggggcttcagtgaagctgtcctgcagggcttctgcctacaccttcaccagctactggatgcactggatgaggcagaggcctggacgaggccttgagtggattggaaggattgatcctaatagtggtggtactaagtacaatgagaagttcaagagcaaggccacactgactgtagacaaaccctccagcacagcctacatgcagctcagcagcctgacatctgaggactctgcggtctattattgtgcaagatatctttgggcctattcgtacttcgatgtctggggcacagggaccacggtcaccgtctcctcagccaaaacgacacccccatctgtc…
R3_P11_H10	AicdaCreERT2	Exp2/Ctrl2	IGHV1-72*01 F	IGHJ2*01 F	IGHD2-14*01 F	CARYRYSGSYFDYW	caatctatgagggaattcgaggtgcagctgcaggagtctggggctgagcttgtgaagcctggggcttcagtgaagctgtcctgcaaggcttctggctacaccttcaccagctacttgatgcactgggtgaagcagaggcctggacgaggccttgagtggattggcaggattgatcctaatagtggtggtactaagtacaatgagaagttcaagagcaaggccacactgactgtagacaaaccctccagcacagcctacatgcagctcagcagcctgacatctgaagactctgcggtctattattgtgcaagatataggtactccgggagctactttgactactggggccaaggcaccactctcacagtctcctcagccaaaacgacacccccatctgtc…
R3_P11_H12	AicdaCreERT2	Exp2/Ctrl2	IGHV1-72*01 F	IGHJ3*01 F	IGHD1-1*01 F	CARYYYYGSIIAYW	tggacggagggggaattcgaggtgcagctgcaggagtctggggctgagcttgtgaagcctggggcttcagtgaagctgtcctgcaaggcttctggctacaccttcaccagttactggatgcaatgggtgaagcagaggcctggacgaggccttgagtggattggaaggattgatcctaatagtggtggtactaagtacaatgagaagttcaagagcaaggccacactgactgtagacaaaccctccagcacagcctacttgcagctcagcagcctgacatctgaggactctgcggtctatttttgtgcaagatattattactacggtagtatcattgcttactggggccaagggactctggtcactgtctctgcagagagtcagtccttcccaaatgtc…
R3_P04_A02	AicdaCreERT2	Exp2/Ctrl1	IGHV1-72*01 F	IGHJ4*01 F	IGHD1-1*02 F	CTRYYLYYSAMDYW	gcagagatgcacgggaattcgaggtgcagctgcaggagtctggggctgagcttgtgaagcctggggcttcagtgaagctgtcctgcaaggcttctgcctacaccttcaccaggtactggatgcactgggtgaagcagaggcctggacgaggccttgagtggattggaaggattgatcctaatagtagtggtactaagtacaatgagaagttcaagaccaaggccacactgactgtagacaaaccctccagcacagcctacatgcagctcagcagcctgacatctgaggactctgcggtctattattgtacaagatactatttatattactctgctatggactactggggtcaaggaacctcagtcaccgtctcctcagagagtcagtccttcccaaatg…
R3_P04_A08	AicdaCreERT2	Exp2/Ctrl1	IGHV1-72*01 F	IGHJ2*01 F	IGHD1-1*01 F	CATYYYGRGYFDYW	tgccttgatcgggaattcgaggtgcagctgcaggagtctggggctgagcttgtgaagcctggggcttcagtgaagctgtcctgcaaggcttctggctacaccttcaccagctacttgatgcactgggtgaagcagaggcctggacgaggccttgagtggattggaaggattgatcctaatagtggtggtactaagtacaatgagaagttcaagagcaaggccacactgactgtagacaaaccctccagcacagcctacatgcagctcagcagcctgacatctgaggactctgcggtctattattgtgcgacatattactacggtagaggttactttgactactggggccaaggcaccactctcacagtctcctcagccaaaacgacacccccatctgtc…
R3_P04_A11	AicdaCreERT2	Exp2/Ctrl1	IGHV1-72*01 F	IGHJ4*01 F	IGHD1-1*02 F	CARYYLYYSTMDYW	gaacatacgggggaattcgaggtgcagctgcaggagtctggggctgagcttgtgaagcctggggcttcagtgaagctgtcctgcaaggcttctggctacaccttcaccaactactggatgcactgggtgaagcagaggcctggacgaggccttgagtggattggaaggattgatcctaatagtggtggtactaagtacaatgagaagttcaagagcaaggccacactgactgtagacaaaccctccagcacagccttcatgcagctcagcagcctgacatctgaggactctgcggtctattattgtgcaagatactatttatattactctactatggactactggggtcaaggaacctcagtcaccgtctcctcagagagtcagtccttcccaaatgtc…
R3_P04_A12	AicdaCreERT2	Exp2/Ctrl1	IGHV1-72*01 F	IGHJ2*01 F	IGHD1-1*01 F	CARYDYYGSSYFDYW	cctatgactcgggaattcgaggtgcagctgcaggagtctggggctgagcttgtgaagcctggggcttcagtgaagctgtcctgcaaggcttctggctacaccttcaccagctacttgatgcactgggtgaagcagaggcctggacgaggccttgagtggattggaaggattgatcctaatagtggtggtactaagtacaatgagaagttcaagagcaaggccacactgactgtagacaaaccctccagcacagcctacatgcagctcagcagcctgacatctgaggactctgcggtctattattgtgcaagatacgattactacggtagtagctactttgactactggggccaaggcaccactctcacagtctcctcagccaaaacgacacccccatct…
R3_P04_B03	AicdaCreERT2	Exp2/Ctrl1	IGHV1-72*01 F	IGHJ4*01 F	IGHD2-2*01 F	CARYGYGQPMDYW	cggcaatggagggaattcgaggtgcagctgcaggagtctggggctgagcttgtgaagcctggggcttcagtgaagctgtcctgcaaggcttctggctacaccttcaccagttacttgatgcactgggtgaagcagaggcctggacgaggccttgagtggattggaaggattgatcctaatagtggtggtactaagtacaatgagaagttcaagaggaaggccacactgactgtagacaaaccctccagcacagcctacatgcagctcagcagcctgacatctgaggactctgcggtctattattgtgcaagatacggttacggacaacctatggactactggggtcaaggaacctcagtcaccgtctcctcagccaaaacgacacccccatctgtctat…
R3_P04_B04	AicdaCreERT2	Exp2/Ctrl1	IGHV1-72*01 F	IGHJ4*01 F	IGHD1-1*01 F	CARNYLYYSAMDYW	gccgtaaccggggaattcgaggtgcagctgcaggagtctggggctgagcttgtgaagcctggggcttcagtgaagctgtcctgcaaggcttctggctacaccttcaccaactactggatacactgggtgaagcagaggcctggacgaggccttgagtggattggaaggattgatcctaatagtggtggtactaagtacaatgagaagttcaagagcaaggccacactgactgtagacaaaccctccaacacagcctacatgcagctcagcagcctgacatctgaggactctgcggtctattattgtgcaagaaactatttatattactctgctatggactactggggtcaaggaacctcagtcaccgtctcctcagagagtcagtccttcccaaatgtc…
R3_P04_B06	AicdaCreERT2	Exp2/Ctrl1	IGHV1-72*01 F	IGHJ2*01 F	IGHD3-2*02 F	CARGQLRLHFDYW	ggttgcctctgggaattcgaggtgcagctgcaggagtctggggctgagcttgtgaagcctggggcttcagtgaagctgtcctgcaaggcttctggctacaccttcaccagctactggatgcactgggtgaagcagaggcctggacgaggccttgagtggattggaaggattgatcctaatagtggtggtactaggtacaatgagaagttcaagagcaaggccacactgactgtagacaaaccctccagcacagcctacatgcagctcagcagcctgacatctgaggactctgcggtctattattgtgcaagaggacagctcaggctacactttgactactggggccaaggcaccactctcacagtctcctcagccaaaacgacacccccatctgtctat…
R3_P04_B09	AicdaCreERT2	Exp2/Ctrl1	IGHV1-72*01 F	IGHJ2*01 F	IGHD1-1*01 F	CARYDYYGGSYFDYW	agtcaaccatgggaattcgaggtgcagctgcaggagtctggggctgagcttgtgaagcctggggcttcagtgaagctgtcctgcaaggcttctggctacaccttcaccagctactggatgcactgggtgaagcagaggcctggacgaggccttgagtggattggaaggattgatcctaatagtggtgggactaagtacaatgagaagctcaagagtaaggccacactgactgtagataaaccctccagtacagcctacatgcagctcagcagcctgacatctgaggactctgcggtctattattgtgcaagatacgattactacggtggtagttactttgactactggggccaaggcaccactctcacagtctcctcagagagtcagtccttcccaaat…
R3_P04_B10	AicdaCreERT2	Exp2/Ctrl1	IGHV1-72*01 F	IGHJ2*01 F	IGHD1-1*01 F	CTRYDYGSSYFDYW	gagcgcaatagggaattcgaggtgcagctgcaggagtctggggctgagcttgtgaagcctggggcttcagtgaagctgtcctgcaaggcttctggcttcaccttcaccagctactggatgcactgggtgaagcagaggcctggacgaggccttgagtgggttggaaggattgatcctaatagtggtggtactaggtacaatgagaagttcaagagcaaggccacactgactgtagacaaaccctccaacacagcctacatgcagctcagcagcctgacatctgaggactctgcggtctattattgtacaagatacgactacggtagtagctactttgactactggggccaaggcaccactctcacagtctcctcagccaaaacgacacccccatctgtc…
R3_P04_B11	AicdaCreERT2	Exp2/Ctrl1	IGHV1-72*01 F	IGHJ2*01 F	IGHD1-1*01 F	CARYDYYGSSYFDYW	aacaaggcgtgggaattcgaggtgcagctgcaggagtctggggctgagcttgtgaagcctgggacttcagtgaagctgtcctgcaaggcttctggctacaccttcaccagctacttgatgcactgggtgaagcggaggcctggacgaggccttgagtggattggaaggattgatcctaatagtggtggtactaagaacaatgagaagttcaagagcaaggccacactgactgtagacaaaccctccagcacagcctacatgcagctcagcagcctgacatctgaggactctgcggtctattattgtgcaagatacgattactacggtagtagctactttgactactggggccaaggcaccactctcacagtctcctcagagagtcagtccttcccaaat…
R3_P04_B12	AicdaCreERT2	Exp2/Ctrl1	IGHV1-72*01 F	IGHJ2*01 F	IGHD1-1*01 F	CARYYYGRSYFDYW	gtatgtagaagggaattcgaggtgcagctgcaggagtctggggctgagcttgtgaagcctggggcttcagtgaagctgtcctgcaaggcttctggctacaccttcaccagctactggatgcactgggtgaagcagaggcctggacgaggccttgagtggattggaaggattgatcctaatagtggtggtactaagtacaatgagaagttcaagagcaaggccacactgactgtagacaaacccaccagcacagcctacttgcagctcagcaccctgacatctgaggactctgcggtctattattgtgcaagatattactacggtagaagctactttgactactggggccaaggcaccactctcacagtctcctcagccaaaacgacacccccatctgtc…
R3_P04_C03	AicdaCreERT2	Exp2/Ctrl1	IGHV1-72*01 F	IGHJ4*01 F	IGHD1-1*02 F	CARYYLYYSAMDCW	tggatgcttagggaattcgaggtgcagctgcaggagtctggggctgagcttgtgaagcctggcgcttcagtgattctgtcctgcaaggcttctggctacaccttcaccagctactggatgcactgggtgaagcagaggcctggacgaggccttgagtggattggaaggattgatcctaatcgtggtggtactaagtacaatgagaagttcaagagcaaggccacactgactgtagacaaaccctccagcacagcctacatgcagctcagcagcctgacatctgaggactctgcggtctattattgtgcaagatactatttatattactctgctatggactgctggggtcaaggaacctcagtcaccgtctcctcagccaaaacgacacccccatctgtc…
R3_P04_C04	AicdaCreERT2	Exp2/Ctrl1	IGHV1-72*01 F	IGHJ2*01 F	IGHD1-1*01 F	CARYDYYGSSYFDYW	atgtcgtggtgggaattcgaggtgcagctgcaggagtctggggctgcgcttgtgaagcctggggcttcagtgaagctgtcctgcaaggcttctggctacaccttcaccagctacttgatgcactgggtgaagcagaggcctggacgaggccttgagtggattggaaggattgatcctaatagtggtggtactaagtacaatgagaagttcaagagcaaggccacactgactgtagacaaaccctccagcacagcctacatgcagctcagcagcctgacatctgaggactctgcggtctattattgtgcaagatacgattactacggtagtagctactttgactactggggccaaggcaccactctcacagtctcctcagccaaaacgacacccccatct…
R3_P04_C07	AicdaCreERT2	Exp2/Ctrl1	IGHV1-72*01 F	IGHJ2*01 F	IGHD1-1*01 F	CARYDYGSSYFDYW	tgcgtgtcacgggaattcgaggtgcagctgcaggagtctggggctgagtttgtgaaggctggggcttcagtgaggctgtcctgcaaggcttctggctacaccttcaccagctactggatgcactgggtgaaacagaggcctggacgaggccttgagtggattggaaggattgatcctaatagtggtggtactaggtacaatgagaagttcaagagcaaggccacactgactgtagacaaaccctccagcacagcctacatgcagctcagcagcctgacatctgaggactctgcggtctattattgtgcaagatacgactacggtagtagttactttgactactggggccaaggcaccactctcacagtctcctcagagagtcagtccttcccaaatgtc…
R3_P04_C08	AicdaCreERT2	Exp2/Ctrl1	IGHV1-72*01 F	IGHJ2*01 F	IGHD1-1*01 F	CARYYYGSRYFDYW	catacactgtgggaattcgaggtgcagctgcaggagtctggggctgagcttgtgaagcctggggcttcagtgaagctgtcctgcaaggcttctggcttcaccttcaccatctactggatgcactgggtgaaacagaggcctggacgaggccttgagtggattggaaggattgatcctaatagtggtggtactaagtacaatgagaagttcacgagcaaggccacactgactgtagacaaaccctccagcacagcctacatgcagctcagcagcctgacatctgaggactctgcggtctattattgtgcaagatattactacggtagtcgctactttgactactggggccaaggcaccactctcacagtctcctcagccaaaacgacacccccatctgtc…
R3_P04_C09	AicdaCreERT2	Exp2/Ctrl1	IGHV1-72*01 F	IGHJ2*01 F	IGHD1-1*01 F	CARYYYGWYFDYW	cgtataatcagggaattcgaggtgcagctgcaggagtctggggctgagcttgtgaagcctggggcttcagtgaagctgtcctgcaaggcatctggctacaccttcaccagttactggatgcactgggtgaagcagaggcctggacgaggccttgagtggattggaaggattgatcctaatagtggtgggactaagtacaatgagaagttcaagagcaaggccacactgactgtagacaaaccctccagcacagcctacatgcagctcagcagcctgacatctgaggactctgcggtctattattgtgcaagatattactacgggtggtactttgactactggggccaaggcaccactctcacagtctcctcagagagtcagtccttcccaaatgtcttc…
R3_P04_C10	AicdaCreERT2	Exp2/Ctrl1	IGHV1-72*01 F	IGHJ2*01 F	IGHD1-1*01 F	CARYYYGSSYFDYW	tacgcggctggggaattcgaggtgcagctgcaggagtctggggctgagcttgtgaagcctggggcttcagtgaagctgtcctgcaaggcctctggctacaccttcaccaactacttaatgcactggatgaagcagaggcctggacggggccttgagtggattggaaggattgatcctaatagtgataatactaagtacaatgagaagttcaagagcaaggccacactgactgtagtcaaaccctccagcacagcctacatgcagctcagcagcctgacatctgaggactctgcggtctattattgtgcaagatattactacggtagtagctactttgactactggggccaaggcaccactctcacagtctcctcagagagtcagtccttcccaaatgtc…
R3_P04_C11	AicdaCreERT2	Exp2/Ctrl1	IGHV1-72*01 F	IGHJ2*01 F	IGHD1-1*01 F	CARYNYGSSYFDYW	gcgagttaccgggaattcgaggtgcagctgcaggagtctggggctgagcttgtgaagcctggggcttcagtgaagctgtcctgcaaggcttctggctccaccttcaccagccactggatgcactgggtgaagcagaggcctggacgaggccttgagtggattggaaggattgatcctaatagtggtggtactaggtacaatgagaagttcaagagcaaggccacactgactgtagacaaaccctccagcacagcctacatgcagctcagcagcctgacatctgaggactctgcggtctatttttgtgcaagatacaactacggtagtagctactttgactactggggccagggcaccactctcacagtctcctcagagagtcagtccttcccaaatgtc…
R3_P04_C12	AicdaCreERT2	Exp2/Ctrl1	IGHV1-72*01 F	IGHJ4*01 F	IGHD1-1*02 F	CARYYLYYSTMDYW	tacggccggtgggaattcgaggtgcagctgcaggagtctggggctgagcttgtggagcctggggcttcagtgaagctgtcctgcaaggcttctggctacaccttcaccagctactggatgcactgggtgaagcagaggcctggacgaggccttgagtggattggaaggattgatcctaatagtggtggtactaagtacaatgagaagttcaagagcaaggccacactgactgtagacaaaccctccagcacagcctacatgcagctcagcagcctgacatctgaggactctgcggtctattattgtgcaagatactatttatattactctactatggactactggggtcaaggaacctcagtcaccgtctcctcagagagtcagtccttcccaaatgtc…
[truncated: 213 more rows]

## Sheet: Figure 3C,D
			IGH
			IMGT
Sequence ID	Strain	Mouse	V	J	D	AA JUNCTION	Sequence
[truncated: 156 more rows]

## Sheet: Figure 3H, I, J
			IGH
			IMGT
[truncated: 1,359 more rows]

## Sheet: Cloned mAbs
	IGH				IGK
	IMGT				IMGT
[truncated: 21 more rows]

## Sheet: mAbs Source
		IGH
[truncated: 280 more rows]
